# Supplementary material for: Stratification of hypertension and SARS-CoV-2 infection by quantitative NMR spectroscopy of human blood serum
Source: Commun Med (Lond). 2023 Oct 16;3:145. doi: 10.1038/s43856-023-00365-y (PMC11081957; doi:10.1038/s43856-023-00365-y)
Supplement: Supplementary file 4 — Supplementary Data 1 [file 43856_2023_365_MOESM4_ESM.xlsx]

## Sheet: Figure 2 a
Parameter	FC	log2(FC)	p.ajusted	-log10(p)
Glutamine	0.6841	-0.54772	1.03E-111	110.99
TPA2	0.72538	-0.46319	2.41E-94	93.619
HDA2	0.75719	-0.40128	1.01E-87	86.997
TPA1	0.75174	-0.4117	1.25E-83	82.902
Citric acid	0.62126	-0.68673	9.49E-79	78.023
Lysine	0.65143	-0.61831	6.31E-76	75.2
HDA1	0.76073	-0.39455	2.87E-73	72.542
H3CH	0.69877	-0.51711	1.25E-70	69.903
HDPL	0.73918	-0.43599	2.41E-66	65.618
HDCH	0.71989	-0.47415	1.06E-64	63.976
H4PL	0.73369	-0.44676	3.85E-64	63.414
H3PL	0.73583	-0.44255	1.50E-61	60.823
H4A1	0.76592	-0.38474	1.28E-57	56.893
H4A2	0.72183	-0.47026	1.43E-51	50.846
TPCH	0.76278	-0.39065	6.51E-51	50.187
H4CH	0.70392	-0.50651	6.67E-51	50.176
H3A1	0.77994	-0.35857	6.17E-49	48.21
H2A1	0.74449	-0.42567	1.81E-48	47.743
H3A2	0.74249	-0.42955	1.22E-45	44.912
H3FC	0.65433	-0.61191	1.86E-37	36.73
H2CH	0.70586	-0.50255	9.65E-37	36.016
LDPL	0.76539	-0.38574	2.91E-36	35.535
H2A2	0.70813	-0.49791	2.81E-34	33.551
LDCH	0.72038	-0.47318	1.54E-33	32.812
V5FC	1.5719	0.65249	2.62E-33	32.581
V1TG	1.716	0.77907	2.52E-32	31.598
V2FC	1.5272	0.6109	5.97E-31	30.224
H2FC	0.67684	-0.56312	1.14E-29	28.943
V1CH	1.5871	0.6664	2.43E-28	27.614
VLPN	1.3416	0.42398	8.23E-28	27.085
VLAB	1.3416	0.42397	8.23E-28	27.085
V5TG	1.2223	0.28965	2.34E-27	26.63
L1FC	0.75605	-0.40345	2.52E-27	26.598
H1FC	0.66575	-0.58695	3.20E-27	26.494
H4FC	0.7114	-0.49127	1.22E-26	25.913
H2PL	0.75959	-0.39671	2.32E-26	25.635
L1CH	0.75049	-0.41409	2.75E-26	25.56
L4PL	0.65059	-0.62017	2.19E-25	24.659
V2TG	1.4587	0.54466	4.45E-25	24.352
Histidine	0.74462	-0.42542	7.27E-25	24.138
Leucine	0.80476	-0.31336	1.78E-24	23.749
TPTG	1.368	0.45202	7.09E-24	23.15
VLTG	1.4276	0.51356	9.27E-24	23.033
LDFC	0.80783	-0.30787	3.29E-23	22.483
Dimethylsulfone	1.3473	0.43009	2.53E-22	21.597
L4CH	0.64172	-0.63999	7.55E-22	21.122
VLFC	1.2819	0.3583	2.43E-20	19.614
L4FC	0.70237	-0.50969	2.52E-20	19.598
L1TG	1.3178	0.39817	1.34E-18	17.873
H1CH	0.70565	-0.50298	1.64E-18	17.784
L4AB	0.68527	-0.54526	1.73E-18	17.763
L3CH	0.66506	-0.58845	3.34E-18	17.476
HDFC	0.82447	-0.27846	3.92E-18	17.407
V3TG	1.3283	0.40955	3.93E-18	17.405
L1PL	0.81302	-0.29864	7.64E-18	17.117
L5CH	0.70177	-0.51092	9.27E-18	17.033
L3PL	0.71021	-0.49368	1.71E-17	16.767
V1PL	1.4874	0.57278	3.09E-17	16.51
L4PN	0.69663	-0.52153	3.11E-17	16.507
H1A2	0.66862	-0.58074	8.87E-17	16.052
Isoleucine	0.82895	-0.27064	1.07E-16	15.969
VLPL	1.2479	0.31956	1.38E-16	15.859
H1PL	0.72123	-0.47146	2.22E-16	15.653
V2CH	1.2642	0.33818	5.44E-16	15.265
ABA1	1.2089	0.27374	5.46E-16	15.263
V3FC	1.292	0.36957	1.65E-15	14.782
L5FC	0.75664	-0.40233	3.26E-15	14.486
L5PL	0.72952	-0.45499	2.15E-14	13.667
V2PL	1.2718	0.34689	3.49E-14	13.457
VLCH	1.2022	0.26572	7.09E-13	12.149
L5PN	0.76034	-0.39529	7.64E-13	12.117
Phenylalanine	1.2936	0.37136	1.96E-12	11.707
L6FC	0.81138	-0.30155	1.96E-12	11.707
IDPL	0.7708	-0.37557	2.86E-12	11.543
L5AB	0.76712	-0.38248	2.93E-12	11.533
Trimethylamine-N-oxide	0.64414	-0.63456	1.23E-11	10.911
L3FC	0.78187	-0.355	1.23E-11	10.911
IDTG	1.507	0.59166	5.26E-11	10.279
L3AB	0.78125	-0.35614	2.16E-10	9.6655
Acetone	1.7595	0.8152	2.20E-10	9.6586
L3PN	0.78201	-0.35474	2.47E-10	9.6067
H1A1	0.73887	-0.4366	2.80E-10	9.5529
Ornithine	0.79665	-0.32799	3.01E-10	9.5218
IDFC	0.81631	-0.29282	2.32E-05	4.634
V1FC	1.3128	0.3926	2.76E-05	4.5593
N-Dimethylglycine	2.3684	1.2439	6.50E-05	4.1873
Glutamic acid	1.2456	0.31688	0.00022808	3.6419
3-Hydroxybutyric acid	1.3828	0.46758	0.00078785	3.1036
Succinic acid	1.2426	0.31342	0.03106	1.5078

## Sheet: Figure 2 b
Parameter	FC	log2(FC)	p.ajusted	-log10(p)
Pyruvic acid	0.34378	-1.5404	3.42E-37	36.466
CRP	4.4144	2.1422	3.46E-32	31.461
Lysine	0.63898	-0.64615	1.57E-22	21.803
Glutamine	0.75166	-0.41185	3.22E-17	16.492
H4A1	0.76258	-0.39103	9.19E-14	13.037
H4PL	0.75366	-0.40802	1.20E-13	12.922
Alanine	0.7504	-0.41426	1.27E-13	12.895
TPA1	0.81603	-0.29331	2.47E-12	11.607
Formic acid	0.47993	-1.0591	3.02E-12	11.519
SPC	0.76124	-0.39358	1.33E-11	10.876
H4A2	0.73651	-0.44123	3.52E-11	10.454
Citric acid	0.69175	-0.53167	4.14E-11	10.383
HDA1	0.82541	-0.27681	8.26E-11	10.083
Isoleucine	0.66558	-0.58731	2.03E-10	9.6925
Leuk	0.6963	-0.52223	2.03E-10	9.6925
TPA2	0.82631	-0.27525	2.38E-10	9.6233
Glyc/SPC	1.4792	0.56478	4.70E-10	9.3278
TPCH	0.7705	-0.37614	1.03E-09	8.9851
H4CH	0.71471	-0.48458	1.36E-09	8.8666
HDCH	0.80149	-0.31925	1.36E-09	8.8666
L6CH	0.7126	-0.48884	3.25E-06	5.4875
IDPL	0.57773	-0.79154	6.32E-06	5.199
L6PL	0.72773	-0.45852	1.09E-05	4.962
L5CH	0.63683	-0.65103	1.23E-05	4.909
Leucine	0.79357	-0.33357	1.23E-05	4.909
L6PN	0.72834	-0.45732	1.78E-05	4.7492
L6AB	0.73137	-0.45133	2.22E-05	4.6532
L6FC	0.69577	-0.52332	2.44E-05	4.6127
Glutamic acid	1.5094	0.59398	3.65E-05	4.4382
Methionine	0.76587	-0.38482	5.96E-05	4.225
L5PL	0.67758	-0.56154	7.55E-05	4.122
Tyrosine	0.78906	-0.34179	0.00019964	3.6998
Sarcosine	0.60361	-0.7283	0.00029499	3.5302
L5FC	0.7072	-0.49982	0.00034	3.4685
H1CH	0.78061	-0.35733	0.00043452	3.362
H4FC	0.7629	-0.39043	0.00053694	3.2701
IDTG	0.58286	-0.77878	0.00054617	3.2627
LDCH	0.75058	-0.41393	0.00062519	3.204
Histidine	0.80503	-0.31289	0.00069957	3.1552
LDPL	0.80256	-0.31732	0.00082554	3.0833
V1FC	0.61237	-0.70751	0.0010861	2.9641
H3FC	0.76657	-0.38352	0.0010861	2.9641
L4CH	0.64315	-0.63677	0.0013149	2.8811
V1TG	0.68941	-0.53657	0.0018967	2.722
L4PN	0.6905	-0.53429	0.0025942	2.586
L4FC	0.71626	-0.48144	0.0025942	2.586
L4AB	0.68751	-0.54056	0.0027858	2.5551
V1PL	0.67093	-0.57576	0.0040313	2.3946
LDPN	0.82261	-0.28172	0.004502	2.3466
LDAB	0.82262	-0.28171	0.004502	2.3466
L5PN	0.71071	-0.49266	0.0047199	2.3261
L5AB	0.70111	-0.51229	0.00477	2.3215
H1FC	0.7784	-0.36142	0.0049486	2.3055
LDFC	0.82459	-0.27825	0.0053296	2.2733
VLTG	0.74069	-0.43306	0.0055825	2.2532
L1CH	0.83058	-0.26782	0.0064549	2.1901
TPTG	0.77155	-0.37418	0.0072214	2.1414
VLPL	0.79066	-0.33887	0.0072214	2.1414
L4PL	0.67186	-0.57377	0.0078989	2.1024
L6TG	0.82386	-0.27952	0.02224	1.6529
V1CH	0.76374	-0.38884	0.023154	1.6354
IDFC	0.75299	-0.4093	0.023558	1.6279
VLFC	0.83132	-0.26653	0.023837	1.6227
Succinic acid	1.3282	0.4095	0.02705	1.5678
Phenylalanine	1.2187	0.28535	0.04194	1.3774

## Sheet: Figure 3 a
Parameter	FC	log2(FC)	p.ajusted	-log10(p)
Pyruvic acid	0.34299	-1.5437	5.63E-17	16.249
CRP	4.3692	2.1274	6.47E-15	14.189
Lysine	0.62592	-0.67594	5.55E-14	13.255
Citric acid	0.56397	-0.82631	6.48E-11	10.189
Glutamine	0.78078	-0.35701	3.68E-08	7.4343
SPC	0.73007	-0.4539	5.42E-08	7.2658
TPA1	0.78866	-0.34253	5.42E-08	7.2658
HDA1	0.79603	-0.3291	2.46E-07	6.6098
Leuk	0.67381	-0.56958	4.86E-07	6.313
Alanine	0.72843	-0.45715	4.86E-07	6.313
HDCH	0.76998	-0.37711	9.45E-07	6.0246
TPA2	0.80433	-0.31414	2.76E-06	5.5595
Isoleucine	0.64644	-0.62942	5.11E-06	5.2915
H4PL	0.76104	-0.39395	5.11E-06	5.2915
HDPL	0.80272	-0.31703	5.11E-06	5.2915
H4A1	0.77228	-0.3728	5.52E-06	5.2578
HDA2	0.82873	-0.27102	1.11E-05	4.9558
Glyc/SPC	1.4629	0.54881	1.22E-05	4.9128
Formic acid	0.52923	-0.91802	2.11E-05	4.6757
H4CH	0.72215	-0.46964	4.90E-05	4.3095
H2A1	0.80784	-0.30786	8.04E-05	4.0949
Leucine	0.7479	-0.41909	0.00014702	3.8326
H3CH	0.8059	-0.31133	0.0001662	3.7794
H4A2	0.75402	-0.40733	0.0001669	3.7775
TPCH	0.81871	-0.28858	0.00064526	3.1903
H1CH	0.72735	-0.45928	0.0008657	3.0626
L6PL	0.78795	-0.34382	0.00231	2.6364
Dimethylsulfone	0.6156	-0.69993	0.0025857	2.5874
L6CH	0.76671	-0.38325	0.0027105	2.5669
H1FC	0.7069	-0.50042	0.002792	2.5541
L6FC	0.74434	-0.42597	0.0031034	2.5082
H3FC	0.72268	-0.46857	0.0034169	2.4664
IDPL	0.64342	-0.63616	0.0069898	2.1555
Tyrosine	0.74021	-0.43399	0.0076518	2.1162
HDFC	0.80722	-0.30896	0.009037	2.044
L6AB	0.80154	-0.31916	0.0093814	2.0277
L6PN	0.80159	-0.31907	0.0093814	2.0277
3-Hydroxybutyric acid	0.47148	-1.0847	0.012008	1.9205
H1PL	0.77134	-0.37456	0.012392	1.9068
Glutamic acid	1.567	0.64805	0.014425	1.8409
Sarcosine	0.64083	-0.642	0.014882	1.8273
L5CH	0.74147	-0.43155	0.019358	1.7131
IDTG	0.66494	-0.5887	0.021925	1.6591
H1A1	0.76831	-0.38024	0.027082	1.5673
H4FC	0.76722	-0.38229	0.03287	1.4832
L5PL	0.78218	-0.35443	0.039143	1.4073

## Sheet: Figure 3 b
Parameter	FC	log2(FC)	p.ajusted	-log10(p)
Pyruvic acid	0.34485	-1.536	3.52e-19	18.454
CRP	4.2723	2.095	1.57e-16	15.803
Lysine	0.63734	-0.64987	8.95e-11	10.048
Glutamine	0.72924	-0.45554	3.94e-09	8.4046
H4A1	0.75654	-0.40252	6e-08	7.2221
H4PL	0.75084	-0.41343	1.08e-07	6.9663
Alanine	0.76222	-0.39173	2.04e-07	6.6896
H4A2	0.71879	-0.47635	2.17e-07	6.6644
Formic acid	0.4412	-1.1805	2.77e-07	6.557
Isoleucine	0.65948	-0.6006	5.23e-06	5.2817
TPCH	0.73219	-0.44971	5.23e-06	5.2817
Methionine	0.72368	-0.46658	1.23e-05	4.9085
H4CH	0.71043	-0.49324	8.9e-05	4.0504
Glyc/SPC	1.4649	0.55084	0.00012528	3.9021
Leuk	0.71046	-0.49318	0.00026453	3.5775
SPC	0.81147	-0.3014	0.0002678	3.5722
L5CH	0.5579	-0.84191	0.00060334	3.2194
L6CH	0.6593	-0.60099	0.00060334	3.2194
IDPL	0.52262	-0.93616	0.00073102	3.1361
L2TG	1.284	0.36068	0.00083945	3.076
L6PN	0.66376	-0.59128	0.0011325	2.946
L6AB	0.66839	-0.58125	0.0013503	2.8696
L5AB	0.5913	-0.75803	0.0013572	2.8674
L5PN	0.61138	-0.70985	0.0015575	2.8076
L5PL	0.59748	-0.74303	0.0016275	2.7885
L6PL	0.67226	-0.5729	0.0016275	2.7885
Leucine	0.79928	-0.32324	0.0016275	2.7885
V1FC	0.54109	-0.88605	0.0023185	2.6348
LDPL	0.74792	-0.41905	0.0023185	2.6348
Histidine	0.71859	-0.47676	0.0026369	2.5789
TPAB	0.78371	-0.35161	0.0026369	2.5789
TBPN	0.78371	-0.35161	0.0026369	2.5789
L6FC	0.64845	-0.62494	0.0034598	2.4609
Citric acid	0.80975	-0.30445	0.0037056	2.4311
V1TG	0.61227	-0.70777	0.0038169	2.4183
Glutamic acid	1.4374	0.5235	0.0038772	2.4115
LDCH	0.69071	-0.53385	0.0042782	2.3687
LDPN	0.75427	-0.40685	0.0042782	2.3687
LDAB	0.75427	-0.40685	0.0042782	2.3687
V1PL	0.58875	-0.76427	0.0047406	2.3242
L4AB	0.60458	-0.72599	0.0047406	2.3242
L5FC	0.6296	-0.66749	0.0047406	2.3242
VLPL	0.72496	-0.46403	0.0050067	2.3004
L4CH	0.56466	-0.82454	0.0055891	2.2527
L4PN	0.61193	-0.70856	0.0055891	2.2527
IDFC	0.66339	-0.59207	0.0055891	2.2527
VLTG	0.67483	-0.5674	0.0099364	2.0028
L1CH	0.781	-0.35661	0.010783	1.9673
H2TG	1.2388	0.30893	0.011086	1.9552
IDTG	0.51742	-0.95058	0.011198	1.9509
V1CH	0.65974	-0.60003	0.011198	1.9509
L4FC	0.64492	-0.6328	0.011887	1.9249
Sarcosine	0.56744	-0.81747	0.012715	1.8957
Tyrosine	0.82192	-0.28293	0.013507	1.8694
IDCH	0.66296	-0.593	0.015684	1.8046
VLFC	0.76758	-0.38161	0.015684	1.8046
H4FC	0.76955	-0.37791	0.015684	1.8046
LDFC	0.77818	-0.36183	0.015684	1.8046
L4PL	0.59681	-0.74465	0.017443	1.7584
TPTG	0.70496	-0.50438	0.017822	1.749
Succinic acid	2.7587	1.464	0.018408	1.735
L1FC	0.80636	-0.31051	0.024057	1.6188
Creatinine.lab	1.3017	0.38036	0.026281	1.5804
Lactic acid	1.2756	0.35117	0.026326	1.5796
H4TG	0.81799	-0.28984	0.049361	1.3066

## Sheet: Figure 4
Parameter	FC	log2(FC)	p.ajusted	-log10(p)
BUN	1.3859	0.47079	2.31e-10	9.6361
Creatinine	1.2227	0.29007	8.97e-08	7.0474
Creatinine.lab	1.2426	0.31336	8.93e-07	6.0489
TPTG	1.2247	0.29246	9.98e-05	4.0008
L3PL	0.818	-0.28982	0.00013043	3.8846
VLTG	1.2554	0.3281	0.00020075	3.6974
IDTG	1.4217	0.50758	0.00023391	3.6309
V1TG	1.3416	0.42396	0.00028581	3.5439
V1PL	1.3418	0.42418	0.00029831	3.5253
V1CH	1.3136	0.39355	0.000543	3.2652
L3CH	0.78596	-0.34747	0.00056694	3.2465
V2TG	1.229	0.29748	0.0019191	2.7169
Dimethylsulfone	0.51527	-0.9566	0.0032443	2.4889
V2FC	1.2307	0.29945	0.0032443	2.4889
V3FC	1.2446	0.3157	0.003337	2.4766
V2PL	1.2106	0.27577	0.003337	2.4766
Trimethylamine-N-oxide	1.2593	0.33267	0.012914	1.8889
Succinic acid	1.4183	0.50414	0.038851	1.4106

## Sheet: Supplementary Figure 3 a 
Parameter	FC	log2(FC)	p.ajusted	-log10(p)
Creatinine.lab	1.4708	0.55657	1.37e-41	40.865
Creatinine	1.4358	0.52186	1.28e-32	31.894
Ferritin	3.1099	1.6369	3.05e-32	31.516
GGT	2.162	1.1124	2.58e-21	20.589
BUN	1.452	0.53803	1.05e-19	18.977
Leucine	1.297	0.37517	1.17e-17	16.932
Valine	1.2048	0.26876	2.11e-16	15.676
H1PL	0.72665	-0.46066	1.25e-14	13.904
H1CH	0.74276	-0.42903	2.25e-12	11.648
Glyc/SPC	1.2589	0.33212	6.51e-11	10.186
H1FC	0.73985	-0.4347	6.69e-11	10.174
H2CH	0.82622	-0.2754	9.13e-11	10.04
Isoleucine	1.2821	0.35848	1.07e-10	9.9699
H1A1	0.72677	-0.46042	1.1e-10	9.9567
L1CH	0.83057	-0.26783	9.51e-10	9.0219
H1A2	0.69659	-0.52161	2.37e-09	8.626
H3FC	0.8012	-0.31977	3.44e-08	7.4636
L3FC	0.8054	-0.31222	3.24e-07	6.4889
L3PL	0.79081	-0.33859	8.15e-07	6.0886
H2FC	0.82935	-0.26994	1.36e-06	5.8654
L2PL	0.83079	-0.26744	2.17e-06	5.6642
L3CH	0.77188	-0.37355	2.71e-06	5.5678
GOT	1.2546	0.32724	3.83e-06	5.4167
Creatine	0.67374	-0.56973	3.84e-06	5.4162
L3AB	0.81767	-0.29041	8.3e-06	5.081
L3PN	0.81888	-0.28827	9.59e-06	5.0181
V2FC	1.2606	0.33411	1.2e-05	4.9222
V1PL	1.2647	0.33877	1.56e-05	4.8081
V1TG	1.2463	0.31765	1.7e-05	4.7708
VLTG	1.2057	0.26991	2.66e-05	4.5754
V3PL	1.2113	0.27653	5.03e-05	4.2984
V2PL	1.2427	0.31349	6.74e-05	4.171
L2CH	0.82693	-0.27415	0.00010996	3.9588
V2TG	1.237	0.30689	0.00022763	3.6428
V1CH	1.2212	0.28826	0.00022763	3.6428
V3FC	1.2045	0.26839	0.00024333	3.6138
N-Dimethylglycine	0.63067	-0.66504	0.00026735	3.5729
V1FC	1.2921	0.36972	0.00065077	3.1866
H1TG	0.80807	-0.30745	0.00075297	3.1232
V2CH	1.2189	0.28563	0.0011719	2.9311
Acetoacetic acid	1.8442	0.88301	0.0035446	2.4504
IDTG	1.269	0.34366	0.0040801	2.3893
Acetone	1.4223	0.50819	0.0046386	2.3336
3-Hydroxybutyric acid	1.6625	0.73332	0.0059167	2.2279
Succinic acid	1.4952	0.58032	0.0071047	2.1485

## Sheet: Supplementary Figure 3 b
Parameter	FC	log2(FC)	p.ajusted	-log10(p)
Creatinine.lab	1.606	0.68347	4.85e-15	14.314
Creatinine	1.4297	0.51567	1.95e-11	10.711
Leucine	1.3474	0.43012	1.23e-08	7.9091
BUN	1.566	0.64708	2.61e-07	6.5835
L1CH	0.80279	-0.31691	4.66e-05	4.3312
L1PL	0.81415	-0.29664	4.7e-05	4.3276
L1PN	0.82365	-0.27989	6.58e-05	4.1821
L1AB	0.82366	-0.27988	6.58e-05	4.1821
N-Dimethylglycine	0.46741	-1.0972	0.00019045	3.7202
Citric acid	1.2752	0.35067	0.00022161	3.6544
L1FC	0.81741	-0.29087	0.00037996	3.4203
L3CH	0.76204	-0.39206	0.0006598	3.1806
Isoleucine	1.2798	0.35595	0.00067522	3.1706
L3AB	0.78239	-0.35404	0.0038371	2.416
L3PN	0.78511	-0.34903	0.0039797	2.4002
L4FC	0.7936	-0.33351	0.004768	2.3217
L3PL	0.77541	-0.36697	0.0061644	2.2101
L2PL	0.82578	-0.27618	0.0061644	2.2101
L2AB	0.83185	-0.26561	0.0078533	2.1049
L3FC	0.79968	-0.3225	0.0096501	2.0155
Creatine	0.55327	-0.85395	0.012245	1.9121
V2FC	1.2274	0.29558	0.014255	1.846
V3PL	1.2118	0.27712	0.014255	1.846
Dimethylsulfone	1.2904	0.3678	0.020641	1.6853
V2PL	1.2261	0.29411	0.025487	1.5937

## Sheet: Supplementary Figure 9
Parameter	FC	log2(FC)	p.ajusted	-log10(p)
Creatinine.lab	1.5054	0.59016	0.00047905	3.3196
Creatinine	1.3493	0.43221	0.00047905	3.3196
BUN	1.6369	0.71095	0.0082981	2.081
Creatine	0.49471	-1.0153	0.012673	1.8971
V1CH	1.478	0.5636	0.012673	1.8971
V1TG	1.4507	0.5368	0.012673	1.8971
H2TG	1.263	0.33684	0.012673	1.8971
HDTG	1.2326	0.30176	0.012673	1.8971
H3TG	1.2303	0.29896	0.012673	1.8971
V2FC	1.4265	0.51248	0.020486	1.6885
VLTG	1.3405	0.42273	0.020486	1.6885
TPTG	1.3085	0.3879	0.020486	1.6885
H1TG	1.2993	0.3777	0.020486	1.6885
VLAB	1.2303	0.29905	0.020486	1.6885
VLPN	1.2303	0.299	0.020486	1.6885
V1PL	1.4318	0.51783	0.023103	1.6363
V3FC	1.4485	0.53451	0.029656	1.5279
IDTG	1.6412	0.71478	0.04039	1.3937

## Sheet: Supplementary Figure 11
Parameter	FC	log2(FC)	p.ajusted	-log10(p)
Creatinine	1.4132	0.499	0.012372	1.9075
GFR	0.82702	-0.27401	0.012372	1.9075
Pyruvic acid	1.3973	0.48267	0.014568	1.8366
V4TG	1.4137	0.49952	0.019904	1.7011
V4PL	1.3766	0.46108	0.022486	1.6481
VLPN	1.3316	0.41317	0.026222	1.5813
VLAB	1.3315	0.41309	0.026222	1.5813
Creatinine.lab	1.5653	0.64644	0.026385	1.5786
V4CH	1.435	0.52105	0.039837	1.3997
