# Supplementary material for: Stratification of hypertension and SARS-CoV-2 infection by quantitative NMR spectroscopy of human blood serum
Source: Commun Med (Lond). 2023 Oct 16;3:145. doi: 10.1038/s43856-023-00365-y (PMC11081957; doi:10.1038/s43856-023-00365-y)
Supplement: Supplementary file 5 — Supplementary Data 2 [file 43856_2023_365_MOESM5_ESM.xlsx]

## Sheet: NMR Data COVID-19
ID	Group	Ethanol	Trimethylamine-N-oxide	2-Aminobutyric acid	Alanine	Asparagine	Creatine	Creatine	Glutamic acid	Glutamine	Glycine	Histidine	Isoleucine	Leucine	Lysine	Methionine	N-Dimethylglycine	Ornithine	Phenylalanine	Proline	Sarcosine	Threonine	Tyrosine	Valine	2-Hydroxybutyric acid	Acetic acid	Citric acid	Formic acid	Lactic acid	Succinic acid	Choline	2-Oxoglutaric acid	3-Hydroxybutyric acid	Acetoacetic acid	Acetone	Pyruvic acid	D-Galactose	Glucose	Glycerol	Dimethylsulfone	TPTG	TPCH	LDCH	HDCH	TPA1	TPA2	TPAB	LDHD	ABA1
248.1	COVID-19		0.014		0.412		0.057	0.076		0.443	0.127	0.053	0.03	0.055		0.039	0.002		0.065		0.01		0.041	0.175		0.012	0.175	0.004	2.435	0.001			0.013	0.003	0.02	0.114		3.646			164.17	146.64	61.01	46.02	122.29	27.12	61.73	1.33	0.5
248.2	COVID-19		0.009		0.211		0.073	0.057	0.062		0.16	0.016	0.018	0.061		0.036	0.002		0.042		0.003	0.026	0.029	0.13		0.021		0.022	1.535	0.012			0.286	0.089	0.059	0.031		4.388		0.003	165.98	144.61	64.93	40.48	116.88	27.06	69.23	1.6	0.59
248.3	COVID-19		0.002		0.349		0.02	0.071	0.041	0.477	0.21	0.041	0.029	0.056		0.032	0.001		0.019		0.002			0.134		0.002		0.019	2.123	0.001			0.025	0.003		0.048		4.237		0.004	275.97	196.5	90.13	53.82	145.67	33.7	88.12	1.67	0.6
249.1	COVID-19		0.005		0.449		0.039	0.113	0.078	0.372	0.161	0.065	0.03	0.096		0.038	0.002		0.068		0.001		0.042	0.275		0.011		0.029	2.831	0.001			0.042	0.01	0.015	0.077		4.999		0.003	136.13	158.06	104.09	23.5	77.15	13.89	98.69	4.43	1.28
249.2	COVID-19		0.004	0.017	0.586		0.03	0.12	0.225	0.375	0.448	0.07	0.033	0.101	0.172	0.041			0.167			0.082	0.037	0.318		0.055		0.027	2.906	0.002	0.01	0.008	0.017	0.005	0.027	0.031		4.817		0.006	140.59	198.87	127.69	27.09	75.05	13.44	121.67	4.71	1.62
249.3	COVID-19		0.014		0.317		0.047	0.127	0.064	0.32	0.182	0.062	0.019	0.077	0.159	0.039	0.001	0.042	0.071		0.002		0.032	0.242		0.01		0.019	2.165	0.004	0.001	0.007	0.046	0.015	0.019	0.105		5.467		0.003	135.58	133.07	80.19	21.95	69.82	10.72	82.11	3.65	1.18
252.1	COVID-19	0.03	0.012		0.483		0.031	0.064	0.106	0.423	0.217	0.079	0.057	0.083		0.04	0.001		0.065	0.169	0.003	0.072	0.045	0.193	0.146	0.009	0.04	0.034	4.005	0.001		0.011	0.047	0.001	0.016	0.148		6.677	0.251	0.004	129.16	178.18	97.95	46.75	128.26	28.91	81.65	2.1	0.64
256.1	COVID-19	0.037	0.033		0.278		0.006	0.097		0.394	0.138	0.045	0.035	0.08	0.108	0.031	0.001		0.064		0.001		0.055	0.25		0.018		0.026	3.007	0.005			0.119	0.028	0.039	0.07		4.936		0.005	59.1	144.18	68.88	60.62	129.57	26.16	58.45	1.14	0.45
256.2	COVID-19		0.01		0.367			0.09		0.394	0.248	0.048	0.022	0.089		0.037	0.001		0.077		0.001		0.052	0.194		0.019		0.003	5.028	0.007			0.178	0.034	0.11	0.06		5.105		0.004	84.43	147.53	62.06	63.71	136.15	28.66	55.32	0.97	0.41
256.3	COVID-19		0.002		0.262		0.006	0.096		0.363	0.217	0.039	0.037	0.083		0.038		0.006	0.045		0.003		0.044	0.279	0.144	0.009		0.023	2.401	0.008		0.009	0.448	0.05	0.073	0.036		5.691		0.002	78.64	125.33	44.32	58.1	120.43	25.18	49.67	0.76	0.41
259.1	COVID-19		0.027		0.389		0.003	0.093	0.08	0.692	0.303	0.107	0.077	0.113	0.23	0.077	0.001		0.056			0.104	0.046	0.202		0.012		0.008	3.344	0.003		0.011	0.019	0.007	0.009	0.033		3.695		0.004	79.93	124.74	52.23	55.67	128.59	24.62	47.68	0.94	0.37
260.1	COVID-19		0.012		0.392		0.031	0.069		0.442	0.143	0.069	0.035	0.078		0.053	0.002	0.01	0.044		0.001		0.048	0.242		0.005		0.026	2.07	0.003		0.011	0.021	0.003	0.009	0.052		5.957		0.008	124.94	195.24	104.38	75.6	176.95	32.98	76.05	1.38	0.43
260.2	COVID-19	0.012	0.025		0.443		0.019	0.098	0.124	0.443	0.185	0.013	0.057	0.101	0.15	0.052	0.001		0.064		0.001		0.069	0.343		0.014		0.001	2.647	0.003			0.019	0.007	0.027	0.088		6.564		0.016	148.22	187.27	99.17	59.25	148.26	28.76	73.56	1.67	0.5
260.3	COVID-19		0.004		0.454		0.018	0.099		0.55	0.161	0.045	0.058	0.159		0.043	0.001			0.24	0.002		0.071	0.375		0.013	0.183	0.021	3.392	0.003			0.021	0.006	0.037	0.084		6.076		0.01	172.19	219.09	129.77	62.96	170.58	34.12	101.74	2.06	0.6
264.2	COVID-19		0.019		0.379		0.026	0.06	0.074		0.145	0.018	0.055	0.099		0.03			0.04				0.061	0.218		0.017		0.036	2.797			0.012		0.006		0.102		6.361		0.002	204.06	159.48	73.19	46.51	141.26	31.35	70.02	1.57	0.5
264.3	COVID-19		0.01		0.37		0.032	0.073		0.434	0.17	0.013	0.044	0.124	0.163	0.041	0.001		0.079		0.002		0.07	0.242		0.005		0.003	2.318	0.001			0.021	0.001	0.012	0.072		5.857		0.002	106.49	122.5	50.24	51.99	128.46	27.45	51.53	0.97	0.4
269.1	COVID-19	0.018	0.078	0.068	0.291		0.019	0.053	0.109	0.457	0.23	0.105	0.027			0.046		0.009	0.04		0.003			0.205		0.021		0.039	2.222	0.005	0.001	0.011	0.204	0.012	0.07	0.023		3.986	0.195	0.004	66.25	151.82	87.34	46.84	123.58	26.23	70.99	1.86	0.57
269.2	COVID-19		0.116		0.404		0.008	0.066		0.616	0.187	0.05	0.019	0.087		0.051	0.001		0.017		0.003		0.028	0.189		0.006		0.014	1.66	0.004			0.025	0.001	0.031	0.066		6.538		0.007	93.19	198.45	121.18	57.83	152.64	36.58	86.84	2.1	0.57
270.1	COVID-19		0.001		0.392		0.023	0.063	0.078	0.436	0.275	0.051	0.029	0.066	0.187	0.031	0.001	0.048	0.046		0.001	0.108	0.048	0.224		0.002		0.007	2.692	0.002	0.003		0.021	0.002	0.015	0.046		3.317		0.003	131.17	173.79	93.33	41.47	128.76	23.83	84.79	2.25	0.66
273.1	COVID-19		0.026		0.353		0.011	0.087		0.585	0.201	0.055	0.02	0.051		0.047	0.001		0.042		0.006		0.043	0.173		0.004		0.01	2.543	0.004			0.009	0.015	0.014	0.119		4.269		0.013	131.24	146.21	68.6	53.28	133.73	26.98	56.93	1.29	0.43
273.2	COVID-19		0.032		0.413		0.025	0.078	0.058	0.545	0.25	0.077	0.034	0.063	0.184	0.036	0.001	0.039	0.031		0.003			0.176		0.007		0.021	2.386	0.004			0.024	0.008	0.017	0.06		3.503		0.015	170.79	152.13	70.34	42.06	115.4	23.67	68.65	1.67	0.59
274.2	COVID-19			0.028	0.527		0.008	0.066	0.08	0.65	0.286	0.08	0.076	0.126		0.046	0.001	0.051	0.068		0.009	0.186	0.093	0.316		0.003		0.014	3.672	0.003	0.014		0.025	0.008	0.008	0.056		2.21		0.009	177.24	201.07	107.31	57.47	143.79	32.46	84.73	1.87	0.59
275.1	COVID-19		0.026		0.271		0.008	0.122	0.092	0.324	0.148	0.071	0.025	0.067		0.034	0.001		0.1		0.001		0.042	0.173		0.009		0.027	1.774	0.004	0.008	0.009	0.21	0.033	0.047	0.065		5.43		0.012	79.28	101.78	44.75	34.58	90.38	17.93	49.24	1.29	0.54
277.1	COVID-19		0.02		0.422		0.01	0.068		0.529	0.201	0.07	0.04	0.118		0.045	0.001		0.067		0.005		0.03	0.228		0.005		0.006	2.145	0.001			0.019	0.003	0.025	0.042		3.719		0.003	127.19	117.91	41.04	44.43	119.06	29.36	46.79	0.92	0.39
278.1	COVID-19	0.05	0.016		0.575		0.039	0.06	0.14	0.48	0.461	0.065	0.01	0.05		0.035	0.001		0.092					0.12		0.003		0.01	4.033	0.003		0.006	0.015	0.001	0.009	0.251		6.464		0.003	156.42	114.23	33.74	39.2	111.01	23.44	49.39	0.86	0.44
278.2	COVID-19		0.012		0.466		0.054	0.043	0.089	0.503	0.481	0.071	0.012	0.062		0.035	0.001		0.117		0.011		0.04	0.14		0.003		0.022	1.944	0.001	0.008		0.021	0.004	0.033	0.075		4.21			173.85	125.18	49.73	38.37	114.96	26.37	64.01	1.3	0.56
278.3	COVID-19		0.004		0.528		0.022	0.06		0.476	0.587	0.054	0.022	0.065		0.04	0.001		0.095		0.017		0.038	0.166		0.003	0.06	0.016	2.964	0.002		0.006	0.016	0.003	0.022	0.045		3.988		0.002	306.95	141.85	36.42	37.54	121.94	23.16	62.77	0.97	0.51
279.1	COVID-19		0.015		0.47		0.05	0.042	0.015	0.522	0.29	0.064	0.046	0.09	0.184	0.05			0.055		0.003			0.207		0.006		0.013	2.203	0.002		0.004	0.02	0.002	0.019	0.091		6.011		0.005	81.27	177.8	99.62	58.53	137.08	28.48	75.14	1.7	0.55
279.2	COVID-19		0.011		0.457		0.052	0.046		0.412	0.287	0.048	0.023	0.065		0.035			0.041		0.003		0.039	0.165		0.003		0.009	2.643	0.001	0.012		0.022	0.004	0.007	0.091		4.302		0.008	86.86	190.57	117.13	59.53	143.42	27.47	85.45	1.97	0.6
280.1	COVID-19		0.009		0.347		0.006	0.075	0.147	0.656	0.209	0.071	0.03	0.072	0.143	0.049	0.001		0.071		0.005		0.002	0.198		0.01	0.11	0.011	2.557	0.003		0.011	0.024	0.002	0.018	0.031		3.576		0.003	122.96	190.62	83.91	62.04	158.88	30.86	69.95	1.35	0.44
281.1	COVID-19		0.001		0.419		0.018	0.069	0.106	0.475	0.29	0.068	0.103	0.083		0.031		0.081	0.09		0.007		0.057	0.214		0.007		0.021	3.538	0.002			0.024	0.005	0.021	0.074		2.699		0.008	313.28	203.85	89.33	43.59	116.89	24.07	97.86	2.05	0.84
282.1	COVID-19		0.01	0.028	0.284		0.025	0.11		0.65	0.179	0.059	0.041	0.128	0.226	0.054			0.052		0.007			0.276		0.004		0.008	1.427	0.002			0.022	0.007	0.021	0.03		4.259		0.005	190.38	205.66	121.34	33.23	105.06	24.81	109.32	3.65	1.04
282.2	COVID-19		0.005	0.027	0.412		0.007	0.099		0.519	0.192	0.067	0.053	0.095	0.132	0.047	0.001		0.057		0.007		0.041	0.238		0.003		0.013	1.868	0.002			0.012	0.004		0.035		3.773		0.008	241.79	204.05	105.9	36.54	111.01	26.99	102.77	2.9	0.93
284.1	COVID-19		0.004		0.502		0.025	0.05	0.084	0.647	0.266	0.074	0.068	0.142	0.227	0.059	0.001		0.035		0.008	0.203	0.053	0.204	0.186	0.015		0.027	2.858	0.002	0.018		0.019	0.005	0.019	0.1		4.735		0.006	105.42	149.56	69.62	47.47	123.51	25.21	62.94	1.47	0.51
284.3	COVID-19	0.022	0.01	0.028	0.418		0.013	0.035	0.14	0.551	0.272	0.056	0.06	0.099	0.184	0.028	0.001	0.051	0.062		0.005		0.042	0.223	0.049	0.015	0.127	0.017	5.073	0.003	0.016		0.021	0.001	0.014	0.039		1.199		0.009	181.9	155.5	75.11	40.73	131.87	21.77	67.32	1.84	0.51
285.1	COVID-19		0.017		0.385		0.039	0.072		0.503	0.181	0.088	0.039	0.05		0.037	0.001				0.001		0.023	0.17		0.01		0.011	2.041	0.002		0.011	0.013	0.001	0.014	0.043		3.34		0.011	215.83	177.87	86.88	46.65	134.13	23.71	80.95	1.86	0.6
286.1	COVID-19		0.02		0.557		0.022	0.084		0.685	0.364	0.105	0.081	0.176	0.191	0.074	0.001	0.022	0.056			0.076	0.083	0.281		0.003		0.011	2.377	0.001	0.01		0.021	0.005	0.014	0.07		3.475		0.001	123.47	136	66.07	51.58	135.66	27.39	58.94	1.28	0.43
288.1	COVID-19		0.023		0.437		0.016	0.073	0.122	0.6	0.322	0.085	0.055	0.093	0.25	0.041	0.001	0.079	0.073				0.059	0.237		0.014		0.023	3.388	0.003			0.032	0.009	0.017	0.026		3.224		0.01	123.7	188.68	107.72	58.19	147.84	30.29	85.14	1.85	0.58
288.2	COVID-19		0.03		0.438		0.043	0.066		0.451	0.225	0.056	0.028	0.051		0.03	0.001		0.07				0.037	0.175		0.008		0.039	2.094	0.002		0.011	0.019	0.008	0.027	0.036		6.163		0.003	90.07	170.8	100.56	54.13	127.74	27.48	76.42	1.86	0.6
288.3	COVID-19		0.021		0.341		0.02	0.074	0.051	0.538	0.218	0.071	0.032	0.077	0.168	0.04	0.002		0.042		0.004		0.057	0.233		0.012		0.008	2.257	0.002			0.011	0.001	0.012	0.048		4.713		0.005	101.26	173.9	106.95	50.48	125.17	25.99	84.85	2.12	0.68
289.1	COVID-19		0.013		0.466		0.016	0.05	0.039	0.555	0.231	0.021	0.042	0.108		0.036	0.001	0.049	0.075		0.002			0.235		0.008		0.025	2.172	0.001	0.006		0.011	0.001	0.026	0.018		2.088		0.003	148.94	135.37	74.63	37.05	112.31	22.99	68.86	2.01	0.61
290.1	COVID-19		0.02		0.494		0.047	0.067	0.101	0.535	0.26	0.076	0.053	0.105	0.221	0.057	0.001	0.09	0.072	0.195	0.003		0.054	0.237		0.008	0.147	0.005	2.978	0.003		0.01	0.019	0.006	0.015	0.018		5.243		0.007	160.07	151.64	80.95	37.13	110.02	20.03	74.74	2.18	0.68
290.2	COVID-19		0.021		0.549		0.048	0.074		0.651	0.289	0.067	0.088	0.139	0.26	0.065	0.001		0.069		0.001		0.073	0.259		0.007		0.009	2.029	0.002		0.01	0.009	0.001	0.023	0.043		5.43		0.009	119.36	183.62	105.83	43.46	112.32	21.94	91.9	2.43	0.82
291.1	COVID-19		0.014		0.31		0.043	0.048		0.458	0.525	0.076	0.035	0.076		0.039			0.222			0.089		0.146	0.005	0.011		0.01	2.621	0.001			0.062	0.017	0.051	0.021		3.484		0.003	98.83	115.14	45.92	48.96	135.1	26.06	47.35	0.94	0.35
293.1	COVID-19	0.046	0.001		0.348		0.034	0.043	0.112	0.439	0.241	0.056	0.031	0.075		0.041		0.028					0.049	0.235		0.019	0.12	0.01	3.24	0.002			0.03	0.003	0.042	0.029		3.09		0.009	86.94	191.59	111.04	55.33	137.7	21.44	84.26	2.01	0.61
294.1	COVID-19		0.029		0.465		0.013	0.118	0.144	0.339	0.195	0.07	0.04	0.088		0.043	0.001		0.089		0.002		0.044	0.193	0.03	0.013		0.01	2.946	0.006			0.303	0.023	0.1	0.099		12.533	0.211	0.033	96.3	129.02	64.98	45.42	109.08	21.68	65.76	1.43	0.6
294.2	COVID-19		0.069	0.013	0.655		0.017	0.136	0.218	0.327	0.317	0.048	0.055	0.153	0.197	0.047	0.001		0.11		0.003			0.303		0.005	0.209	0.044	8.66	0.01	0.017		0.14	0.004	0.097	0.1		14.67		0.013	133.98	130.99	56.83	47.15	107.87	21.24	69.98	1.21	0.65
295.1	COVID-19		0.013		0.363		0.013	0.106	0.115	0.507	0.217	0.059	0.041	0.091		0.061			0.205				0.046	0.213		0.009		0.035	1.642	0.005	0.013		0.015	0.004	0.043	0.051		5.884		0.025	132.48	123.44	56.74	33.81	102.92	20.86	67.65	1.68	0.66
295.2	COVID-19		0.031		0.325		0.011	0.103		0.44	0.094	0.069	0.048	0.078		0.058	0.001		0.18				0.044	0.216		0.006		0.047	1.762	0.001	0.015		0.034	0.01	0.022	0.049		4.759		0.022	145.72	125.43	60.33	38.93	106.49	25.06	70.37	1.55	0.66
297.1	COVID-19		0.032		0.364			0.074		0.59	0.213	0.005	0.052	0.083		0.062	0.005	0.043	0.028	0.189	0.001		0.001	0.241		0.016		0.026	2.185	0.005			0.024	0.002	0.014	0.055		5.006		0.011	100.47	136.66	48.12	63.03	153.49	31.45	43.14	0.76	0.28
298.1	COVID-19		0.007		0.462		0.035	0.07		0.475	0.281	0.117	0.033	0.072		0.052	0.096	0.01	0.039				0.058	0.175		0.018	0.018	0.008	2.325	0.001			0.066	0.002	0.023	0.043		3.112		0.009	91.67	253.88	144.81	61.08	156.55	30.71	103.08	2.37	0.66
298.2	COVID-19		0.008		0.42		0.041	0.059	0.047	0.554	0.182	0.029	0.066	0.097		0.077	0.091		0.044	0.175	0.003			0.26		0.01		0.033	2.827	0.003			0.021	0.004	0.024	0.038		5.113		0.007	86.87	240.46	149.74	60.92	155.08	31.05	104.42	2.46	0.67
299.1	COVID-19		0.016		0.296		0.033	0.08		0.468	0.15	0.075	0.05	0.091	0.101	0.047	0.001		0.046		0.006			0.222		0.02		0.015	0.881				0.008	0.009	0.01	0.074		4.654			118.56	154.52	91.21	41.96	117.58	22.11	79.01	2.17	0.67
299.2	COVID-19		0.013		0.531		0.022	0.105	0.23	0.436	0.288	0.079	0.047	0.128		0.074	0.001	0.061	0.102		0.002		0.054	0.286		0.013		0.004	3.814	0.003	0.009	0.006	0.018	0.002	0.022	0.027		3.07		0.005	118.49	162.72	89.13	45.18	117.59	25.06	80.92	1.97	0.69
299.3	COVID-19	0.017	0.04		0.429		0.029	0.115	0.16	0.442	0.256	0.095	0.075	0.126	0.207	0.072	0.077	0.021	0.094		0.01		0.055	0.302		0.01		0.005	2.39	0.001			0.023	0.007	0.012	0.062		3.544		0.008	120.49	165.82	93.47	44.57	115.05	22.3	84.67	2.1	0.74
301.1	COVID-19		0.002	0.097	0.391		0.01	0.115	0.082	0.551	0.187	0.06	0.071	0.154		0.072	0.001	0.067	0.049		0.003		0.055	0.262		0.012		0.032	1.851	0.007			0.12	0.009	0.046	0.014		3.909		0.005	102.56	144.1	87.63	40.79	111.31	24.31	66.02	2.15	0.59
302.1	COVID-19		0.09		0.233		0.042	0.063		0.47	0.122	0.056	0.033	0.069	0.157	0.06	0.001		0.041		0.001			0.154	0.134	0.027		0.027	1.039	0.001			0.049	0.006	0.013	0.016		4.205		0.007	103.62	112.66	53.9	46	118.84	23.47	52.62	1.17	0.44
302.2	COVID-19		0.041		0.288		0.025	0.058		0.558	0.148	0.089	0.023	0.093		0.076	0.001		0.046		0.003		0.002	0.183		0.013			2.184	0.002			0.016	0.004	0.009	0.025		5.165		0.001	92.13	107.45	49.12	43.23	111.26	22.92	47.93	1.14	0.43
304.1	COVID-19		0.018	0.022	0.379		0.01	0.089		0.66	0.227	0.079	0.033	0.079		0.078	0.001		0.025		0.001		0.043	0.158		0.006	0.109	0.014	1.605	0.002		0.01	0.034	0.004	0.011	0.02		3.64		0.008	95.49	130.61	59.52	48.39	128.65	25.86	48.36	1.23	0.38
305.1	COVID-19		0.025		0.252		0.071	0.063		0.579	0.163	0.103		0.05		0.059	0.001				0.004			0.145	0.013	0.01		0.016	1.096	0.003			0.021	0.005	0.024	0.018		4.454		0.016	68.65	247.61	143.87	90.46	202.6	38.45	98.99	1.59	0.49
305.2	COVID-19		0.012		0.447		0.054	0.05	0.071	0.56	0.179	0.013	0.019	0.054		0.074			0.015		0.003		0.045	0.124		0.007		0.023	2.293	0.007			0.008	0.004	0.011	0.035		2.983		0.012	71.69	233.8	146.65	74.17	167.72	34.54	102.22	1.98	0.61
310.1	COVID-19		0.02		0.429		0.013	0.058	0.21	0.597	0.299	0.063	0.035	0.076		0.067	0.089	0.042	0.065				0.056	0.174	0.01	0.012		0.024	3.204	0.001			0.021	0.004	0.028	0.028		3.892		0.003	78.21	198.53	118.71	58.29	134.18	31.29	93.44	2.04	0.7
311.1	COVID-19		0.021		0.374		0.021	0.066	0.143	0.403	0.169	0.064	0.023	0.082		0.044	0.001		0.06		0.001		0.002	0.275		0.004		0.007	2.433	0.001			0.023	0.004	0.01	0.021		4.126		0.006	248.7	168.17	52.71	48.15	123.38	29.45	73.26	1.09	0.59
311.2	COVID-19	0.021	0.008	0.059	0.359		0.011	0.098	0.109	0.43	0.15	0.011		0.098		0.052	0.001		0.051		0.001		0.023	0.275		0.043		0.004	2.72	0.002		0.011	0.022	0.001	0.005	0.107		7.318		0.005	118.56	136.95	75.2	38.32	107.45	24.53	69.21	1.96	0.64
311.3	COVID-19		0.024		0.403		0.015	0.08	0.218	0.477	0.222	0.026	0.043	0.15	0.156	0.054			0.088					0.278		0.031		0.042	3.336	0.001			0.012	0.002	0.017	0.098	0.397	8.52		0.01	133.9	135.08	64.87	35.81	105.35	22.11	64.37	1.81	0.61
313.1	COVID-19		0.003		0.277		0.006	0.076		0.514	0.148	0.106	0.031	0.061		0.056	0.091		0.056		0.001		0.045	0.169	0.015	0.011			1.099	0.004			0.01	0.002	0.014	0.026		4.194	0.167	0.014	173.28	175.46	79.79	51.25	145.46	28.96	76.94	1.56	0.53
314.1	COVID-19		0.021		0.378		0.044	0.103		0.551	0.228	0.052	0.048	0.076		0.067	0.001		0.055		0.003		0.044	0.198	0.063	0.004		0.011	2.498	0.002		0.004	0.021	0.001	0.034	0.048		3.707		0.004	97.12	158.42	63.76	67.99	157.66	31.72	58.76	0.94	0.37
315.1	COVID-19	0.511	0.016		0.313		0.003	0.08	0.109	0.455	0.193	0.07	0.026	0.074		0.046	0.001		0.094		0.001		0.036	0.219		0.53		0.02	3.423	0.004	0.005		0.088	0.002	0.027	0.123		6.549		0.021	98.22	125.15	68.13	35.95	93.34	19.52	72.96	1.9	0.78
315.2	COVID-19	0.031	0.018	0.073	0.448		0.003	0.093	0.15	0.373	0.296	0.046	0.037	0.122	0.117	0.057	0.081	0.091	0.112		0.002		0.044	0.211		0.021	0.112	0.01	4.359	0.005	0.011		0.238	0.007	0.036	0.071		4.556	0.248	0.025	79.61	139.68	79.05	40.18	99.19	21.32	82.08	1.97	0.83
316.1	COVID-19		0.008	0.024	0.313		0.032	0.057	0.157	0.467	0.23	0.107	0.026	0.057	0.126	0.074			0.08		0.003		0.026	0.115	0.019	0.024	0.111	0.023	3.008	0.011			0.411	0.038	0.121	0.043		4.909		0.002	228.53	131.71	39.62	46.16	137.14	20.05	80.13	0.86	0.58
317.1	COVID-19		0.023		0.395		0.002	0.093	0.123	0.517	0.233	0.015	0.034	0.099		0.051			0.058		0.008			0.253		0.01	0.159	0.021	3.405	0.002		0.007	0.023	0.005	0.035	0.081		2.545	0.185	0.014	159.9	154.65	68.97	41.43	116.99	25.65	68.97	1.66	0.59
318.1	COVID-19		0.006		0.339		0.007	0.068	0.115	0.573	0.241	0.077	0.051	0.111	0.176	0.08	0.001		0.077		0.002		0.06	0.242		0.026		0.008	1.829	0.003			0.018	0.013	0.026	0.052		3.442		0.01	91.6	197.25	137.71	44.95	118.28	25.83	94.58	3.06	0.8
319.1	COVID-19		0.037		0.262		0.008	0.183	0.129	0.284	0.236	0.043	0.043	0.089		0.03	0.002		0.143		0.003	0.203	0.033	0.18	0.101	0.017	0.106	0.016	1.715	0.026	0.008	0.006	0.634	0.112	0.18	0.048		5.458	0.302	0.005	201.02	156.76	58.4	41.01	99.32	22.65	72.62	1.42	0.73
319.2	COVID-19		0.007	0.019	0.41			0.145		0.371	0.269	0.008	0.045	0.072	0.164	0.044	0.002		0.108		0.003		0.018	0.176	0.016	0.004		0.001	2.183	0.001	0.007	0.01	0.01	0.003	0.025	0.09		3.77		0.005	231.39	176.46	87.79	40.18	97.11	19.96	94.64	2.18	0.97
322.1	COVID-19		0.022		0.538		0.023	0.071	0.225	0.481	0.349	0.063	0.088	0.104	0.202	0.054		0.072	0.09		0.008		0.064	0.237	0.014	0.01	0.124	0.013	5.747	0.005		0.011	0.022	0.004	0.017	0.018		1.31		0.008	99.52	179.42	95.22	57.44	135.37	26.41	72.83	1.66	0.54
322.2	COVID-19		0.003		0.606		0.027	0.072		0.524	0.372	0.012	0.03	0.085		0.051	0.001		0.053				0.052	0.18		0.005	0.169	0.016	2.728	0.001			0.02	0.004	0.028	0.031		2.611		0.004	106.39	186.54	107.03	52.36	135.02	28.78	81.6	2.04	0.6
323.1	COVID-19		0.042		0.505		0.018	0.072	0.227	0.559	0.388	0.107	0.069	0.099	0.204	0.058		0.125	0.088		0.003	0.036	0.069	0.265	0.007	0.033		0.022	5.918	0.001	0.023		0.056	0.003	0.084	0.041		3.54		0.006	96.21	133.07	63.09	47.23	120.23	24.04	63.1	1.34	0.52
324.1	COVID-19		0.03	0.062	0.492		0.002	0.041	0.171	0.751	0.491	0.068	0.043	0.065	0.155	0.078	0.002	0.125	0.055		0.003	0.145	0.027	0.16	0.015	0.008	0.132	0.006	4.252	0.004	0.016	0.011	0.022	0.005	0.028	0.048		2.885	0.199	0.002	63.77	164.09	76.82	69.65	152.72	30.71	55.48	1.1	0.36
327.1	COVID-19		0.022	0.05	0.389		0.005	0.057		0.622	0.168	0.046	0.042	0.114		0.066	0.001	0.028	0.101		0.002		0.068	0.279		0.006	0.109	0.008	1.12	0.004			0.036	0.002	0.015	0.018		4.742		0.015	84.76	132.94	69.17	41.5	107	22.6	63.41	1.67	0.59
328.1	COVID-19		0.006		0.405		0.013	0.066		0.574	0.253	0.063	0.046	0.069	0.183	0.058	0.092		0.049		0.001		0.048	0.256		0.025	0.134	0.014	2.11	0.003			0.044	0.002	0.032	0.047		3.63		0.011	76.57	208.09	127.51	49.85	118.96	25.88	91.88	2.56	0.77
329.1	COVID-19		0.004	0.011	0.42		0.006	0.066	0.154	0.467	0.186	0.057	0.053	0.107		0.053	0.001	0.096	0.086			0.092	0.08	0.283		0.005		0.027	3.339	0.003	0.005		0.047	0.014	0.029	0.087		4.138	0.228	0.005	160.55	204.43	103.94	44.41	122.41	25.58	105.72	2.34	0.86
329.2	COVID-19		0.021	0.009	0.311		0.005	0.073	0.104	0.424	0.173	0.066	0.045	0.086		0.044			0.1		0.001		0.044	0.209		0.015		0.033	1.846	0.003	0.006		0.054	0.006	0.041	0.128		6.18		0.004	150.07	165.71	88.71	39.51	102.42	20.58	92.47	2.25	0.9
329.3	COVID-19		0.011	0.042	0.2		0.003	0.069	0.118	0.335	0.175	0.009	0.041	0.074		0.04	0.001	0.015	0.091		0.002		0.042	0.167	0.207	0.004		0.005	2.012	0.016	0.009		0.396	0.082	0.066	0.017		4.625	0.259	0.007	124.99	123.77	52.5	33	81.74	18.85	72.02	1.59	0.88
330.1	COVID-19		0.005		0.388		0.018	0.07		0.451	0.233	0.062	0.032	0.07		0.051			0.051		0.006	0.109	0.029	0.19		0.003		0.006	2.091	0.002		0.01	0.037	0.007	0.014	0.065		3.662	0.188	0.008	135.94	179.69	101.13	50.16	134.39	27.62	88.84	2.02	0.66
330.2	COVID-19				0.43		0.022	0.06		0.451	0.248	0.067	0.013	0.054		0.036			0.054		0.004		0.035	0.143		0.002	0.108	0.004	1.527	0.006			0.02	0.005	0.028	0.112		3.862		0.007	176.87	186.93	104.53	48.81	140.46	27.67	92.63	2.14	0.66
335.1	COVID-19	0.041	0.041		0.379			0.081	0.077	0.341	0.172	0.029	0.028	0.094	0.092	0.05	0.069		0.101				0.043	0.201		0.004		0.018	2.349	0.001	0.002		0.007	0.003	0.012	0.057		6.609		0.006	83.05	116.21	55.09	37.79	90.74	17.5	56.4	1.46	0.62
335.2	COVID-19		0.039		0.465		0.003	0.069	0.194	0.472	0.329	0.099	0.045	0.108		0.058		0.085	0.139		0.003		0.06	0.241		0.008	0.16	0.012	5.779	0.002	0.013	0.01	0.036	0.005	0.02	0.059		4.458	0.285	0.001	86.63	130.91	56.38	43.51	98.72	21.59	57.63	1.3	0.58
335.3	COVID-19		0.044		0.503			0.076	0.097	0.525	0.227	0.011	0.044	0.105		0.042	0.001		0.067		0.008	0.208	0.067	0.178		0.004		0.008	3.366	0.002		0.01	0.028	0.001	0.018	0.042		3.153		0.001	182.5	184.8	94.25	40.78	114.38	21.11	99.88	2.31	0.87
336.1	COVID-19		0.01		0.294		0.03	0.068	0.108	0.463	0.258	0.069	0.048	0.088		0.037			0.099		0.004	0.313		0.178		0.003		0.019	1.728	0.01			0.172	0.033	0.033	0.036		3.072		0.003	152.94	175.61	55.88	70.01	186.88	32.86	71.57	0.8	0.38
336.2	COVID-19		0.004		0.378		0.042	0.081	0.302	0.426	0.355	0.092	0.032	0.139	0.233	0.049		0.075	0.13		0.002	0.317		0.218	0.012	0.009	0.162	0.016	6.15	0.003	0.017	0.011	0.061	0.005	0.019	0.056		1.421		0.005	129.26	165.7	53.35	66.35	175.38	31.36	72.74	0.8	0.41
338.1	COVID-19		0.02		0.606		0.024	0.064	0.192	0.63	0.452	0.083	0.044	0.089		0.052	0.001	0.101	0.069		0.008		0.062	0.218		0.026	0.175	0.013	6.609		0.022		0.022	0.004	0.021	0.097		6.437		0.004	128.85	137.87	60.33	43.25	125.62	25.89	60.32	1.4	0.48
339.1	COVID-19	0.01	0.001	0.023	0.496		0.068	0.064	0.219	0.512	0.346	0.089	0.042	0.07		0.071	0.002		0.074		0.004		0.069	0.178		0.025		0.021	5.596	0.003			0.009	0.001	0.019	0.051		2.351	0.213	0.019	123.84	178.83	95.18	47.85	132.27	25.86	80.94	1.99	0.61
340.1	COVID-19		0.032		0.543		0.011	0.083	0.2	0.549	0.299	0.102	0.04	0.134	0.256	0.07		0.085	0.013	0.304	0.002	0.133	0.074	0.288		0.009		0.017	5.36	0.004	0.024		0.016	0.003	0.043	0.028	0.465	3.782	0.178	0.004	67.93	115.28	46.89	51.21	127.7	26.51	38.25	0.92	0.3
340.2	COVID-19		0.037		0.779		0.016	0.09	0.12	0.721	0.301	0.109	0.117	0.218	0.375	0.129	0.001		0.072		0.009	0.239	0.141	0.379		0.005		0.003	2.677	0.005				0.004	0.035	0.025	0.457	3.704		0.009	82.15	115.45	49.23	52.26	129.35	28.49	44.18	0.94	0.34
341.1	COVID-19		0.015		0.329		0.029	0.031	0.128	0.53	0.237	0.098	0.048	0.064		0.06		0.072	0.098				0.046	0.14		0.008		0.017	3.472	0.004			0.019	0.007		0.026		2.434		0.004	367.8	188.17	80.31	48.26	129.02	26.49	90.41	1.66	0.7
342.1	COVID-19	0.037	0.011		0.463		0.035	0.046	0.214	0.421	0.372	0.081	0.031	0.097	0.198	0.037		0.049	0.074		0.003		0.062	0.196		0.048		0.004	6.271	0.002			0.04	0.005	0.065	0.023		1.957		0.013	93.68	170.2	89.81	53.97	139.38	28.09	73.1	1.66	0.52
343.1	COVID-19		0.009	0.046	0.508		0.038	0.085	0.253	0.508	0.282	0.068	0.05	0.126	0.214	0.056	0.001	0.164	0.102			0.2	0.068	0.282	0.031	0.005		0.073	5.584	0.007	0.051			0.002	0.012	0.043		2.311		0.008	238.52	209.6	100.67	49.89	157.02	30.25	95.91	2.02	0.61
347.1	COVID-19		0.034	0.025	0.501		0.014	0.053	0.125	0.551	0.212	0.1	0.068	0.077	0.145	0.057			0.075		0.009		0.073	0.208		0.027	0.188	0.031	3.898	0.002	0.009		0.068	0.001	0.038	0.087		6.451		0.006	176.78	128.29	23.86	39.52	117.54	24.76	55.61	0.6	0.47
349.1	COVID-19		0.028		0.36			0.107	0.169	0.498	0.267	0.068	0.046	0.126		0.043	0.002	0.009	0.109		0.003		0.051	0.269		0.007	0.146	0.032	4.057	0.007	0.005	0.01		0.022	0.023	0.03		3.369		0.002	96.33	140.72	78.42	33.97	105.19	21.03	70.18	2.31	0.67
350.1	COVID-19		0.036	0.029	0.367		0.003	0.072	0.178	0.657	0.483	0.077	0.044	0.098	0.18	0.069		0.078	0.065				0.038	0.161		0.006	0.151	0.021	2.783	0.006	0.004		0.062	0.01	0.045	0.059		3.262		0.005	57.37	102.62	36.54	50.42	119.75	20.71	38.92	0.72	0.33
350.2	COVID-19		0.033		0.405		0.011	0.075		0.708	0.505	0.073	0.03	0.073	0.192	0.065		0.027	0.061			0.144	0.034	0.152		0.012		0.008	2.709	0.003	0.005		0.022	0.001	0.023	0.032		3.292		0.006	75.36	122.8	49.7	51.59	133.44	29	49.39	0.96	0.37
356.1	COVID-19	0.012	0.002		0.311		0.058	0.043		0.529	0.228	0.064	0.026	0.087		0.054	0.001	0.068	0.051		0.001		0.048	0.177		0.013		0.002	3.735	0.006			0.067	0.003	0.034	0.12		4.174		0.006	115.2	190.94	105.21	52.44	148.35	30.55	86.87	2.01	0.59
356.2	COVID-19		0.005		0.317		0.057	0.059		0.54	0.207	0.013	0.043	0.105		0.071	0.002	0.008	0.04	0.026	0.005		0.049	0.214		0.018		0.036	1.954	0.009			0.15	0.027	0.057	0.053		3.79		0.01	131.5	191.22	99.76	51.93	149.4	29.68	85.34	1.92	0.57
356.3	COVID-19		0.01		0.342		0.039	0.058	0.083	0.443	0.258	0.07	0.029	0.093	0.121	0.045	0.001		0.042				0.05	0.149	0.004	0.01		0.02	3.587	0.006		0.01	0.071	0.014	0.014	0.119		4.312	0.229	0.008	118.89	186.44	98.64	55.57	154.42	28.75	79.47	1.78	0.51
357.1	COVID-19		0.011		0.465		0.017	0.087	0.161	0.538	0.257	0.096	0.05	0.14	0.189	0.072			0.041		0.001		0.049	0.282	0.058	0.029		0.023	3.066	0.001			0.021	0.007	0.026	0.043		3.991		0.006	76.71	151.78	84.39	43.36	117.45	26.1	63.93	1.95	0.54
357.2	COVID-19		0.003	0.019	0.431		0.024	0.088	0.132	0.642	0.245	0.075	0.049	0.122	0.221	0.088	0.002	0.032	0.041		0.005		0.044	0.227		0.003		0.006	2.355	0.003		0.011	0.021	0.011	0.01	0.064		4.233		0.014	98.51	144.68	80.54	41.51	115.5	24.66	61.36	1.94	0.53
357.3	COVID-19		0.011		0.401		0.024	0.093	0.113	0.543	0.246	0.068	0.068	0.089		0.059	0.001		0.061		0.002		0.066	0.253		0.006		0.005	2.8	0.001			0.024	0.009	0.011	0.049		4.324		0.009	98.39	161.7	90.13	44.91	121.98	28.39	65.15	2.01	0.53
358.1	COVID-19		0.01	0.03	0.378		0.012	0.073		0.659	0.187	0.049	0.019	0.061	0.156	0.071	0.001		0.043		0.003		0.041	0.151		0.019		0.002	1.741	0.001			0.009	0.003	0.021	0.094		5.322		0.006	108.44	216.46	133.41	59.38	136.38	22.77	98.52	2.25	0.72
359.1	COVID-19		0.032	0.067	0.415		0.007	0.074		0.721	0.215	0.081	0.039	0.081	0.17	0.085	0.001		0.052		0.005		0.044	0.17		0.005	0.099	0.009	2.437	0.004	0.009		0.032	0.008	0.013	0.104		7.066		0.006	73.72	99.84	44.03	40.4	104.59	21.43	43.75	1.09	0.42
361.1	COVID-19		0.022		0.442		0.095	0.07		0.483	0.22	0.088	0.024	0.074	0.17	0.057	0.001		0.064		0.003			0.144	0.011	0.002		0.014	3.002	0.002	0.051		0.025	0.008	0.008	0.079		4.077		0.006	114.72	177.06	86.11	66.86	173.5	39.12	77.89	1.29	0.45
362.1	COVID-19		0.004		0.338		0.017	0.066	0.106	0.568	0.233	0.078	0.032	0.088	0.148	0.055	0.001		0.056		0.001		0.012	0.227		0.014		0.017	3.491	0.005			0.02	0.003	0.014	0.04		3.779		0.014	148.8	248.59	158.3	48.54	141.44	34.98	120.8	3.26	0.85
363.1	COVID-19		0.011	0.066	0.362		0.018	0.097	0.064	0.564	0.223	0.074	0.032	0.083	0.148	0.059		0.008	0.06				0.044	0.201	0.005	0.016	0.163	0.029	1.594	0.001			0.063	0.009	0.066	0.076		4.667	0.2	0.005	68.15	163.86	94.46	50.93	125.89	23.17	70.94	1.85	0.56
365.1	COVID-19		0.008		0.363		0.052	0.055	0.137	0.407	0.168	0.075	0.028			0.06	0.001		0.081		0.002		0.044	0.175		0.013	0.112	0.018	2.496	0.002			0.013	0.004	0.021	0.077		5.487		0.003	177.69	134.9	53.05	36.04	105.05	20.79	69.36	1.47	0.66
365.2	COVID-19		0.003	0.061	0.374		0.05	0.068	0.202	0.479	0.253	0.058	0.017	0.063		0.062	0.08	0.075	0.098		0.004			0.163		0.021		0.02	5.667	0.004			0.012	0.011	0.015	0.087		3.945		0.002	109.57	114.21	54.7	31.65	91.46	19.39	66.6	1.73	0.73
366.1	COVID-19		0.028	0.053	0.434		0.024	0.049	0.117	0.476	0.222	0.086	0.056	0.089		0.066	0.001		0.066				0.041	0.249		0.009		0.011	1.903	0.002	0.007		0.015	0.003	0.017	0.057		4.83		0.007	314.89	120.97	41.32	33.53	110.71	11.97	53.33	1.23	0.48
368.1	COVID-19	0.025	0.017		0.397			0.082	0.107	0.458	0.176	0.081	0.049	0.104		0.073	0.001		0.06		0.009		0.054	0.238		0.023		0.016	1.819	0.001			0.052	0.023	0.029	0.065		4.527		0.009	141.4	153.7	76.64	40.97	123.63	24.98	75.68	1.87	0.61
369.1	COVID-19		0.022		0.283		0.051	0.075	0.065	0.418	0.226	0.068	0.057	0.096		0.055	0.001		0.049		0.001		0.045	0.231	0.011	0.023	0.043	0.026	2.11	0.001	0.008	0.01	0.184	0.016	0.074	0.047		5.727		0.002	77.25	120.44	71.5	42.44	113.8	23.42	60.83	1.68	0.53
370.1	COVID-19	0.008		0.086	0.307		0.068	0.068		0.586	0.428	0.079	0.034	0.073	0.153	0.073		0.075	0.046		0.001		0.029	0.182		0.013		0.019	2.345	0.003		0.011	0.083	0.04	0.036	0.042		3.873	0.144	0.001	98.72	165.85	83.21	49.02	130.23	28.83	72.84	1.7	0.56
370.2	COVID-19			0.053	0.309		0.061	0.073		0.57	0.493	0.067	0.031	0.067		0.064			0.029		0.001			0.173	0.01	0.008		0.023	1.329	0.001			0.01	0.013	0.035	0.045		4.312	0.173	0.002	91.89	178.44	108.1	43.7	120.63	27.12	87.21	2.47	0.72
371.1	COVID-19		0.005		0.485		0.076	0.064		0.538	0.389	0.119	0.039	0.076		0.075			0.042		0.004		0.029	0.181		0.005	0.134	0.016	2.392	0.004		0.009	0.023	0.023	0.007	0.062		3.22		0.001	95.92	170.46	98.62	54.82	127.49	26.45	72.86	1.8	0.57
373.1	COVID-19		0.004		0.489		0.001	0.061	0.146	0.528	0.28	0.092	0.02	0.074		0.061			0.085		0.006		0.039	0.203		0.01		0.012	5.186	0.004			0.015	0.006	0.018	0.033	0.35	3.338		0.001	96.52	98.91	38.52	41.39	106.99	24.95	43.64	0.93	0.41
378.1	COVID-19		0.035		0.441		0.052	0.076	0.205	0.513	0.142	0.075	0.041	0.08		0.056		0.062	0.109		0.003	0.025	0.06	0.224	0.071	0.017		0.012	2.695	0.001	0.003		0.031	0.001	0.022	0.104		6.16		0.002	142.74	134.96	66.85	35.85	92.33	20.99	72.94	1.86	0.79
378.2	COVID-19		0.018	0.097	0.398		0.048	0.086	0.146	0.502	0.128	0.11	0.061	0.102		0.074			0.067				0.069	0.256		0.033		0.014	2.003		0.023	0.01	0.053	0.001	0.029	0.078		7.792		0.001	122.92	129.94	72.2	37.24	92.71	19.65	77.12	1.94	0.83
378.3	COVID-19		0.005		0.454		0.077	0.049	0.184	0.526	0.159	0.092	0.104	0.127		0.077	0.001	0.032	0.082		0.011		0.057	0.247	0.012	0.01		0.023	1.453	0.001	0.013		0.016	0.012	0.023	0.103		6.001		0.003	269.3	132.3	69.03	42.06	97.12	17.11	83.83	1.64	0.86
379.1	COVID-19		0.018		0.353		0.013	0.047		0.46	0.195	0.012	0.037	0.054		0.056	0.083	0.045	0.066	0.204	0.003		0.047	0.21		0.01		0.018	2.36	0.001			0.02	0.006	0.01	0.075		4.358		0.003	113.89	194.1	100.4	68.33	155.8	29.62	78.71	1.47	0.51
380.1	COVID-19		0.029		0.221		0.034	0.16		0.486	0.144	0.074	0.064	0.071	0.13	0.054	0.001		0.062				0.037	0.236	0.125	0.033		0.053	1.819	0.011	0.018		0.526	0.096	0.094	0.059		6.627	0.256	0.012	270.91	202.53	110.52	37.55	106.76	18.99	130.18	2.94	1.22
387.1	COVID-19		0.004	0.017	0.305		0.012	0.071	0.071	0.562	0.318	0.113	0.045	0.082	0.156	0.07		0.014	0.068		0.003		0.059	0.234		0.009		0.031	1.608	0.005	0.012		0.07	0.004	0.011	0.032		4.267		0.005	78.13	157.38	86.07	43.13	103.68	26.1	79.04	2	0.76
388.1	COVID-19		0.004		0.366		0.002	0.089	0.099	0.713	0.17	0.06	0.033	0.073	0.157	0.085		0.084	0.074		0.003		0.041	0.156		0.012	0.101	0.009	1.508	0.007			0.21	0.013	0.079	0.041		5.357	0.327	0.01	86.78	152.93	77.85	54.58	137.83	28.51	65.19	1.43	0.47
391.1	COVID-19		0.028		0.525			0.093		0.446	0.143	0.065	0.047	0.124	0.15	0.056	0.001		0.06		0.001		0.051	0.237		0.005		0.005	3.084	0.007			0.027	0.004	0.011	0.042		8.674	0.04	0.005	89.43	94.74	39.66	38.2	106.71	19.79	39.23	1.04	0.37
391.2	COVID-19	0.045	0.027		0.41		0.003	0.092	0.078	0.424	0.135	0.06	0.025	0.091		0.055	0.001		0.091		0.001		0.052	0.229	0.01	0.01		0.013	4.409	0.001	0.003	0.009	0.119	0.004	0.024	0.047	0.272	8.884		0.005	107.02	74.4	23.46	28.78	85.63	14.39	35.59	0.82	0.42
392.1	COVID-19		0.006	0.021	0.334		0.014	0.115		0.552	0.192	0.061	0.053	0.081		0.062	0.002		0.044		0.003		0.032	0.162		0.009		0.022	2.113	0.004			0.064	0.005	0.026	0.052		4.269		0.012	270.22	177.28	86.58	39.2	125.15	28.61	89.3	2.21	0.71
393.1	COVID-19		0.017		0.336		0.037	0.06		0.581	0.316	0.11	0.035	0.078		0.077			0.064				0.038	0.177		0.009			3.816	0.002			0.008	0.001	0.014	0.026		2.165		0.005	87.64	204.58	114.77	58.11	138.17	29.91	84.27	1.97	0.61
394.1	COVID-19				0.473		0.007	0.096	0.157	0.545	0.268	0.136	0.031	0.097		0.075	0.001	0.08	0.068				0.038	0.183		0.009		0.021	4.692	0.004			0.017	0.009	0.022	0.041		1.549		0.004	151.03	187.02	97.41	52.27	144.51	31.45	82.56	1.86	0.57
395.1	COVID-19		0.027		0.28		0.026	0.059	0.19	0.444	0.216	0.065	0.068	0.098		0.056		0.038	0.057		0.003		0.039	0.285		0.025		0.042	4.177	0.006	0.011	0.01	0.138	0.004	0.123	0.035		3.78		0.007	75.38	159.5	95.25	47.75	114.06	22.24	71.15	1.99	0.62
396.1	COVID-19	0.034	0.013		0.459			0.067	0.192	0.721	0.323	0.053	0.035	0.066	0.212	0.084	0.001	0.124	0.067		0.003		0.04	0.161		0.007	0.149	0.013	4.869	0.017			0.287	0.038	0.081	0.043		2.49	0.218	0.007	121.8	144.83	59.82	59.68	148.52	31.35	63.52	1	0.43
397.1	COVID-19		0.04		0.431		0.043	0.08	0.158	0.442	0.269	0.138	0.027			0.07	0.001		0.088		0.001		0.054	0.242		0.007		0.002	4.504	0.01	0.015	0.011	0.02	0.001	0.012	0.034		2.766		0.006	213.98	156.08	58.21	38.68	104.19	26.77	78.33	1.5	0.75
398.1	COVID-19		0.004		0.335		0.043	0.073	0.15	0.663	0.262	0.148	0.072	0.105	0.241	0.095			0.064		0.003		0.051	0.239		0.014		0.013	4.29	0.003	0.025	0.011	0.119	0.009	0.039	0.047		2.867		0.006	84.54	151.75	66.39	57.53	140.19	27.85	59.53	1.15	0.42
405.1	COVID-19		0.028		0.348		0.032	0.1	0.02	0.625	0.164	0.07	0.142	0.301	0.17	0.083	0.001	0.079	0.064		0.001		0.058	0.411	0.085	0.023	0.246	0.026	2.458	0.151		0.01	3.067	1.051	0.436	0.02		8.247	0.201	0.009	133.32	103.99	35.53	44.53	122.61	24.04	45.68	0.8	0.37
405.2	COVID-19		0.012		0.332		0.037	0.086		0.477	0.12	0.053	0.063	0.116		0.055			0.074		0.006		0.044	0.257		0.025		0.046	2.361	0.001		0.003	0.158	0.001	0.047	0.08		9.842			136.09	116.55	47.7	47.57	125.28	22.97	54.57	1	0.44
405.3	COVID-19		0.056		0.385		0.012	0.089	0.182		0.199	0.054	0.092	0.162	0.157	0.047	0.002	0.039	0.059		0.006		0.042	0.292		0.023	0.199	0.025	4.688	0.002			0.189	0.004	0.132	0.043		5.877		0.005	177.39	129.83	52.45	45.99	137.38	25.96	58.19	1.14	0.42
406.1	COVID-19		0.002		0.222		0.01	0.112	0.129	0.481	0.144	0.081	0.039	0.08		0.061	0.001		0.05	0.106	0.014	0.03		0.211		0.054		0.005	1.161	0.012			0.351	0.103	0.067	0.036		4.354		0.011	151.16	172.31	96.49	39.88	117.09	21.28	87.8	2.42	0.75
406.2	COVID-19		0.02		0.424		0.007	0.113		0.569	0.178	0.063	0.044	0.077	0.153	0.061	0.001		0.046		0.01		0.049	0.24	0.11	0.007	0.118	0.033	1.888	0.002	0.012		0.033	0.007	0.053	0.043		3.911		0.013	214.78	164.02	82.86	35.85	116.38	18.64	76.05	2.31	0.65
406.3	COVID-19		0.029		0.254		0.008	0.098	0.132	0.456	0.116	0.049	0.047	0.067		0.057			0.077		0.005		0.057	0.214		0.039		0.033	1.175	0.003	0.015		0.228	0.072	0.038	0.038		4.933		0.012	126.32	138.54	73.21	36.75	104.75	19.35	69.83	1.99	0.67
407.1	COVID-19		0.005		0.295		0.021	0.066		0.441	0.211	0.088	0.017	0.067		0.047	0.001		0.052		0.001		0.019	0.201		0.011		0.008	1.735	0.002			0.139	0.001	0.036	0.038		4.452		0.006	76.09	183.98	100.6	63.09	146.06	24.5	80.35	1.59	0.55
407.2	COVID-19		0.011		0.311		0.001	0.075		0.551	0.283	0.077	0.016	0.047		0.06			0.045		0.003			0.157		0.012		0.008	1.7	0.002			0.01	0.004	0.02	0.025		3.734		0.002	83.26	191.7	108.11	63.12	147.1	26.14	76.73	1.71	0.52
407.3	COVID-19		0.007		0.327		0.011	0.066		0.617	0.297	0.094	0.026	0.064	0.14	0.067			0.046			0.028	0.018	0.206	0.098	0.01		0.009	1.077	0.002			0.019	0.002	0.025	0.031		3.921		0.003	183.79	191.61	92.14	54.18	146.37	24.62	83.25	1.7	0.57
409.1	COVID-19		0.013		0.354		0.008	0.088		0.576	0.192	0.12	0.047	0.081	0.152	0.075			0.06		0.002		0.037	0.234	0.147	0.028		0.021	2.063	0.003			0.041	0.005	0.026	0.025		4.086		0.006	94.09	176.25	109.4	40.88	113.35	22.63	92	2.68	0.81
410.1	COVID-19		0.006	0.106	0.454		0.021	0.096	0.072	0.439	0.175	0.087	0.047	0.121		0.062	0.001		0.124		0.002		0.051	0.252	0.068	0.025		0.025	1.597	0.038			0.933	0.212	0.213	0.027		4.768		0.012	83.94	96.54	50.73	38.02	102.41	20.13	56.62	1.33	0.55
410.2	COVID-19		0.017	0.074	0.293			0.111		0.381	0.162	0.072	0.082	0.106	0.098	0.053	0.001		0.107				0.044	0.246	0.078	0.028			2.538	0.04		0.01	0.615	0.194	0.221	0.015		3.731		0.011	82.47	85.72	40.34	33.1	89.25	16.99	51.09	1.22	0.57
410.3	COVID-19		0.005	0.108	0.262			0.098		0.333	0.118	0.069	0.032	0.074		0.049	0.001		0.113				0.044	0.235		0.018		0.025	1.71	0.013		0.006	0.31	0.077	0.109	0.029	0.285	4.206		0.012	77.72	78.05	38.77	30.61	82.45	15.79	50.66	1.27	0.61
411.1	COVID-19			0.035	0.379		0.05	0.05		0.47	0.256	0.105	0.031	0.073		0.053	0.002		0.057		0.004		0.052	0.177	0.017	0.005		0.045	1.234	0.002			0.019	0.001	0.016	0.049		4.135		0.005	187.64	186.23	103.27	43.15	127.84	28.87	90.59	2.39	0.71
414.1	COVID-19		0.034		0.342		0.034	0.089	0.122	0.344	0.206	0.05	0.072	0.093	0.18	0.061	0.001		0.039		0.002		0.065	0.178		0.011	0.107	0.053	3.74	0.005	0.014		0.008	0.004	0.015	0.05		5.745		0.009	83.65	136.64	75.41	42.96	111.29	22.09	68.83	1.76	0.62
415.1	COVID-19		0.019	0.06	0.401		0.02	0.063	0.153	0.704	0.252	0.072	0.047	0.097	0.198	0.105	0.001	0.067	0.057		0.002		0.049	0.293	0.01	0.024		0.038	3.108	0.005			0.084	0.004	0.025	0.033		4.23		0.031	106.78	144.59	64.87	48.42	133.41	28.75	58.2	1.34	0.44
417.1	COVID-19		0.029		0.302		0.008	0.076	0.087	0.522	0.25	0.007	0.054	0.049		0.056	0.001		0.068		0.002		0.047	0.148		0.007	0.108	0.016	2.449	0.001	0.007		0.125	0.049	0.068	0.031		4.366	0.326	0.012	68.64	133.36	66.91	55.38	125.06	22.61	63.04	1.21	0.5
420.2	COVID-19		0.016		0.482		0.054	0.099	0.187	0.52	0.328	0.08	0.075	0.145	0.207	0.074	0.002	0.073	0.083		0.001		0.068	0.351		0.005		0.005	3.978	0.006	0.027		0.02	0.004	0.013	0.053		5.408	0.328	0.012	224.39	227.4	112.21	54.44	149.5	31.09	95.75	2.06	0.64
421.1	COVID-19		0.026		0.381		0.068	0.093	0.089	0.515	0.19	0.116	0.032	0.071	0.172	0.073	0.001		0.064		0.003		0.082	0.155		0.009	0.152	0.009	2.345	0.001			0.083	0.027	0.029	0.074		5.799	0.278	0.011	136.57	209.24	117.07	64	158.67	28.78	94.66	1.83	0.6
421.2	COVID-19		0.01		0.439		0.067	0.091	0.204	0.473	0.264	0.009	0.026	0.072		0.06	0.001		0.095		0.001		0.086	0.19	0.109	0.005	0.152	0.03	4.252	0.001			0.032	0.003	0.038	0.046		2.967	0.28	0.004	123.03	205.96	118.18	62.02	152.92	29.74	94.28	1.91	0.62
423.1	COVID-19		0.019		0.237		0.01	0.062	0.06	0.684	0.212	0.042	0.027	0.061	0.097	0.063		0.021	0.031		0.001	0.165	0.048	0.156		0.019	0.119	0.025	0.641	0.002			0.017	0.006	0.01	0.028		4.583	0.187		132.8	124.83	66.71	36.25	103.34	20.84	67.25	1.84	0.65
423.2	COVID-19		0.021		0.295		0.067	0.06	0.107	0.571	0.306	0.095	0.023	0.103		0.052	0.001	0.024	0.106		0.003		0.045	0.203	0.099	0.005		0.011	3.161	0.003		0.011	0.059	0.017	0.03	0.012		3.208		0.001	128.63	151.04	77.43	42.16	110.73	24.3	73.82	1.84	0.67
424.1	COVID-19		0.176	0.033	0.278			0.312	0.28	0.254	0.212	0.004	0.021	0.056	0.104	0.025	0.002	0.004	0.072					0.179		0.028		0.033	4.785	0.005	0.018	0.007	0.062	0.005	0.048	0.081		6.841			176.42	143.84	67.9	25.54	87.29	17	94.89	2.66	1.09
424.2	COVID-19		0.062		0.253			0.246	0.176		0.175	0.079	0.053	0.118		0.025			0.108		0.003		0.038	0.218		0.031		0.056	3.412	0.076	0.032	0.009	2.413	0.564	0.946	0.027		5.54			215.28	119.36	34.48	23.01	57.7	23.79	97.26	1.5	1.69
432.1	COVID-19		0.025	0.023	0.347		0.003	0.101	0.076	0.417	0.176	0.013	0.036	0.123		0.041			0.077				0.062	0.232	0.205	0.01		0.025	2.715	0.001	0.01		0.026	0.003	0.02	0.041		5.275		0.011	137.49	115.86	59.51	32.56	83.77	20.4	73.42	1.83	0.88
432.2	COVID-19		0.03		0.326		0.01	0.1	0.071	0.369	0.124	0.046	0.036	0.094		0.041	0.001	0.049	0.07		0.002		0.047	0.207		0.012		0.021	2.627	0.002	0.014		0.042	0.004	0.009	0.034		4.371		0.012	117.03	120.16	66.59	29.8	82.32	18.35	77.06	2.23	0.94
432.3	COVID-19		0.006		0.445			0.105		0.483	0.18	0.008	0.044	0.082		0.04	0.001		0.055		0.003		0.04	0.182		0.015	0.141	0.027	1.982	0.004	0.006	0.009	0.114	0.01	0.01	0.068		4.015	0.474	0.01	160.21	151.51	83.59	27.71	90.17	19.89	87.17	3.02	0.97
433.1	COVID-19		0.025		0.267		0.047	0.097	0.089	0.535	0.164	0.049	0.043	0.049	0.094	0.038	0.001	0.012	0.016		0.004		0.029	0.137		0.004	0.19	0.01	2.776	0.002		0.018	0.011	0.001	0.015	0.101		3.998		0.02	173.41	127.6	61.32	36.23	110.22	24.28	69.13	1.69	0.63
434.1	COVID-19		0.021	0.038	0.313		0.021	0.079	0.106	0.478	0.319	0.069	0.021	0.071	0.137	0.048	0.001		0.091				0.035	0.195		0.006		0.009	2.31	0.002	0.016			0.004	0.015	0.037		3.454		0.008	185.77	170.11	77.35	47.01	122.52	26.43	90.74	1.65	0.74
435.1	COVID-19		0.033		0.409		0.034	0.085			0.226	0.057	0.064	0.131		0.057	0.001	0.045	0.1				0.055	0.288	0.137	0.027		0.016	3.34	0.016	0.005	0.009	0.486	0.127	0.261	0.034		5.71		0.01	96.48	97.12	24.69	44.76	102.25	20.74	46.73	0.55	0.46
435.2	COVID-19	0.007	0.015		0.442		0.361		0.113	0.486	0.233	0.01	0.059	0.111	0.184	0.062	0.002		0.072		0.001		0.062	0.328		0.051		0.031	2.1	0.002	0.012		0.038	0.01	0.013	0.081		6.059		0.007	114.11	105.86	41.52	37.01	97.5	16.21	58.75	1.12	0.6
436.1	COVID-19		0.004	0.091	0.341		0.046	0.083	0.111	0.439	0.258	0.089	0.04	0.101	0.162	0.058	0.001	0.046	0.05				0.024	0.233		0.011		0.034	2.827	0.002		0.01	0.016	0.005	0.025	0.044		4.184		0.014	129.47	152.62	72.57	43.14	112.27	24.12	83.31	1.68	0.74
437.1	COVID-19		0.005		0.377		0.07	0.062		0.567	0.349	0.059	0.029	0.072	0.121	0.06	0.001		0.048				0.028	0.172		0.006	0.162	0.02	2.54	0.002		0.01	0.122	0.008	0.035	0.035		3.287	0.143	0.008	99.84	213.23	136.45	47.27	125.43	25.73	100.13	2.89	0.8
438.1	COVID-19		0.025	0.109	0.319		0.017	0.106	0.111	0.447	0.182	0.039	0.08	0.142	0.171	0.08	0.001	0.058	0.135				0.037	0.283	0.051	0.01		0.027	2.524	0.001	0.008		0.158	0.032	0.075	0.026		4.91		0.007	77.11	105.88	48.02	40.46	93.52	19.78	53.53	1.19	0.57
438.2	COVID-19		0.023	0.127	0.364		0.043	0.098		0.44	0.153	0.055	0.079	0.127	0.161	0.092			0.108				0.061	0.284	0.146	0.007	0.119	0.025	1.743	0.008	0.002	0.011	0.268	0.106	0.078	0.047		5.097		0.007	92.34	108.39	53.82	36.51	83.45	18.93	65.33	1.47	0.78
440.1	COVID-19		0.013		0.572		0.026	0.052	0.019	0.449	0.204	0.065	0.054	0.079	0.16	0.057			0.061		0.003		0.001	0.227		0.014	0.15	0.013	3.276	0.002	0.011	0.01	0.02	0.002	0.026	0.057		5.679		0.008	524.38	164.53	22.23	45.81	131.84	27.39	81.88	0.49	0.62
440.2	COVID-19		0.008		0.473		0.027	0.07		0.502	0.19	0.072	0.058	0.064	0.141	0.055	0.002		0.028				0.031	0.178		0.008		0.007	1.574	0.002		0.01	0.05	0.001		0.095		7.33	0.185	0.008	347.77	133.43	37.92	39.95	115.43	24.17	70.62	0.95	0.61
440.3	COVID-19	0.012	0.012		0.681		0.029	0.072	0.085	0.458	0.14	0.089	0.045	0.076		0.047	0.001		0.045		0.004			0.199		0.002		0.007	2.701	0.001			0.022	0.004		0.147		10.224		0.006	517.93	151.71	47.1	45.44	114.65	24.42	89.77	1.04	0.78
443.1	COVID-19		0.004		0.309		0.018	0.078		0.501	0.131	0.066	0.026	0.079		0.067	0.001		0.061		0.002		0.063	0.15		0.011		0.04	1.972	0.004	0.005	0.01	0.016	0.006	0.01	0.038		4.356		0.012	93.51	78.76	34.56	32.28	92.04	20.11	45.56	1.07	0.5
444.1	COVID-19		0.022		0.216		0.023	0.074		0.497	0.171	0.044	0.036	0.052		0.059	0.075	0.067	0.08		0.001		0.039	0.167		0.02		0.037	0.881	0.002	0.012		0.113	0.017	0.037	0.022		4.507		0.014	100.78	130.54	60.28	45.9	114.2	21.01	67.9	1.31	0.59
445.1	COVID-19		0.021		0.332			0.072		0.444	0.16	0.056	0.041			0.051	0.001		0.072		0.003		0.062	0.221		0.004		0.014	1.403	0.001			0.043	0.002	0.017	0.029		4.486		0.006	182.23	166.81	99.2	36.03	99.38	23.8	89.93	2.75	0.9
446.1	COVID-19		0.012	0.029	0.525		0.023	0.071		0.68	0.17	0.044	0.047	0.075	0.13	0.073	0.085		0.067		0.001		0.06	0.243	0.046	0.006		0.032	2.829	0.003		0.011	0.052	0.012	0.007	0.067		5.536	0.327	0.008	89.03	133.78	78.46	33.42	98.03	20.27	69.46	2.35	0.71
451.1	COVID-19		0.032		0.362		0.004	0.079	0.153	0.374	0.135	0.063	0.043	0.082		0.053	0.001		0.073		0.001		0.066	0.288	0.094	0.025		0.029	1.828	0.007	0.005		0.185	0.04	0.025	0.051		5.003		0.007	88.41	122.95	61.26	48.15	106.63	19.36	71.61	1.27	0.67
453.1	COVID-19		0.04		0.423		0.005	0.102	0.081	0.666	0.183	0.094	0.051	0.133	0.181	0.084	0.001	0.116	0.079	0.19	0.001		0.073	0.224	0.011	0.019	0.128	0.012	2.166	0.003		0.011	0.018	0.004	0.021	0.015		5.489		0.002	102.03	156.78	90.35	39.5	121.24	25.9	77.77	2.29	0.64
454.1	COVID-19	0.024	0.02		0.489		0.016	0.105	0.158	0.457	0.184	0.088	0.031	0.074		0.059		0.012	0.109		0.004		0.047	0.246		0.011		0.012	2.044	0.003		0.004	0.05	0.002	0.028	0.05		5.078		0.005	155.14	212.46	152	34.88	97.98	20.09	118.75	4.36	1.21
454.2	COVID-19	0.013	0.025		0.514			0.102	0.154	0.431	0.181	0.041	0.037	0.096		0.059	0.001		0.098				0.054	0.229		0.004		0.026	2.279	0.002			0.038	0.002	0.013	0.043		7.251		0.006	183.78	225.48	149.24	47.47	110.21	25.81	119.99	3.14	1.09
458.2	COVID-19		0.029	0.03	0.482		0.101	0.109	0.021	0.556	0.311	0.08	0.069	0.135	0.225	0.087	0.001		0.051		0.004		0.047	0.266		0.006		0.012	4.211	0.007			0.026	0.002	0.014	0.079		4.861		0.013	154.38	201.5	100.33	71.54	177.14	30.45	84.51	1.4	0.48
459.1	COVID-19	0.032	0.008		0.395		0.007	0.067		0.531	0.23	0.078	0.03	0.082		0.064			0.048		0.002		0.034	0.208		0.008	0.107	0.002	1.832	0.006	0.006		0.015	0.004	0.016	0.051	0.478	5.055		0.006	79.79	147.71	72.7	54.08	129.01	26.48	56.73	1.34	0.44
460.1	COVID-19	0.029	0.044		0.262		0.014	0.093		0.431	0.122	0.004	0.024	0.041		0.045			0.043					0.157	0.068	0.046	0.048	0.022	1.895	0.002	0.008		0.02	0.018	0.059	0.071		5.205		0.017	76.64	165.63	90.99	61.07	143	24.11	85.87	1.49	0.6
460.2	COVID-19		0.007		0.367		0.015	0.085		0.509	0.154	0.037	0.026	0.054	0.14	0.067			0.049		0.002		0.064	0.173		0.014		0.02	2.234	0.002			0.021	0.01	0.013	0.1		4.59		0.018	90.69	163.58	89.94	60.39	142.72	25.58	82.76	1.49	0.58
466.1	COVID-19		0.025		0.308		0.025	0.089		0.532	0.126	0.106	0.03	0.065		0.057	0.001		0.036				0.038	0.216		0.009	0.112	0.041	1.85	0.001			0.074	0.004	0.037	0.088		5.826		0.025	78.91	118.63	52.4	47.9	113.86	20.3	54.32	1.09	0.48
467.1	COVID-19		0.013		0.228		0.078	0.043	0.079	0.38	0.168	0.078	0.026	0.045	0.131	0.051	0.001		0.058		0.003		0.042	0.163		0.01		0.015	1.506	0.002			0.03	0.003	0.017	0.028		4.494		0.002	158.64	150.66	61.34	64.13	188.09	29.8	62.44	0.96	0.33
467.2	COVID-19		0.023	0.026	0.255		0.103	0.042	0.103	0.415	0.21	0.094	0.024	0.048		0.056	0.001		0.054		0.003		0.031	0.16		0.006		0.033	1.289	0.001	0.033		0.017	0.008	0.018	0.039		5		0.005	137.53	134.6	50.05	57.92	171.07	26.41	56	0.86	0.33
468.1	COVID-19		0.001	0.09	0.34		0.025	0.047	0.131	0.514	0.275	0.072	0.04	0.112		0.061		0.03	0.08				0.044	0.275		0.14		0.013	1.497	0.015		0.012	0.34	0.101	0.148	0.032		3.58	0.285	0.011	81.76	136.82	72.85	49.15	130.15	26.92	65.87	1.48	0.51
469.1	COVID-19		0.07		0.257		0.015	0.04		0.458	0.142	0.096	0.015	0.062		0.055	0.002		0.063				0.065	0.073		0.034		0.057	2.301	0.006	0.001		0.01	0.004	0.061	0.06		5.147		0.002	158.58	243.49	102.37	51.07	134.94	16.2	131.59	2	0.98
469.2	COVID-19		0.064	0.029	0.348		0.006	0.045	0.11	0.525	0.225	0.069	0.016	0.041	0.131	0.077	0.001		0.08			0.171	0.083	0.097		0.058	0.194	0.06	4.325	0.006	0.001		0.049	0.004	0.165	0.091		3.408		0.008	168.22	241.16	100.78	43.84	120.07	14.88	136.26	2.3	1.13
470.1	COVID-19		0.02		0.368			0.072	0.042	0.69	0.301	0.012	0.025	0.044	0.083	0.069			0.04		0.009	0.024		0.135		0.01		0.026	1.579	0.007	0.003		0.093	0.002	0.03	0.041		10.405	0.238	0.016	146.38	143.81	62.39	38.79	120.66	24.19	73.96	1.61	0.61
473.1	COVID-19		0.018		0.588		0.061	0.044	0.087	0.601	0.349	0.057	0.026	0.07	0.141	0.06	0.003		0.045		0.006	0.026	0.001	0.174	0.039	0.008	0.111	0.015	2.592	0.001			0.022	0.001	0.026	0.093		3.427		0.008	117.72	171.88	81.82	53.5	133.75	26.95	69	1.53	0.52
474.1	COVID-19		0.038	0.136	0.642		0.107	0.079	0.273	0.447	0.252	0.004	0.078	0.121		0.074	0.002		0.111		0.001		0.066	0.286		0.005		0.016	2.025		0.005	0.011	0.037	0.004		0.065		11.747		0.006	293.11	129.35	40.04	42.77	98.47	20.74	71.79	0.94	0.73
475.1	COVID-19		0.002		0.353		0.059	0.073		0.42	0.134	0.082	0.037	0.053	0.117	0.05	0.001		0.07		0.001		0.047	0.221		0.005		0.026	1.723	0.003	0.003		0.008	0.019	0.023	0.041		3.914		0.006	122.1	192.44	119.14	48.61	116.06	22.43	98.95	2.45	0.85
475.2	COVID-19		0.014	0.025	0.281		0.038	0.101		0.376	0.115	0.01	0.032	0.058	0.115	0.046			0.093		0.001		0.063	0.218		0.008		0.037	1.937	0.005	0.01		0.017	0.023	0.034	0.074		5.781		0.009	94.49	164.04	98.98	42.07	102.7	21.18	88.99	2.35	0.87
475.3	COVID-19		0.019		0.311		0.04	0.095	0.081	0.374	0.159	0.053	0.027	0.063		0.043	0.001		0.083				0.047	0.222	0.162	0.012		0.021	1.799	0.024	0.009	0.01	0.524	0.147	0.119	0.04		4.645		0.011	102.41	166.22	96.52	44.54	107.26	24.61	93.61	2.17	0.87
478.1	COVID-19		0.004		0.447		0.032	0.077		0.631	0.431	0.111	0.056	0.087	0.2	0.072			0.039		0.006		0.001	0.256		0.006		0.011	4.054	0.002		0.012	0.036	0.003	0.015	0.052		1.606		0.011	208.16	201.56	113.94	44.56	121.57	27.14	95.23	2.56	0.78
479.1	COVID-19		0.012		0.418		0.004	0.101	0.177	0.366	0.221	0.074	0.047	0.109	0.182	0.056			0.044				0.06	0.229		0.004		0.007	4.34	0.002		0.011	0.025	0.001		0.03		2.475		0.005	276.16	189.3	98.87	40.88	121.55	22.73	96.52	2.42	0.79
480.1	COVID-19		0.04	0.066	0.28		0.008	0.13	0.15	0.473	0.157	0.065	0.051			0.062	0.001		0.034		0.003			0.14		0.004	0.133	0.025	2.772				0.058	0.001	0.041	0.067		4.704		0.001	108.85	91.44	38.4	34.61	104.54	19.3	51.49	1.11	0.49
481.1	COVID-19		0.032		0.328		0.032	0.062	0.105	0.495	0.228	0.075	0.048	0.086	0.189	0.06		0.123	0.084				0.052	0.21		0.033		0.022	4.117	0.004	0.01		0.018	0.005	0.023	0.047		3.484	0.265	0.005	101.93	164.27	98.62	37.51	106.91	20.51	84.94	2.63	0.79
481.2	COVID-19		0.011		0.286		0.011	0.077		0.375	0.093	0.065	0.037			0.037			0.047		0.001		0.033	0.174		0.012		0.01	1.634	0.001			0.115	0.007	0.031	0.04		4.128		0.002	102.11	158.43	99.89	35.07	100.25	20.25	86.1	2.85	0.86
481.3	COVID-19		0.007		0.28		0.002	0.088		0.377	0.15	0.082	0.029	0.063	0.122	0.054	0.001		0.07		0.003		0.053	0.21	0.06	0.017		0.015	1.752	0.008	0.006		0.29	0.06	0.048	0.033		3.744	0.269	0.003	118.41	163.65	102.76	34.37	99.71	21.06	93.9	2.99	0.94
482.1	COVID-19		0.009		0.382		0.009	0.071		0.575	0.259	0.054	0.039	0.058		0.064	0.001		0.057		0.003		0.032	0.121		0.011		0.019	4.348	0.003	0.009		0.029	0.004	0.026	0.057		3.515		0.008	151.65	146.74	73.18	41.9	120.77	23.36	67.69	1.75	0.56
483.1	COVID-19		0.002	0.047	0.328		0.035	0.09	0.133	0.456	0.233	0.039	0.049	0.08		0.047	0.001		0.056		0.003		0.041	0.26		0.018	0.096	0.009	5.948	0.009			0.166	0.031	0.081	0.05		2.468		0.016	134.73	156.41	83.57	37.01	113.35	24.8	80.02	2.26	0.71
491.1	COVID-19		0.042		0.323		0.003	0.063		0.54	0.216	0.065	0.014	0.037		0.061	0.084		0.027		0.001			0.087	0.01	0.009		0.031	2.303	0.001			0.043	0.001	0.023	0.063		4.567		0.002	99.92	122.6	55.72	50.33	122.7	24.61	56.74	1.11	0.46
492.1	COVID-19		0.014	0.027	0.412		0.008	0.078	0.056	0.608	0.237	0.06	0.053	0.102		0.066	0.001	0.03	0.094			0.19	0.072	0.272	0.013	0.002		0.014	2.26	0.004			0.036	0.007	0.011	0.049		4.247	0.171	0.005	143.43	133.88	58.25	34.83	103.71	23.08	60.78	1.67	0.59
494.1	COVID-19		0.079	0.012	0.384		0.025	0.084		0.465	0.294	0.046	0.039	0.079		0.042	0.001		0.091		0.008	0.196		0.184		0.009		0.011	1.986	0.001	0.013	0.004	0.043	0.002	0.017	0.092		4.686		0.004	217.01	211.62	114.22	41.22	106.38	27.54	112.34	2.77	1.06
494.2	COVID-19				0.537		0.034	0.103		0.568	0.545	0.057	0.051	0.072		0.063	0.001		0.063				0.065	0.211		0.036		0.019	2.045	0.002			0.02	0.005		0.086		6.331		0.006	316.61	234.86	125.61	40.05	100.18	25.4	121.21	3.14	1.21
495.1	COVID-19		0.019		0.371		0.016	0.089		0.551	0.14	0.013	0.045	0.116	0.157	0.063	0.001		0.071		0.001		0.051	0.227		0.008		0.043	2.225				0.027	0.004	0.019	0.054		5.88		0.009	96.78	149.07	89.19	35.9	99.57	21.42	85.66	2.48	0.86
495.2	COVID-19		0.013	0.024	0.619		0.013	0.104	0.093	0.695	0.255	0.073	0.036	0.093	0.201	0.072	0.001	0.01	0.093			0.067	0.045	0.265	0.013	0.005	0.216	0.012	2.85	0.002			0.008	0.005	0.031	0.089		7.36		0.013	144.89	158.16	80.73	35.27	105.16	22.65	82.97	2.29	0.79
495.3	COVID-19		0.007		0.408		0.011	0.105		0.491	0.154	0.056	0.038	0.093		0.047			0.083		0.008		0.037	0.233		0.011		0.011	1.636	0.002	0.003		0.02	0.005	0.018	0.035		5.242		0.008	138.14	139.21	67.59	32.65	97.93	22.71	72.77	2.07	0.74
499.1	COVID-19		0.027		0.526		0.021	0.114	0.105	0.504	0.179	0.05	0.061	0.164	0.225	0.065	0.001		0.16		0.014		0.102	0.362	0.068	0.007	0.158	0.027	3.05	0.001		0.012	0.018	0.011	0.043	0.084		10.147		0.014	186.54	169.3	86.16	39.43	116.76	28.01	84.25	2.19	0.72
499.2	COVID-19		0.003		0.451		0.012	0.113		0.517	0.211	0.065	0.081	0.214		0.06			0.087		0.006		0.078	0.353		0.003		0.006	2.282	0.002			0.025	0.007	0.017	0.058		5.424		0.012	186.22	174.44	88.29	42.73	109.94	27.18	88.34	2.07	0.8
501.2	COVID-19		0.026	0.022	0.433		0.059	0.083	0.122	0.55	0.201	0.021	0.055	0.087		0.039	0.001	0.021	0.072				0.07	0.247		0.019	0.178	0.033	2.552	0.003	0.033	0.012	0.021	0.023	0.025	0.105		5.63		0.011	141.04	116.72	53	31.13	101.43	18.1	56.37	1.7	0.56
502.1	COVID-19		0.02		0.539		0.022	0.071		0.664	0.292	0.081	0.079	0.118		0.054	0.001	0.077	0.134	0.189			0.087	0.275		0.006	0.218	0.009	4.678	0.005			0.025	0.005	0.02	0.055		6.105		0.016	281.49	231.38	132.14	43.66	127.57	30.2	127.6	3.03	1
508.1	COVID-19		0.017	0.029	0.472		0.003	0.126	0.048	0.757	0.304	0.043	0.066	0.093	0.113	0.056	0.001		0.019		0.004	0.116	0.015	0.258		0.011	0.172	0.023	3.608	0.003			0.022	0.011	0.015	0.054		4.121		0.015	293.58	210.2	100.69	40.69	136.52	30.41	92.65	2.47	0.68
510.1	COVID-19	0.008	0.017		0.358			0.127		0.642	0.239	0.081	0.052	0.123		0.066	0.001	0.043	0.094		0.002		0.06	0.316		0.02		0.011	2.391	0.002	0.003		0.02	0.005	0.033	0.017		4.291	0.045	0.004	54.93	145.78	88.08	47.61	118.02	27.61	63.19	1.85	0.54
511.1	COVID-19		0.021	0.069	0.588		0.119	0.133	0.218	0.561	0.409	0.151	0.094	0.16	0.208	0.075		0.07	0.148		0.003	0.18	0.071	0.332	0.065	0.009	0.157	0.015	3.874	0.002	0.003		0.098	0.039	0.118	0.046		8.917	0.373	0.01	109.09	199.29	125.71	35.91	99.13	21.95	110.34	3.5	1.11
512.1	COVID-19		0.011	0.048	0.345		0.023	0.092	0.307	0.572	0.333	0.058	0.037	0.099	0.231	0.077	0.001		0.083		0.001	0.17		0.262		0.018		0.019	1.673	0.001			0.021	0.005	0.025	0.034		4.432	0.205	0.008	91.88	132.83	62.99	44.45	133.03	29.62	56.42	1.42	0.42
512.2	COVID-19		0.006	0.021	0.476		0.005	0.128	0.309	0.609	0.369	0.091	0.056	0.157	0.246	0.06	0.001	0.107	0.112		0.005		0.05	0.292		0.012	0.138	0.017	6.474	0.004	0.01		0.017	0.004	0.033	0.045		2.574		0.007	75.46	146.84	73.66	48.74	135.87	32.4	63.23	1.51	0.47
513.1	COVID-19	0.028	0.007	0.031	0.496		0.024	0.053	0.121	0.47	0.319	0.049	0.026	0.068		0.051	0.001	0.012	0.044				0.039	0.203		0.01		0.005	2.664	0.003		0.013	0.02	0.002	0.022	0.129		4.276	0.272	0.011	121.8	190.73	106.32	53.69	143.16	30.95	80.34	1.98	0.56
521.1	COVID-19		0.009		0.535		0.001	0.087	0.126	0.615	0.279	0.059	0.032	0.074	0.095	0.065	0.004		0.084		0.002		0.033	0.214		0.008		0.015	3.67	0.002	0.006		0.011	0.004	0.005	0.054		4.174		0.01	115.11	193.03	124.83	35.75	101.55	23.84	97.37	3.49	0.96
522.1	COVID-19		0.018	0.028	0.34		0.034	0.076		0.488	0.26	0.11	0.01	0.067	0.162	0.047	0.001	0.016	0.058			0.049		0.216		0.002		0.022	1.766	0.009			0.026	0.006	0.011	0.032		4.221		0.018	93.5	190.88	115.16	49.84	142.07	31.33	84.77	2.31	0.6
523.1	COVID-19	0.026	0.004		0.414		0.012	0.156	0.17	0.623	0.244	0.006	0.034	0.087		0.051	0.001	0.058	0.103			0.031		0.216		0.04		0.042	2.233	0.002		0.012	0.023	0.018	0.027	0.041		4.452		0.011	155.89	224.95	145.88	46.93	130.48	29.74	113.87	3.11	0.87
523.2	COVID-19		0.009		0.468		0.017	0.123		0.639	0.196	0.082	0.033	0.077		0.048			0.087		0.005	0.025	0.047	0.179		0.004		0.008	1.848	0.003		0.011	0.009	0.01	0.024	0.043		5.402		0.012	144.47	197.48	128.99	41.72	121.12	26.11	104.94	3.09	0.87
524.1	COVID-19		0.026		0.561		0.012	0.109	0.181	0.611	0.212	0.048	0.032	0.083		0.047	0.001		0.012		0.007	0.122	0.049	0.244		0.013		0.019	2.133	0.001			0.052	0.002	0.016	0.088		3.838		0.003	202.11	201.51	96.85	46.55	123.62	23.67	102.96	2.08	0.83
525.1	COVID-19		0.017	0.104	0.334		0.024	0.108	0.102	0.361	0.163	0.036	0.039	0.104		0.052	0.001		0.108				0.06	0.258	0.056	0.015		0.045	2.042	0.033	0.004	0.009	0.532	0.211	0.113	0.077		5.273		0.017	115.81	144.83	73.61	42.55	104.31	23.8	80.07	1.73	0.77
526.1	COVID-19	0.025	0.078		0.471		0.022	0.107	0.151	0.531	0.184	0.01	0.046	0.108	0.199	0.07	0.105		0.104		0.004		0.077	0.241		0.002		0.016	2.945	0.001		0.012	0.065	0.001	0.014	0.038		4.787		0.009	165.34	255.79	169.41	45.91	117.24	28.94	130.1	3.69	1.11
530.1	COVID-19		0.016		0.378		0.004	0.071		0.466	0.229	0.046	0.038	0.106	0.147	0.049	0.001		0.115		0.003		0.059	0.268		0.004	0.145	0.012	2.211	0.003	0.003		0.204	0.017	0.04	0.062		6.257		0.007	72.49	87.49	22.69	37.75	90.51	16.94	42.52	0.6	0.47
531.1	COVID-19		0.008		0.504		0.08	0.076	0.14	0.71	0.513	0.092	0.065	0.101	0.171	0.068			0.073		0.003	0.062	0.057	0.266		0.016		0.015	1.881	0.005	0.024		0.02	0.01	0.016	0.061		4.811	0.234	0.019	142.69	163.05	84.06	46.55	140.39	28.17	69.69	1.81	0.5
532.1	COVID-19		0.021	0.027	0.44		0.005	0.102	0.092	0.494	0.211	0.059	0.019	0.067		0.049	0.001		0.069		0.014		0.042	0.194		0.012		0.026	2.103	0.003	0.005		0.023	0.006	0.024	0.055		4.697		0.015	213.46	178.36	99.89	38.44	116.84	24.22	82.78	2.6	0.71
533.1	COVID-19		0.004		0.511		0.004	0.099		0.762	0.265	0.083	0.108	0.197	0.212	0.073			0.084		0.003	0.079	0.063	0.298		0.007	0.14	0.01	2.808	0.002			0.027	0.004	0.023	0.074		3.543		0.015	145.95	239.75	137.27	56.17	159.4	37.49	102.79	2.44	0.64
533.2	COVID-19		0.002		0.457		0.005	0.118	0.124	0.636	0.279	0.104	0.032	0.072	0.122	0.058	0.001		0.071		0.008	0.13	0.034	0.18		0.015		0.005	2.966	0.002		0.013	0.024	0.008	0.021	0.023		3.983		0.023	136.16	238.42	137.43	54.07	159.05	36.41	99.43	2.54	0.63
535.1	COVID-19		0.003		0.308		0.022	0.072	0.039	0.574	0.459	0.097	0.037	0.139	0.168	0.075	0.001		0.038		0.001		0.054	0.25		0.029		0.023	1.426	0.001			0.018	0.005	0.025	0.062		5.51	0.252	0.008	67.5	179.96	100.82	60.08	146.71	34.51	75.85	1.68	0.52
535.2	COVID-19		0.016	0.04	0.334		0.019	0.064	0.145	0.553	0.397	0.069	0.046	0.126		0.073	0.002		0.056		0.001		0.053	0.189		0.017		0.029	3.189	0.002			0.036	0.003	0.014	0.018		3.416	0.218	0.012	81.79	182.84	105.63	57.12	138.79	32.03	81.35	1.85	0.59
538.1	COVID-19		0.016		0.477		0.014	0.086	0.201	0.791	0.444	0.077	0.05	0.098	0.189	0.087	0.003		0.069		0.002		0.045	0.289		0.015	0.173	0.006	3.797	0.007			0.033	0.001	0.022	0.031		4.128		0.021	117.29	207.29	124.55	48.94	137.32	32.12	96.21	2.54	0.7
539.1	COVID-19		0.02		0.448			0.089		0.64	0.198	0.093	0.042	0.078		0.074			0.092		0.002		0.039	0.173		0.009	0.103	0.016	3.655	0.004		0.011	0.015	0.004	0.02	0.063		4.115		0.006	56.31	168.24	99.09	62.06	138.37	25.33	73.02	1.6	0.53
540.1	COVID-19		0.011	0.032	0.324		0.127	0.091	0.05	0.655	0.239	0.094	0.067	0.169	0.346	0.088	0.001		0.072		0.002		0.046	0.297		0.027		0.021	3.23	0.002			0.102	0.009	0.028	0.031		3.933		0.002	105.71	221.85	128.43	65.1	152.66	33.23	94.59	1.97	0.62
542.1	COVID-19		0.034		0.406		0.049	0.209		0.727	0.336	0.082	0.034	0.066	0.159	0.085	0.001	0.103	0.102		0.001			0.148		0.009	0.16	0.032	3.299	0.002	0.016		0.105	0.013	0.027	0.041		4.715		0.042	95.52	164.88	97.45	48.16	132.65	22.73	81.74	2.02	0.62
542.2	COVID-19	0.026	0.027		0.467		0.021	0.224	0.137	0.704	0.387	0.094	0.041	0.077	0.161	0.103	0.001	0.136	0.143				0.05	0.166		0.019	0.165	0.061	5.433	0.007	0.022		0.018	0.015	0.023	0.077		4.236		0.05	100.61	158.44	92.15	44.9	119.05	21.03	75.21	2.05	0.63
543.1	COVID-19	0.026	0.018	0.032	0.712		0.006	0.141	0.204	0.701	0.242	0.088	0.075	0.101	0.247	0.107			0.11		0.011	0.025	0.094	0.275		0.01		0.06	4.655	0.004		0.003	0.019	0.002	0.039	0.073		4.238	0.2	0.011	293.71	191.18	73.69	55.67	162.27	27.55	82.21	1.32	0.51
548.1	COVID-19		0.014	0.05	0.533		0.031	0.15	0.224	0.512	0.349	0.093	0.076	0.159	0.265	0.084	0.001	0.178	0.099		0.001		0.063	0.336	0.05	0.021		0.026	6.577	0.015	0.016		0.513	0.04	0.144	0.068		3.117	0.267	0.047	162.89	175.49	98.86	35.15	105.42	26.45	93.06	2.81	0.88
548.2	COVID-19		0.03	0.074	0.507		0.011	0.231	0.236	0.61	0.294	0.084	0.085	0.157	0.253	0.097			0.129		0.004		0.045	0.321		0.033		0.036	5.507	0.006	0.013		0.185	0.031	0.099	0.077		5.508	0.279	0.05	188.77	200.13	105.43	45.82	116.94	34.65	97.3	2.3	0.83
549.1	COVID-19		0.008		0.401		0.028	0.098	0.547	0.43	0.289	0.011	0.036	0.084		0.068		0.091	0.126				0.051	0.231	0.026	0.015		0.021	4.459	0.004	0.017		0.056	0.019	0.042	0.066		3.452	0.371	0.008	94.87	162.39	89.66	50.19	129.57	24.87	73.81	1.79	0.57
549.2	COVID-19		0.029	0.011	0.464		0.019	0.099	0.342	0.642	0.301	0.072	0.048	0.094		0.094			0.098		0.001		0.058	0.223		0.013	0.157	0.014	3.022	0.002	0.042	0.022	0.033	0.01	0.011	0.059		4.615	0.376	0.007	97.28	153.08	82.19	45.89	119.71	24.22	73.59	1.79	0.61
552.1	COVID-19	0.027	0.048		0.411		0.048	0.134	0.27	0.555	0.297	0.145	0.045	0.091	0.173	0.069		0.136	0.084		0.004		0.035	0.316		0.019	0.111	0.025	5.855	0.007			0.078	0.005	0.055	0.074		7.463	0.291	0.013	295.63	138.18	43.01	36.89	115.5	25.81	73.33	1.17	0.63
552.2	COVID-19	0.049	0.028	0.065	0.502		0.031	0.164	0.184	0.505	0.199	0.076	0.08	0.105		0.067			0.103				0.059	0.337		0.008	0.163	0.012	3.447	0.001	0.009	0.012	0.075	0.002	0.075	0.072		10.821		0.023	266.65	123.5	39.55	37.48	103.87	25.36	65.95	1.06	0.63
553.1	COVID-19		0.058	0.128	0.351		0.042	0.112	0.259	0.332	0.289	0.06	0.057	0.149		0.045	0.002		0.157		0.003		0.067	0.305		0.017		0.006	6.885	0.018	0.009	0.007	0.57	0.059	0.122	0.05		3.698		0.006	85.97	100.72	26.68	48.28	102.98	18.32	46.87	0.55	0.46
553.2	COVID-19	0.05	0.002		0.398		0.124	0.126	0.303	0.422	0.329	0.055	0.043	0.108	0.148	0.055			0.121			0.331	0.039	0.239	0.011	0.016		0.026	4.803	0.004	0.002		0.124	0.038	0.011	0.126		3.74	0.297	0.004	141.79	117.6	55.33	36.2	84.76	14.89	80.29	1.53	0.95
554.1	COVID-19		0.006		0.46		0.06	0.081	0.239	0.457	0.253	0.085	0.051	0.118	0.23	0.049	0.001	0.06	0.072		0.005		0.1	0.294		0.013		0.02	5.394	0.001			0.049	0.004	0.038	0.067		2.561		0.019	109.02	222.38	134.76	64.2	164.72	31.71	95.73	2.1	0.58
564.1	COVID-19		0.004		0.447		0.014	0.099	0.126	0.526	0.273	0.014	0.04	0.102	0.274	0.057	0.001		0.109		0.003		0.06	0.253		0.009		0.007	3.361	0.001			0.022	0.005	0.02	0.026		3.485		0.003	246.93	154.13	66.23	32.1	98.52	24.3	82.69	2.06	0.84
565.1	COVID-19		0.013		0.327		0.047	0.09	0.13	0.561	0.205	0.069	0.027	0.12		0.051			0.078		0.001		0.055	0.225		0.015		0.023	2.651	0.003		0.012	0.026	0.004	0.023	0.035		5.678		0.006	117.91	201.46	115.3	55.21	144.04	31.37	89.19	2.09	0.62
566.1	COVID-19		0.009		0.553		0.016	0.039	0.125	0.609	0.31	0.063	0.046	0.091	0.154	0.053			0.069		0.007	0.095	0.04	0.229		0.04	0.156	0.03	4.027	0.003		0.012	0.031	0.008	0.026	0.095		5.571		0.01	138.89	143.4	76.86	33.78	107.51	23.53	69.15	2.28	0.64
568.1	COVID-19		0.008	0.032	0.551		0.01	0.118		0.667	0.295	0.084	0.068	0.184	0.237	0.084	0.001		0.045		0.003		0.001	0.304		0.003		0.002	4.325	0.004	0.002		0.026	0.001	0.035	0.037		4.155		0.002	114.91	168.54	85.94	57.51	146.48	35.07	71.56	1.49	0.49
569.1	COVID-19		0.001	0.019	0.466		0.015	0.092		0.604	0.322	0.016	0.041	0.087	0.13	0.066	0.001	0.024	0.108				0.068	0.267		0.014		0.007	2.795	0.003	0.003		0.022	0.004	0.03	0.051		4.692		0.009	164.35	183.12	111.52	40.17	113.65	25.14	94.67	2.78	0.83
572.1	COVID-19		0.01	0.013	0.546		0.02	0.091		0.658	0.362	0.03	0.03	0.061		0.057	0.002		0.027				0.056	0.196		0.002		0.022	1.104	0.001			0.01	0.004	0.014	0.016		4.97		0.005	106	170.96	89.02	59.96	142.51	28.45	73.4	1.48	0.52
573.1	COVID-19		0.017		0.226		0.003	0.079		0.519	0.151	0.056	0.031	0.045		0.045			0.062				0.042	0.132		0.008		0.038	1.668	0.009	0.004		0.346	0.062	0.035	0.114		7.592		0.018	84.86	121.3	52.61	48.38	111.02	18.56	54.21	1.09	0.49
574.1	COVID-19		0.045	0.081	0.395		0.007	0.092		0.496	0.203	0.074	0.061	0.148	0.171	0.066	0.001		0.116		0.001		0.061	0.292	0.081	0.004		0.021	1.514	0.015	0.012		0.269	0.064	0.101	0.023		5.729	0.314	0.005	69.36	70.9	20.9	32.39	83.31	17.82	32.4	0.65	0.39
575.1	COVID-19	5.629	0.012		0.33		0.01	0.092	0.22	0.724	0.214	0.015	0.234	0.199	0.227	0.093	0.001	0.05	0.088		0.023		0.107	0.393		1.543		0.013	2.519	0.001		0.011	0.233	0.001	0.049	0.044		7.631		0.012	521.43	266.53	94.17	49.3	134.67	30.08	127.17	1.91	0.94
579.1	COVID-19		0.096		0.337		0.044	0.076		0.491	0.198	0.018	0.035	0.074		0.054	0.002		0.038		0.001		0.036	0.192		0.005	0.13	0.01	1.661	0.004		0.011	0.124	0.005	0.027	0.06	0.493	4.805		0.026	157.34	120.1	46.93	47.35	123.39	24.04	55.02	0.99	0.45
580.1	COVID-19				0.349		0.041	0.122		0.402	0.198	0.012	0.054	0.085		0.036	0.001		0.073		0.006		0.047	0.237	0.146	0.003		0.012	2.315	0.01		0.011	0.228	0.033	0.039	0.113		6.625		0.003	213.5	209.72	106.23	49.75	143.59	31.76	108.81	2.14	0.76
581.1	COVID-19		0.001		0.604		0.01	0.106	0.117	0.638	0.207	0.052	0.062	0.108	0.203	0.072	0.001		0.055		0.004		0.047	0.27		0.006		0.006	2.751	0.007	0.001		0.034	0.004		0.103		9.961		0.015	167.39	185	114.79	36.38	100	22.16	98.41	3.16	0.98
582.1	COVID-19		0.006		0.46		0.011	0.131		0.649	0.205	0.062	0.088	0.092		0.058			0.043		0.009	0.148	0.065	0.262		0.004	0.118	0.016	2.121	0.004			0.01	0.008	0.015	0.049		3.587		0.003	257.93	180.89	80.15	52.55	150.92	31.63	75.98	1.53	0.5
582.2	COVID-19		0.06		0.416		0.029	0.109		0.542	0.194	0.069	0.082	0.126	0.186	0.059	0.001		0.039				0.077	0.234		0.006		0.003	2.498	0.005		0.011	0.024	0.004		0.086		2.761		0.007	344.95	179.41	71.54	52.82	159.71	30.46	77.12	1.35	0.48
588.1	COVID-19		0.033	0.009	0.27		0.019	0.161	0.107	0.67	0.303	0.065	0.047	0.1	0.162	0.061			0.092			0.356		0.229	0.167	0.009		0.022	2.219	0.011	0.007		0.157	0.009	0.068	0.066		15.612		0.006	201.63	115.73	56.29	31.36	70	22.48	102.05	1.79	1.46
588.2	COVID-19	0.045	0.022		0.259		0.023	0.157		0.326	0.265	0.067	0.052	0.08	0.122	0.063		0.007	0.141		0.001		0.035	0.23	0.058	0.026		0.047	2.146		0.007		0.043	0.008	0.017	0.063		12.857		0.006	99.4	101.2	49.55	29.02	73.73	12.48	66.52	1.71	0.9
588.3	COVID-19		0.015		0.249		0.024	0.179		0.435	0.316	0.057	0.057	0.053	0.259	0.06			0.108		0.001	0.216	0.063	0.182		0.016		0.036	2.144	0.002	0.032		0.043	0.011	0.013	0.052		6.889		0.011	107.28	152.37	96.57	33.55	82.86	20.26	98.23	2.88	1.19
595.1	COVID-19		0.018		0.483		0.08	0.032		0.441	0.227	0.069	0.026	0.055		0.064	0.001		0.086		0.003		0.044	0.131		0.015		0.046	3.667	0.001	0.019		0.025	0.001	0.014	0.199		5.549		0.001	97.73	141.96	60.31	69.75	160.77	32.7	59.04	0.86	0.37
595.2	COVID-19		0.011		0.437		0.049	0.069	0.15	0.428	0.275	0.066	0.032	0.065	0.17	0.054	0.001		0.072		0.001		0.032	0.142	0.02	0.011		0.04	5.33	0.002			0.033	0.001	0.045	0.062		4.351	0.039	1.281	100.7	121.13	47.32	56.61	136	24.98	55.15	0.84	0.41
595.3	COVID-19		0.009		0.506		0.042	0.057	0.12	0.587	0.295	0.09	0.025	0.08		0.062	0.001		0.095		0.003	0.277	0.011	0.144		0.016		0.018	2.897	0.003	0.001		0.022	0.007	0.032	0.037		4.224		1.703	140.3	145.28	68.1	55.48	137.7	29.17	72.72	1.23	0.53
596.1	COVID-19		0.029		0.4		0.013	0.104	0.223	0.466	0.179	0.055	0.05	0.134	0.138	0.049	0.002		0.077		0.009		0.051	0.228		0.024		0.026	2.275	0.003			0.063	0.007	0.065	0.051		7.497		0.01	231.44	195.85	109.53	40.9	130.02	31.84	103.95	2.68	0.8
596.2	COVID-19		0.028		0.34		0.039	0.041	0.22	0.343	0.176	0.007	0.056	0.127	0.112	0.051	0.001		0.084		0.011		0.063	0.272	0.014	0.019		0.016	1.847	0.008		0.009	0.253	0.048	0.069	0.013		3.865	0.157	0.006	209.83	186.85	105.01	42.28	129.54	29.9	101.41	2.48	0.78
596.3	COVID-19	0.02	0.013		0.508		0.009	0.09	0.304	0.384	0.266	0.072	0.047	0.107	0.167	0.054	0.001	0.055	0.088		0.003		0.057	0.274		0.01	0.129	0.015	4.614	0.006			0.065	0.003	0.061	0.079		5.94		0.006	217.71	185.79	102.04	37.62	118.77	24.74	90.51	2.71	0.76
599.1	COVID-19	0.038	0.051		0.494		0.05	0.081		0.489	0.195	0.074	0.013	0.064		0.049	0.001	0.065	0.095		0.003			0.226		0.029	0.171	0.018	3.106				0.009	0.006	0.025	0.038		8.801		0.005	81.78	133.25	73.24	48.51	125.18	25.91	59.52	1.51	0.48
601.1	COVID-19	0.017	0.028	0.029	0.534		0.029	0.162	0.186	0.285	0.348	0.082	0.062	0.12	0.182	0.046		0.136	0.122			0.091	0.062	0.3	0.219	0.012	0.278	0.019	4.797	0.001	0.042	0.011	0.117	0.001	0.06	0.092		8.984	0.462	0.009	170.56	140.72	46.13	41.37	96.66	27.52	67.54	1.12	0.7
602.1	COVID-19		0.028	0.027	0.279		0.008	0.037		0.45	0.121	0.004	0.011	0.061		0.039	0.001		0.015		0.004		0.049	0.148		0.007		0.034	4.124	0.002		0.034	0.017	0.001	0.016	0.132		5.506		0.003	92.88	194.19	113.02	56.23	133.12	25.58	97.53	2.01	0.73
603.1	COVID-19		0.001		0.503		0.054	0.072	0.236	0.427	0.49	0.103	0.047	0.11		0.049	0.001	0.08	0.112		0.005	0.165	0.076	0.247		0.011		0.014	8.094	0.007		0.011	0.024	0.009	0.014	0.061		2.795		0.005	195.69	261.29	148.71	58.4	150.36	30.61	131.7	2.55	0.88
604.1	COVID-19		0.018		0.622		0.028	0.125	0.131	0.352	0.399	0.051	0.059	0.111	0.188	0.042	0.001	0.049	0.072		0.009		0.054	0.285			0.167	0.027	7.352	0.007	0.015		0.021	0.001	0.051	0.108		2.557		0.028	201.81	185.09	91.96	49.58	153.97	30.93	88.29	1.85	0.57
604.2	COVID-19		0.023		0.573		0.038	0.106	0.112		0.268	0.059	0.052	0.107		0.03	0.001		0.057	0.567	0.007		0.072	0.317		0.039	0.171	0.036	5.522	0.004			0.016	0.008	0.031	0.189		8.266		0.012	160.57	160.73	82.38	42.93	133.31	23.99	75.81	1.92	0.57
608.1	COVID-19		0.002	0.061	0.278		0.03	0.074		0.564	0.407	0.093	0.028	0.103	0.16	0.053				0.22	0.003		0.002	0.298		0.022	0.232	0.018	2.016	0.014	0.013	0.011	0.523	0.075	0.104	0.042		4.59	0.176	0.002	93	223.46	139.63	53.19	134	29.62	96.9	2.62	0.72
615.1	COVID-19		0.003	0.035	0.296		0.05	0.054		0.338	0.287	0.033	0.057	0.101		0.031	0.001		0.071		0.003			0.296		0.035	0.154	0.023	3.493	0.04			1.018	0.189	0.185	0.017		4.643		0.016	102.83	166.7	94.37	44.94	117.89	26.75	90.23	2.1	0.77
615.2	COVID-19		0.01	0.014	0.255		0.426			0.334	0.166	0.044	0.023	0.066		0.029			0.046		0.002			0.189		0.018		0.035	1.628	0.005	0.001		0.186	0.037	0.123	0.148		6.259	0.346	0.013	96.43	156.12	86.59	43.77	112.68	25.23	83.99	1.98	0.75
615.3	COVID-19		0.024	0.05	0.247		0.039	0.093	0.103	0.336	0.332	0.036	0.047	0.113		0.037			0.119		0.003		0.041	0.293	0.181	0.04		0.013	2.567	0.027			0.465	0.18	0.259	0.046		6.211	0.343	0.019	103.27	156.86	84.05	43.56	109.99	23.06	85.36	1.93	0.78
616.1	COVID-19		0.073		0.302		0.021	0.076		0.437	0.284	0.064	0.052	0.094	0.108	0.048	0.001		0.088				0.042	0.205	0.145	0.011	0.088	0.031	3.321	0.008	0.007	0.011	0.48	0.082	0.114	0.065		5.986	0.414	0.003	116.69	144.34	66.56	45.16	111.91	24.71	80.19	1.47	0.72
617.1	COVID-19		0.004		0.513			0.058	0.168	0.442	0.16	0.051	0.019	0.108	0.124	0.052		0.075	0.077		0.008		0.052	0.252		0.023		0.005	4.471	0.001		0.011	0.04	0.005	0.027	0.037		5.138		0.009	155.46	190.01	108.4	38.78	114.74	23.57	92.75	2.8	0.81
617.2	COVID-19	0.03	0.019		0.362		0.001	0.068	0.142	0.513	0.113	0.004	0.033	0.094		0.048			0.048		0.003		0.063	0.232		0.063		0.026	1.407	0.003		0.011	0.019	0.005	0.029	0.056		5.168		0.003	157.74	209.09	119.78	41.61	122.22	25.62	103.15	2.88	0.84
620.1	COVID-19		0.025		0.7		0.017	0.118	0.256	0.625	0.379	0.086	0.086	0.13		0.049		0.011	0.105		0.009		0.071	0.364		0.01		0.007	7.033	0.002			0.076	0.009	0.035	0.049		2.247		0.007	234.02	288.48	170.85	41.8	136.84	33.83	150.93	4.09	1.1
620.2	COVID-19				0.514		0.014	0.091		0.585	0.172	0.087	0.07	0.108	0.201	0.056	0.001		0.053	0.278	0.009		0.058	0.297	0.024	0.014	0.08	0.02	1.95	0.003			0.026	0.008	0.035	0.1		5.237		0.007	259.13	257.52	140.79	36.91	122.15	27.75	128.32	3.81	1.05
628.1	COVID-19		0.025	0.019	0.371		0.02	0.122	0.09	0.493	0.202	0.055	0.067	0.2		0.056	0.001		0.124				0.056	0.317		0.044	0.231	0.024	2.588	0.041	0.004		1.003	0.233	0.278	0.016		4.496	0.203	0.001	93.88	98.73	51.57	25.36	80.9	14.92	61.3	2.03	0.76
628.2	COVID-19		0.017		0.412		0.009	0.132	0.111	0.468	0.251	0.004	0.068	0.2		0.051	0.001		0.132		0.003		0.056	0.326	0.069	0.02		0.014	3.01	0.025	0.005		0.964	0.172	0.255	0.021		3.949		0.006	98.9	96.78	44.14	25.79	77.23	15.73	58.37	1.71	0.76
628.3	COVID-19		0.02		0.385		0.017	0.13		0.475	0.268	0.056	0.062	0.184		0.05			0.133		0.003	0.144	0.052	0.384	0.078	0.022	0.234	0.036	2.177	0.029		0.011	0.845	0.222	0.191	0.022		6.097	0.371	0.002	89.22	97.86	44.51	28.79	78.91	17.79	58.58	1.55	0.74
629.1	COVID-19	0.021	0.025		0.445		0.022	0.087		0.634	0.268	0.08	0.039	0.102		0.056	0.001		0.092		0.004	0.077	0.052	0.267		0.022		0.015	2.044	0.003			0.08	0.012	0.061	0.049		5.224		0.004	66.78	134.23	74.8	46.95	121.91	26.44	62.53	1.59	0.51
632.2	COVID-19		0.02	0.028	0.379		0.007	0.1	0.109	0.347	0.162	0.057	0.037	0.078		0.041	0.001		0.066				0.044	0.179		0.026		0.002	1.534	0.013			0.354	0.092	0.11	0.031		6.377		0.006	80.95	104.77	57.78	34.58	90.37	20.07	55.5	1.67	0.61
632.3	COVID-19		0.005		0.403		0.011	0.094	0.239	0.301	0.264	0.038	0.036	0.097		0.033	0.001	0.009	0.145		0.005		0.047	0.263		0.015		0.003	5.791	0.008	0.001	0.007	0.291	0.021	0.113	0.045		3.81		0.003	89.59	106.99	59.83	36.29	91.69	20.35	62.31	1.65	0.68
633.1	COVID-19		0.025		0.41		0.073	0.083	0.164	0.661	0.361	0.027	0.055	0.096	0.179	0.071	0.002		0.1			0.151	0.061	0.205		0.01	0.066	0.042	2.9	0.001			0.009	0.006	0.018	0.013		3.972		0.012	159.59	123.49	51.19	35.51	104.63	23.85	53.16	1.44	0.51
634.1	COVID-19		0.002	0.028	0.497		0.006	0.1		0.731	0.314	0.095	0.063	0.13	0.244	0.079			0.07		0.01		0.04	0.241		0.012	0.217	0.024	3.191	0.002		0.004	0.013	0.01	0.023	0.023		2.769		0.011	148.84	181.63	96.68	31.92	106.5	23.21	86.88	3.03	0.82
637.1	COVID-19		0.019		0.386			0.125	0.114	0.371	0.235	0.012	0.053	0.113	0.147	0.044	0.001	0.027	0.11		0.005		0.076	0.296		0.007		0.037	4.273	0.002	0.002	0.01	0.02	0.011	0.026	0.044		3.683		0.007	173.03	121.66	52.27	35.11	102.5	24.53	67.19	1.49	0.66
637.2	COVID-19		0.012	0.027	0.559			0.114		0.767	0.211	0.025	0.073	0.094		0.066	0.001		0.08		0.002		0.049	0.253		0.003	0.242	0.018	2.854	0.003	0.007		0.036	0.003	0.019	0.079		6.291		0.005	107.84	145.52	85.25	38.13	108.1	21.53	77.87	2.24	0.72
640.1	COVID-19	0.024	0.013	0.087	0.413		0.012	0.075	0.079	0.498	0.228	0.083	0.034	0.076	0.117	0.042	0.001		0.074		0.003		0.06	0.174		0.013	0.174	0.017	5.786	0.001	0.005		0.028	0.004	0.032	0.066		3.948	0.192	0.011	86.1	198.2	133.2	50.42	128.94	27.57	96.87	2.64	0.75
640.2	COVID-19	0.033	0.024	0.014	0.457		0.002	0.1	0.183	0.511	0.349	0.075	0.049	0.154		0.064	0.001	0.054	0.141		0.006	0.118	0.063	0.254		0.017	0.2	0.041	5.46	0.004	0.006		0.186	0.021	0.063	0.081		3.81	0.399	0.01	89.02	168.53	99.41	43.97	111.2	23.66	85.88	2.26	0.77
641.1	COVID-19	0.022			0.488		0.029	0.106	0.291	0.676	0.463	0.072	0.072	0.144		0.109	0.094	0.066	0.109		0.003		0.054	0.288	0.008	0.012	0.122	0.018	5.929	0.003	0.003	0.012	0.141	0.008	0.071	0.049		2.853	0.151	0.011	136.04	178.4	88.01	48.47	120.76	29.73	84.67	1.82	0.7
642.1	COVID-19		0.005		0.431		0.025	0.117	0.248	0.458	0.277	0.014	0.086	0.157	0.166	0.062		0.056	0.138		0.003		0.059	0.35	0.143	0.022	0.059	0.035	6.073	0.029	0.007	0.011	0.92	0.107	0.211	0.03		2.51	0.122		131.19	128.19	59.9	42.28	96.38	23.98	64.58	1.42	0.67
642.2	COVID-19		0.007	0.123	0.582		0.016	0.108	0.091	0.741	0.256	0.066	0.066	0.098		0.103		0.011	0.058		0.005	0.134	0.098	0.296		0.004		0.018	3.223	0.003	0.007		0.074	0.007	0.011	0.122		6.515		0.008	163.03	135.24	60.03	46.37	104.08	26.41	65.76	1.29	0.63
649.1	COVID-19	0.024	0.011		0.378		0.022	0.1		0.53	0.108	0.056	0.033	0.104		0.062	0.001	0.012	0.088		0.001		0.046	0.194		0.021		0.01	2.001	0.007		0.012	0.109	0.017	0.045	0.032		5.268		0.007	97.09	183.17	120.01	45.07	117.44	28.21	92.54	2.66	0.79
649.2	COVID-19		0.011	0.107	0.34		0.014	0.093	0.142	0.555	0.2	0.052	0.051	0.111	0.174	0.077		0.057	0.096				0.009	0.266	0.026	0.035		0.025	2.906	0.013			0.54	0.099	0.102	0.023		4.198	0.222	0.001	73.53	150.64	92	41.94	107.17	22.35	73.33	2.19	0.68
650.1	COVID-19		0.002		0.287		0.011	0.099		0.462	0.146	0.062	0.035	0.072		0.064	0.001		0.048					0.213		0.035		0.012	1.677	0.01	0.001		0.424	0.079	0.062	0.065		4.98	0.254	0.005	72.25	174.24	109.16	46.74	119.21	25.31	82.08	2.34	0.69
650.2	COVID-19		0.019		0.386		0.006	0.092		0.594	0.165	0.108	0.052	0.098	0.166	0.089		0.069	0.086		0.002		0.048	0.224	0.016	0.017		0.028	1.509	0.001		0.012	0.083	0.028	0.026	0.044		5.578	0.3	0.001	66.5	157.51	98.84	44.91	112.14	23.8	75.19	2.2	0.67
657.1	COVID-19		0.006		0.534		0.054	0.135	0.197	0.478	0.193	0.069	0.068	0.14	0.208	0.089			0.107				0.068	0.327	0.048	0.028	0.139	0.018	2.973	0.007			0.143	0.033	0.066	0.041		6.053	0.429	0.001	294.91	194.1	96.39	47.54	136.07	28.86	94.59	2.03	0.7
658.1	COVID-19	0.021	0.001		0.351		0.022	0.077	0.224	0.393	0.177	0.013	0.031	0.075		0.058			0.117		0.002		0.062	0.217	0.25	0.041		0.017	3.559	0.002	0.011		0.028	0.002	0.011	0.049		9.012		0.006	103.94	127.34	61.3	38.77	91.89	26.98	67.18	1.58	0.73
659.1	COVID-19		0.012	0.015	0.487		0.013	0.094	0.23	0.636	0.216	0.068	0.05	0.102		0.085		0.102	0.091		0.004		0.059	0.219		0.08		0.034	3.722	0.003			0.07	0.003	0.033	0.044		5.57		0.009	142.43	163.78	97.79	41.43	113.89	25.11	84.49	2.36	0.74
659.3	COVID-19		0.006	0.077	0.608		0.016	0.082	0.115	0.715	0.27	0.077	0.055	0.103	0.179	0.093	0.095	0.099	0.065		0.002		0.077	0.272	0.09	0.027		0.001	3.224	0.003			0.016	0.001	0.009	0.037		4.032	0.277	0.008	144.83	177.3	98.41	52.46	125.48	30.48	87.6	1.88	0.7
665.1	COVID-19		0.064		0.465		0.045	0.106	0.25	0.64	0.337	0.114	0.068	0.098	0.246	0.089	0.002	0.098	0.084		0.003		0.065	0.196	0.046	0.011	0.12	0.013	5.999	0.006		0.013	0.029	0.011	0.023	0.064		2.759	0.291	0.01	144.25	195.77	87.02	62.86	168.3	39.71	74.25	1.38	0.44
667.1	COVID-19		0.013	0.032	0.595		0.01	0.077	0.197	0.627	0.471	0.069	0.032	0.078	0.186	0.089	0.002		0.056		0.004		0.047	0.168		0.012		0.016	7.356	0.003			0.024	0.005	0.007	0.078		3.523		0.011	78.48	192.18	95.14	66.87	165.2	31.4	66.44	1.42	0.4
673.1	COVID-19		0.002		0.547		0.003	0.107	0.179	0.663	0.297	0.014	0.062	0.093		0.082	0.001		0.053		0.012		0.042	0.235		0.007	0.159	0.021	3.427	0.002			0.023	0.003	0.014	0.052		4.324		0.004	169.17	130.43	65.16	34.33	110.46	24.35	62.71	1.9	0.57
679.1	COVID-19		0.024		0.447		0.059	0.093	0.185	0.619	0.194	0.014	0.07	0.112		0.07			0.14		0.003		0.065	0.291		0.045	0.126	0.02	2.174	0.001	0.007	0.004	0.073	0.013	0.043	0.082		7.952		0.006	121.33	188.44	117.02	40.52	111.53	25.71	104.25	2.89	0.93
679.2	COVID-19		0.02		0.46		0.064	0.086	0.27	0.594	0.271	0.072	0.061	0.093		0.077			0.098		0.002		0.042	0.305		0.029	0.161	0.021	4.12	0.006	0.012		0.045	0.008	0.039	0.067		2.966	0.232	0.004	133.86	182.08	109.14	35.66	104.97	22.81	99.07	3.06	0.94
679.3	COVID-19		0.004		0.5		0.04	0.075	0.139	0.527	0.225	0.067	0.029	0.081		0.071	0.084		0.074		0.006		0.045	0.204	0.038	0.01		0.017	2.803	0.001	0.007		0.009	0.007	0.003	0.043		3.753		0.003	132.51	174.06	105.68	39.26	102.21	23.77	95.35	2.69	0.93
680.1	COVID-19		0.009		0.371		0.025	0.101	0.149	0.509	0.203	0.075	0.045	0.094		0.07			0.084		0.008		0.07	0.258		0.006		0.042	5.207	0.002	0.01		0.018	0.006	0.023	0.047		4.775		0.008	129.59	194.86	119.15	41.04	102.45	25	105.24	2.9	1.03
680.2	COVID-19		0.023		0.476		0.027	0.111	0.192	0.596	0.158	0.065	0.054	0.104	0.163	0.085	0.001		0.078	0.224	0.001		0.059	0.26		0.006		0.003	3.362	0.001			0.049	0.01	0.017	0.023		5.023		0.011	200.34	204.25	122.28	34.8	98.44	22.59	108.37	3.51	1.1
681.1	COVID-19		0.012	0.062	0.356		0.018	0.103	0.208	0.659	0.339	0.082	0.048	0.109		0.078	0.002	0.097	0.07		0.005		0.047	0.252		0.012		0.015	4.748	0.004	0.007		0.027	0.01	0.035	0.038		2.76	0.25	0.012	110.78	121.45	43.97	39.72	116.54	26.27	50.02	1.11	0.43
682.1	COVID-19	0.009	0.014		0.591		0.067	0.074		0.621	0.398	0.085	0.039	0.076	0.14	0.079	0.001		0.057		0.003		0.049	0.242		0.018		0.029	4.213	0.002			0.034	0.002	0.036	0.064		5.13		0.008	80.59	155.95	93.77	48.35	116.26	23.35	75.28	1.94	0.65
682.2	COVID-19		0.002		0.396		0.041	0.09	0.102	0.724	0.467	0.078	0.058	0.108	0.218	0.081	0.001		0.07		0.002		0.055	0.295		0.019		0.014	2.702	0.001			0.057	0.003	0.039	0.03		4.336		0.019	63.71	140.93	84.13	44.99	109.76	22.84	72.83	1.87	0.66
682.3	COVID-19		0.03		0.525		0.036	0.085		0.615	0.35	0.057	0.038	0.085	0.144	0.054	0.001		0.025		0.002			0.257		0.013	0.201	0.013	3.225	0.007			0.022	0.001	0.024	0.13		7.587		0.01	73.41	141.12	82.96	44.79	109.94	22.97	67.25	1.85	0.61
683.1	COVID-19		0.024		0.565		0.028	0.09	0.101	0.712	0.462	0.055	0.044	0.072	0.231	0.074	0.001	0.066	0.076		0.001	0.184	0.057	0.209		0.01		0.019	5.349	0.001	0.009		0.019	0.002	0.017	0.084		3.006		0.003	75.58	163.36	95.63	49.66	115.84	25.81	73.49	1.93	0.63
683.2	COVID-19		0.014		0.417		0.036	0.083	0.102	0.588	0.379	0.056	0.023	0.069		0.06	0.001		0.062		0.003			0.212		0.006		0.017	3.059	0.001			0.068	0.001	0.021	0.045		4.309		0.012	116.91	166.48	99.83	43.58	109.86	25.98	82.35	2.29	0.75
683.3	COVID-19		0.016		0.457		0.026	0.076		0.626	0.369	0.055	0.03	0.071		0.064			0.059		0.003		0.068	0.178		0.005		0.014	2.295	0.004			0.02	0.003	0.004	0.059		4.741		0.005	103.82	169.38	102.75	45.02	107.48	25.44	80.87	2.28	0.75
684.1	COVID-19		0.018		0.431		0.006	0.124	0.132	0.454	0.294	0.057	0.032	0.084	0.16	0.04	0.001	0.04	0.094		0.001		0.06	0.244		0.019	0.161	0.043	5.673	0.002	0.013		0.009	0.003	0.038	0.064		4.165		0.007	135.33	136.37	73.82	39.78	111.81	26.8	65.35	1.86	0.58
684.2	COVID-19		0.013	0.054	0.407		0.006	0.122	0.108	0.496	0.232	0.096	0.061	0.126	0.224	0.071	0.001	0.076	0.097		0.003		0.053	0.276	0.063	0.027	0.225	0.02	2.914	0.029	0.006	0.012	0.622	0.122	0.146	0.022		5.291	0.442	0.008	101.31	120.37	57.18	39.62	99.85	24.45	59.29	1.44	0.59
684.3	COVID-19		0.059		0.369		0.008	0.105		0.455	0.175	0.055	0.05	0.082	0.193	0.047	0.001	0.023	0.076		0.003		0.068	0.239	0.058	0.008	0.197	0.043	2.527	0.013	0.005		0.228	0.018	0.082	0.092		10.042		0.005	102.8	110.23	56.12	36.18	93.62	22.6	59.34	1.55	0.63
691.1	COVID-19		0.004		0.437		0.025	0.093		0.531	0.211	0.066	0.048	0.138	0.119	0.064			0.108		0.003		0.055	0.277	0.09	0.012		0.008	1.258	0.011	0.015		0.19	0.034	0.052	0.023		4.382	0.411	0.009	130.26	149.37	86.27	29.17	87.92	20.19	82.2	2.96	0.94
691.2	COVID-19		0.003		0.322		0.032	0.08		0.496	0.196	0.051	0.051	0.145		0.058		0.054	0.087		0.003	0.033	0.055	0.247	0.114	0.014		0.045	1.368	0.007	0.002	0.009	0.223	0.059	0.057	0.044		5.01	0.242	0.004	123.61	136.56	83.36	29.36	83.65	17.87	82.94	2.84	0.99
692.1	COVID-19		0.038	0.017	0.494			0.114		0.551	0.243	0.014	0.046	0.118	0.207	0.069	0.001	0.105	0.074	0.271	0.003		0.07	0.306		0.027		0.016	3.021	0.002	0.011		0.021	0.004	0.026	0.156		4.977		0.014	141.63	221.76	120.14	61.55	144.27	26.34	92.75	1.95	0.64
693.1	COVID-19		0.005		0.372		0.051	0.087	0.163	0.383	0.316	0.052	0.04	0.073	0.094	0.051	0.001		0.105		0.008		0.039	0.181		0.018	0.162	0.012	2.843	0.001			0.079	0.005	0.015	0.129		6.395	0.4	0.001	196.21	138.14	45.23	47.65	121.92	33.08	67.76	0.95	0.56
695.1	COVID-19	0.009	0.022	0.029	0.474		0.045	0.145		0.613	0.2	0.089	0.087	0.124	0.226	0.061	0.001		0.061		0.006		0.068	0.345		0.01	0.156	0.012	2.887	0.005	0.009		0.035	0.005	0.031	0.085		16.401		0.005	151.51	196.47	125.81	33.55	101.99	22.95	109.83	3.75	1.08
696.1	COVID-19		0.002		0.482		0.05	0.087	0.124	0.698	0.305	0.079	0.058	0.082		0.063		0.05	0.066		0.007			0.233		0.002	0.115	0.034	2.515	0.002				0.006	0.018	0.091		5.262		0.009	428.38	242.33	96.92	46.23	144.72	43.93	116.52	2.1	0.81
697.1	COVID-19		0.022		0.47		0.072	0.063		0.558	0.376	0.081	0.032	0.069	0.198	0.071	0.002		0.046		0.003			0.189		0.015		0.018	2.244	0.004	0.003		0.01	0.006	0.011	0.051		4.875		0.012	60.04	152.14	83.98	50.07	124.99	27.71	64.22	1.68	0.51
699.1	COVID-19	0.017	0.048		0.407		0.018	0.075	0.101	0.522	0.183	0.06	0.052	0.121		0.049	0.001	0.087	0.115		0.001	0.049	0.081	0.299		0.01		0.008	1.447	0.003			0.018	0.023	0.045	0.063		6.271		0.001	180.2	143.77	47.88	60.04	159.35	27.28	56.87	0.8	0.36
699.2	COVID-19	0.078	0.037		0.335		0.02	0.065	0.145	0.476	0.2	0.014	0.082	0.139		0.072	0.002		0.12		0.007		0.089	0.297		0.016		0.042	1.869	0.003	0.033		0.113	0.066	0.032	0.117		7.662		0.006	146.59	133.17	41.62	54.66	125.38	28.51	64	0.76	0.51
700.1	COVID-19		0.023	0.065	0.417		0.036	0.088	0.105	0.559	0.236	0.083	0.058	0.102	0.199	0.083	0.001	0.037	0.099		0.001		0.041	0.254	0.102	0.011		0.019	2.428	0.003		0.012	0.056	0.025	0.034	0.108		7.183		0.008	86	119.84	59.95	41.99	110.38	23.37	51.98	1.43	0.47
700.2	COVID-19		0.014		0.384		0.068	0.075	0.086	0.47	0.273	0.063	0.06	0.105	0.168	0.048	0.002		0.072		0.002			0.24		0.003		0.011	1.985	0.002			0.101	0.018	0.043	0.09		6.57		0.009	96.43	101.43	46.36	35.05	96.5	19.77	47.24	1.32	0.49
706.1	COVID-19	0.047	0.015		0.453		0.069	0.091		0.598	0.316	0.107	0.056	0.117		0.071	0.001		0.074		0.009		0.072	0.306		0.04		0.002	1.306	0.003			0.044	0.007	0.018	0.053		5.163		0.005	149.93	215.29	130.38	42.51	123.61	28.1	105.57	3.07	0.85
709.1	COVID-19		0.015		0.666		0.058	0.069	0.133	0.564	0.34	0.079	0.09	0.168	0.179	0.071	0.002		0.058		0.006		0.068	0.311		0.002		0.031	2.426	0.001		0.01	0.016	0.005	0.036	0.048		7.578		0.004	300.59	254.97	159.37	50.35	118.41	25.08	135.91	3.17	1.15
710.1	COVID-19		0.017		0.581		0.009	0.072		0.751	0.298	0.082	0.043	0.124	0.156	0.086			0.075		0.002	0.166	0.068	0.242		0.01	0.195	0.029	2.561	0.005			0.03	0.009	0.007	0.082		6.054	0.225	0.012	83.06	250.36	148.21	79.65	182.67	41.98	104.63	1.86	0.57
711.1	COVID-19		0.057	0.072	0.315		0.013	0.06		0.573	0.265	0.095	0.047	0.084	0.13	0.062		0.023	0.027		0.004			0.276	0.004	0.055		0.005	1.265	0.009			0.181	0.08	0.039	0.043		6.777		0.02	81.41	209.58	114.4	76.93	176.2	35.87	81.66	1.49	0.46
712.1	COVID-19	0.035	0.012	0.033	0.476		0.008	0.135		0.582	0.162	0.1	0.059	0.124	0.239	0.077	0.002		0.059		0.002		0.074	0.261		0.006	0.154	0.02	2.738	0.005			0.041	0.003	0.016	0.087		4.225		0.009	81.96	174.85	111.18	46.79	119.54	27.01	77.54	2.38	0.65
712.2	COVID-19		0.021		0.425		0.012	0.114	0.147	0.603	0.247	0.081	0.043	0.127	0.233	0.081	0.002	0.118	0.116		0.003	0.114	0.056	0.229		0.016		0.031	2.999	0.001	0.009		0.061	0.012	0.026	0.035		4.536		0.02	69.8	146.19	90.61	31.45	93.45	20.91	68.38	2.88	0.73
712.3	COVID-19		0.031		0.495		0.013	0.109	0.126	0.449	0.279	0.064	0.034	0.089	0.131	0.041	0.001	0.074	0.1		0.001		0.055	0.24		0.004		0.011	6.334	0.005	0.006	0.011	0.021	0.005	0.02	0.064		2.661		0.005	105.92	146.35	89.28	30.61	95.69	20.85	75.6	2.92	0.79
718.2	COVID-19		0.005	0.033	0.528		0.07	0.078	0.224	0.562	0.377	0.085	0.117	0.199	0.277	0.071		0.159	0.094		0.008		0.099	0.404		0.003		0.013	4.463	0.001	0.018		0.067	0.011	0.041	0.041		4.875		0.006	264.75	220.23	119.8	48.45	135.8	25.81	107.7	2.47	0.79
719.1	COVID-19		0.017		0.3		0.024	0.063	0.12	0.366	0.217	0.083	0.023	0.052	0.144	0.041			0.064			0.171	0.034	0.126		0.005		0.025	2.967	0.001			0.025	0.001	0.029	0.019		5.967			119.55	226.09	128.29	75.84	179.42	22.3	105.26	1.69	0.59
719.2	COVID-19		0.001		0.353		0.034	0.049	0.096	0.418	0.356	0.067	0.029	0.053		0.037			0.068			0.275	0.027	0.133	0.013	0.006	0.179	0.026	2.769	0.038		0.011	0.846	0.184	0.087	0.013		2.656	0.477	0.001	144.04	247.59	135.02	72.14	178.25	31.47	126.57	1.87	0.71
720.1	COVID-19		0.009		0.296		0.019	0.086	0.278	0.418	0.166	0.012	0.048	0.063		0.039			0.062		0.007	0.265	0.043	0.2		0.016	0.133	0.059	2.895	0.001			0.089	0.01	0.043	0.092		6.284	0.231	0.002	177.25	169.86	104.26	26.83	88.82	15.71	96.66	3.89	1.09
720.2	COVID-19		0.021	0.019	0.389		0.011	0.107	0.407	0.236	0.17	0.047	0.027	0.054	0.131	0.029		0.028	0.046		0.004		0.054	0.252	0.02	0.005		0.048	2.812	0.001		0.011	0.012	0.001	0.04	0.076		5.144		0.001	193.66	189.11	121.17	29.84	100.94	16.92	104.32	4.06	1.03
720.3	COVID-19		0.001		0.399		0.039	0.087	0.439	0.295	0.361	0.067	0.07	0.112	0.238	0.055	0.001		0.11		0.007	0.138	0.066	0.307		0.004	0.134	0.023	2.35	0.002		0.01	0.013	0.003	0.055	0.041		5.466		0.001	228.84	188.85	111.83	34.42	98.04	17.66	102.19	3.25	1.04
721.1	COVID-19	0.025	0.017	0.019	0.534		0.017	0.103	0.192	0.638	0.227	0.114	0.111	0.191	0.287	0.085	0.001		0.084	0.31	0.002	0.12	0.124	0.429		0.013		0.023	3.213	0.003		0.011	0.065	0.029	0.051	0.05		4.159		0.014	135.68	217.78	138.21	47.44	115.2	25.41	114.46	2.91	0.99
722.1	COVID-19		0.01	0.033	0.573		0.019	0.072	0.162	0.757	0.364	0.099	0.117	0.176	0.396	0.137			0.094	0.304	0.001		0.105	0.358		0.047	0.108	0.06	3.659	0.003			0.035	0.006	0.046	0.056		4.191		0.024	92.02	177.65	99.82	52.78	131.01	25.09	77.42	1.89	0.59
723.1	COVID-19	0.025	0.021		0.376		0.016	0.084	0.23	0.53	0.27	0.058	0.03	0.096		0.047	0.001	0.065	0.125		0.001	0.067	0.042	0.233		0.01	0.204	0.02	3.571	0.003	0.007	0.012	0.019	0.009	0.032	0.035	0.478	3.693		0.016	57.67	181.03	120.4	42.36	110.12	25.56	84.9	2.84	0.77
723.2	COVID-19		0.032	0.009	0.322		0.011	0.104		0.52	0.243	0.097	0.03	0.084		0.045			0.105		0.001		0.045	0.233	0.032	0.015		0.017	2.65	0.005	0.03	0.011	0.204	0.031	0.032	0.016		4.781	0.342	0.017	59.78	160.64	100.38	42.51	103.16	26.25	79.48	2.36	0.77
724.1	COVID-19		0.017		0.411		0.027	0.063	0.206	0.466	0.261	0.095	0.042	0.109		0.036			0.089		0.002		0.053	0.218	0.05	0.02		0.024	5.623	0.029	0.01	0.01	0.526	0.084	0.218	0.055		3.047		0.004	76.03	139.21	84.71	34.91	94.03	20.67	72.25	2.43	0.77
725.1	COVID-19	0.023	0.031		0.683		0.038	0.088	0.66		0.564	0.075	0.078	0.143	0.261	0.04		0.139	0.121		0.008		0.079	0.347		0.019	0.24	0.013	6.766	0.004		0.011	0.022	0.004	0.031	0.071		6.597		0.001	94.23	142.1	59.32	53.65	137.43	29.71	55.63	1.11	0.4
725.2	COVID-19		0.026		0.669		0.037	0.104	0.364	0.467	0.434	0.084	0.047	0.114	0.253	0.062	0.001	0.132	0.128	0.214	0.011		0.065	0.285		0.007	0.178	0.063	4.661	0.004	0.004	0.013	0.024	0.002	0.021	0.087		7.823		0.001	129.49	141.62	55.74	44.14	126.04	25.38	55.78	1.26	0.44
727.1	COVID-19		0.009		0.509		0.013	0.098	0.142	0.464	0.201	0.007	0.062	0.177		0.063	0.001	0.034	0.087		0.003		0.075	0.32		0.013		0.02	4.142	0.002		0.013	0.018	0.004	0.011	0.038		5.103	0.221	0.01	244.28	181.24	96.81	42.19	139.34	36.09	94.65	2.29	0.68
727.2	COVID-19		0.025		0.507		0.009	0.085	0.163	0.494	0.29	0.015	0.074	0.112		0.048	0.001	0.052	0.068			0.102	0.07	0.261		0.006	0.15		4.405	0.005	0.021	0.012	0.027	0.005	0.006	0.045		6.145		0.004	260.9	172.13	90.64	37.75	130.26	35.57	96.55	2.4	0.74
729.1	COVID-19	0.016	0.052	0.1	0.507		0.009	0.09		0.483	0.164	0.048	0.044	0.097		0.071	0.002		0.05		0.004		0.088	0.218	0.077	0.009	0.161	0.022	2.73	0.002	0.044	0.011	0.074	0.043	0.126	0.08		4.504	0.186	0.004	85.71	82.95	38.95	29.21	84.75	18.31	51.14	1.33	0.6
730.1	COVID-19	0.021	0.027		0.515			0.106	0.113	0.67	0.256	0.068	0.038	0.096		0.082	0.001		0.11	0.173	0.003		0.039	0.224		0.023	0.176	0.006	2.516	0.001			0.053	0.029	0.07	0.04		4.223		0.02	82.97	201.48	125.03	57.12	132.68	25.75	88.44	2.19	0.67
731.1	COVID-19	0.008	0.013		0.513		0.012	0.1	0.204	0.672	0.297	0.127	0.042	0.072	0.152	0.091			0.1		0.001		0.058	0.213		0.016		0.028	3.47	0.003	0.002		0.014	0.002	0.029	0.061		7.051		0.013	124.53	133.79	70.91	37.1	101.04	23.32	65.69	1.91	0.65
732.1	COVID-19		0.01		0.322		0.068	0.083	0.204	0.601	0.41	0.082	0.057	0.095	0.194	0.074	0.001		0.038	0.242	0.001		0.05	0.205		0.076	0.148	0.016	2.169	0.021	0.013		0.863	0.118	0.205	0.022		5.994		0.022	114.53	258.4	155.59	64.38	150.33	23.72	112.33	2.42	0.75
733.1	COVID-19		0.024	0.121	0.327		0.025	0.074		0.778	0.312	0.052	0.034	0.089		0.091	0.001	0.011	0.048				0.034	0.176		0.026	0.163	0.018	1.908	0.007			0.106	0.003	0.042	0.026		5.245		0.012	101.48	186.83	97.45	54.71	138.53	30.88	74.41	1.78	0.54
734.1	COVID-19		0.004	0.026	0.428			0.085	0.14	0.473	0.185	0.016	0.038	0.088		0.055	0.001		0.079		0.001		0.053	0.19		0.011	0.051	0.041	2.856		0.004		0.038	0.017	0.013	0.033		4.456		0.007	163.13	127.82	53.18	35.14	102	21.51	65.95	1.51	0.65
736.1	COVID-19				0.613		0.098	0.103	0.114	0.79	0.304	0.158	0.071	0.118	0.284	0.118			0.07	0.39	0.015		0.054	0.256		0.046		0.036	2.824	0.001	0.014	0.011	0.028	0.007	0.03	0.038		4.892	0.134	0.02	373.08	225.43	110.42	53.41	146.72	28.99	102.77	2.07	0.7
737.1	COVID-19		0.021		0.493		0.037	0.116	0.18	0.54	0.312	0.134	0.053	0.107	0.222	0.077			0.087		0.003		0.061	0.308		0.008		0.015	3.188	0.002	0.01		0.055	0.006	0.015	0.031		4.054		0.007	160.29	207.2	129.93	34.61	95.53	23.54	110.75	3.75	1.16
738.1	COVID-19		0.003		0.321		0.025	0.073	0.078	0.448	0.26	0.085	0.017	0.036	0.097	0.063			0.072		0.008	0.271	0.032	0.128		0.011	0.189	0.011	2.6	0.002		0.011	0.031	0.008	0.03	0.037		2.727	0.36	0.005	288.62	311.2	139.47	110.73	277.69	24.76	127.68	1.26	0.46
743.1	COVID-19		0.029		0.4		0.03	0.086		0.516	0.309	0.062	0.05	0.122	0.224	0.07	0.002	0.009	0.056		0.003	0.165	0.051	0.339	0.007	0.011	0.126	0.038	4.097	0.002	0.015		0.048	0.005	0.045	0.037		2.385		0.003	76.4	157.39	72.83	55.73	130.05	25.19	55.37	1.31	0.43
745.1	COVID-19		0.011		0.364		0.054	0.098		0.513	0.354	0.064	0.043	0.083		0.052	0.001		0.097		0.003		0.068	0.254		0.015		0.016	2.623	0.001		0.005	0.101	0.024	0.054	0.037		3.869	0.363	0.017	144.92	184.13	101.95	50.01	129.42	29.42	85.9	2.04	0.66
746.1	COVID-19	0.022	0.023		0.388		0.011	0.117	0.157	0.58	0.223	0.08	0.04	0.076		0.085	0.002	0.116	0.083	0.178	0.003		0.045	0.222		0.093	0.146	0.031	2.714	0.001	0.016		0.068	0.004	0.029	0.021		4.566		0.014	161.42	122.08	54.97	34.57	105.5	19.99	57.23	1.59	0.54
748.1	COVID-19		0.016	0.114	0.436		0.002	0.098	0.179	0.435	0.247	0.085	0.055	0.194		0.06	0.001	0.026	0.134		0.002		0.046	0.272	0.129	0.012	0.167	0.031	3.591	0.018			0.502	0.067	0.106	0.039		5.5		0.017	84.89	120.46	67.93	37.01	89.28	20.42	74.05	1.84	0.83
748.2	COVID-19		0.016		0.501			0.078	0.245	0.405	0.238	0.089	0.051	0.158	0.218	0.081	0.001		0.101		0.001		0.062	0.29	0.106	0.008		0.019	3.728	0.004	0.008		0.094	0.003	0.022	0.035		4.183		0.013	102.72	143.44	83.48	44.34	100	23.17	92.11	1.88	0.92
750.1	COVID-19		0.003	0.028	0.404		0.085	0.073	0.246	0.537	0.178	0.077	0.12	0.173	0.196	0.077	0.002		0.141		0.002		0.092	0.292	0.085	0.026		0.034	2.714	0.005		0.011	0.123	0.035	0.056	0.062		5.786		0.004	88.2	164.23	104.47	47.23	120.85	21.75	93.08	2.21	0.77
750.2	COVID-19		0.006		0.434		0.015	0.052	0.135	0.571	0.217	0.101	0.051	0.078		0.083	0.001		0.105				0.087	0.19		0.013	0.14	0.049	3.152	0.002	0.007	0.004	0.016	0.003	0.01	0.048		5.118	0.207	0.007	80.17	159.93	103.5	47.27	119.43	23.07	93.75	2.19	0.78
752.1	COVID-19		0.012	0.026	0.369		0.013	0.088	0.165	0.48	0.251	0.057	0.045	0.13		0.061	0.002		0.116		0.002		0.069	0.306		0.009		0.023	3.187	0.001	0.006	0.008		0.004	0.011	0.045		5.948		0.013	118.87	98.99	42.56	36.06	96.32	22.11	53.04	1.18	0.55
754.1	COVID-19		0.002	0.039	0.36		0.038	0.049	0.086	0.53	0.232	0.142	0.034	0.091	0.1	0.05	0.002		0.053		0.003		0.001	0.164		0.044	0.162	0.012	2.814	0.002		0.01	0.022	0.019	0.018	0.105		6.588		0.007	105.92	169.83	92.28	53.2	142.23	33.49	76.42	1.73	0.54
755.1	COVID-19		0.01		0.456		0.003	0.117	0.113	0.551	0.285	0.059	0.046	0.082		0.075			0.078		0.002		0.069	0.216		0.014	0.087	0.017	1.831	0.001			0.043	0.008	0.035	0.051		4.294	0.2	0.007	95.67	133.23	61.51	52.7	135.88	27.85	57.17	1.17	0.42
755.2	COVID-19		0.01		0.601		0.008	0.097	0.2	0.586	0.436	0.08	0.055	0.131		0.093	0.002	0.158	0.064		0.002		0.071	0.244	0.009	0.018	0.14	0.023	6.573	0.004			0.021	0.015	0.018	0.06		2.55	0.322	0.01	82.78	136.85	65.17	51.82	131.88	27.33	56.91	1.26	0.43
756.1	COVID-19	0.01	0.027		0.544		0.007	0.114		0.601	0.229	0.092	0.042	0.095	0.152	0.082	0.001		0.099		0.003		0.08	0.216		0.011		0.026	3.329	0.005		0.011	0.034	0.003	0.024	0.105		9.107		0.007	133.49	113.41	20.38	48	126.98	32.37	40.96	0.42	0.32
756.2	COVID-19		0.007		0.359		0.011	0.104	0.146	0.401	0.248	0.011	0.034	0.094	0.174	0.048		0.008	0.106		0.003		0.093	0.239	0.169	0.032		0.042	4.521	0.019	0.015		0.486	0.11	0.148	0.049		4.214		0.001	100.36	90.59	1.19	47.76	108.85	28.44	29.3	0.02	0.27
756.3	COVID-19		0.007		0.404		0.013	0.108	0.141	0.387	0.284	0.05	0.044	0.113		0.059	0.001	0.099	0.177				0.063	0.268	0.279	0.024		0.015	5.212	0.013		0.009	0.597	0.127	0.166	0.042	0.413	3.227		0.008	106.48	81.1		46.4	105.62	22.73	24.42		0.23
760.1	COVID-19		0.026		0.21		0.03	0.066	0.09	0.567	0.253	0.073	0.027	0.06		0.037	0.001		0.046		0.002			0.139		0.019	0.103	0.016	2.647	0.005			0.175	0.036	0.055	0.045		4.765	0.376	0.011	81.28	149.2	71.3	49.12	122.23	27.21	66.37	1.45	0.54
760.2	COVID-19	0.05	0.011	0.052	0.25		0.031	0.068	0.248	0.346	0.401	0.064	0.043	0.144		0.043	0.001		0.089		0.001			0.258	0.175	0.014		0.012	3.188	0.029		0.011	0.715	0.194	0.235	0.039		8.491	0.368	0.012	141.55	185.1	109.56	45.14	113.65	27.73	111.57	2.43	0.98
761.1	COVID-19		0.005		0.373		0.021	0.066		0.555	0.26	0.095	0.026	0.081		0.078			0.036		0.001		0.038	0.18		0.031		0.006	1.656	0.004			0.019	0.004	0.007	0.038	0.501	4.243		0.013	61.14	142.44	68.93	60.72	138.64	28.77	50.73	1.14	0.37
762.1	COVID-19		0.002		0.394		0.01	0.071	0.064	0.639	0.296	0.053	0.03	0.066		0.054	0.105		0.031		0.003		0.045	0.163		0.018	0.121	0.011	1.86	0.006	0.002		0.272	0.025	0.063	0.058		4.167	0.254	0.007	101.9	187.53	98.12	64.46	149	29.32	72.93	1.52	0.49
762.2	COVID-19		0.003		0.346		0.012	0.083	0.092	0.571	0.281	0.055	0.046	0.066		0.067	0.001		0.066				0.047	0.173		0.015			2.49	0.004			0.038	0.005	0.032	0.076		5.182		0.009	88.44	152.1	79.6	57.3	128.82	27.58	65.28	1.39	0.51
764.1	COVID-19	0.015	0.014		0.377		0.009	0.087		0.463	0.311	0.099	0.022	0.089		0.045	0.099		0.074		0.002		0.044	0.163	0.017	0.016		0.003	5.724	0.003			0.02	0.007	0.026	0.038	0.621	1.731		0.008	63.09	164.84	83	69.48	165.15	31.86	62.32	1.19	0.38
765.1	COVID-19		0.003	0.032	0.419		0.031	0.082	0.284	0.545	0.291	0.107	0.031	0.096		0.069	0.002	0.153	0.101		0.001		0.043	0.195		0.05	0.139	0.023	5.008	0.002		0.013	0.108	0.049	0.073	0.065		3.023	0.217	0.015	123.74	239.42	149.61	55.17	150.69	34.1	111.32	2.71	0.74
766.1	COVID-19		0.027		0.367		0.027	0.107	0.225	0.536	0.245	0.092	0.042	0.109		0.055	0.001	0.037	0.067		0.003	0.055	0.066	0.292	0.081	0.005	0.219	0.027	6.156	0.003			0.04	0.011	0.095	0.104		2.51	0.239		104	122.33	66.95	33.26	103.32	21.49	64.8	2.01	0.63
766.2	COVID-19		0.05		0.448		0.009	0.1	0.129	0.465	0.205	0.07	0.023	0.138	0.143	0.058	0.001	0.094	0.111		0.004			0.251		0.017		0.034	3.23	0.009	0.008	0.004	0.226	0.049	0.087	0.054		4.214		0.005	88.36	105.19	65.17	36.83	96.41	19.28	69.23	1.77	0.72
766.3	COVID-19		0.016		0.582		0.032	0.14	0.277	0.443	0.38	0.117	0.103	0.189	0.138	0.065	0.001		0.204		0.001		0.081	0.411	0.144	0.035	0.192	0.02	6.368	0.041	0.019		0.563	0.11	0.257	0.03		3.562		0.012	89.63	98.78	51	32.32	85.93	18.13	61.66	1.58	0.72
772.1	COVID-19		0.017		0.369			0.117		0.684	0.312	0.094	0.08	0.107		0.072		0.087	0.086		0.002		0.053	0.263		0.031	0.162	0.024	2.02	0.017			0.542	0.067	0.15	0.03		5.26	0.285	0.003	74.1	111.92	71.48	30.98	80.42	17.82	72.38	2.31	0.9
773.1	COVID-19		0.032	0.119	0.358		0.006	0.097	0.21	0.63	0.327	0.112	0.066	0.137	0.274	0.09		0.131	0.099	0.167	0.001		0.048	0.262		0.035	0.169	0.031	3.608	0.001	0.019		0.238	0.001	0.148	0.036		13.194	0.269	0.008	109.29	124.75	69.63	31.37	82.83	18.21	75.33	2.22	0.91
776.1	COVID-19		0.023		0.416		0.005	0.185	0.315	0.308	0.313	0.076	0.065	0.139		0.052	0.001	0.073	0.156		0.003		0.056	0.314		0.011		0.002	5.188	0.002	0.01		0.097	0.004	0.052	0.043		3.719		0.027	152.91	102.55	47.53	32.89	95.59	23.83	57.71	1.45	0.6
777.1	COVID-19	0.013	0.041		0.402		0.045	0.086	0.276		0.312	0.081	0.037	0.091		0.051			0.089		0.003		0.054	0.237		0.048		0.002	4.839	0.001	0.011		0.287	0.033	0.236	0.048		4.875	0.288	0.016	107.16	226	148.78	48.94	118.69	23.33	131.69	3.04	1.11
777.2	COVID-19		0.031		0.378		0.04	0.071	0.278	0.414	0.34	0.04	0.041	0.111		0.052		0.12	0.092		0.003		0.037	0.247		0.05		0.021	6.323	0.009	0.025		0.17	0.024	0.219	0.055		4.255		0.017	118.03	229.67	154.62	47.71	114	23.51	140.43	3.24	1.23
778.1	COVID-19		0.008		0.431		0.018	0.102	0.202	0.412	0.233	0.055	0.04	0.124		0.058	0.003		0.125		0.001		0.07	0.292		0.006		0.003	4.152	0.002	0.007		0.053	0.02	0.064	0.025		3.378		0.008	102.96	94.09	44.12	34.2	97.1	21.93	50.03	1.29	0.52
779.1	COVID-19		0.029	0.107	0.47		0.022	0.098	0.192	0.603	0.288	0.132	0.053	0.127	0.256	0.098		0.11	0.084		0.003		0.052	0.236	0.038	0.014	0.164	0.033	3.16	0.002	0.01	0.012	0.196	0.02	0.077	0.052		5.809	0.321	0.018	134.88	129.02	57.89	38.73	104.31	24.8	62.94	1.49	0.6
782.1	COVID-19		0.027		0.335		0.066	0.063	0.288		0.256	0.048	0.031	0.095		0.05		0.096	0.128		0.001			0.245	0.178	0.029		0.019	5.34	0.001	0.006	0.011	0.161	0.008	0.17	0.065		4.668		1.592	117.36	144.69	65.64	43.62	99.82	21.99	74.51	1.5	0.75
783.1	COVID-19		0.005		0.48		0.031	0.082	0.269	0.517	0.293	0.095	0.06	0.083	0.14	0.063	0.002	0.005	0.051		0.003		0.028	0.221		0.023		0.031	5.194	0.003			0.022	0.005	0.021	0.102		5.014		0.011	225.83	173.82	86.2	40.61	133.13	32.06	77.27	2.12	0.58
784.1	COVID-19		0.01		0.262		0.02	0.091	0.193	0.4	0.184	0.004	0.026	0.065		0.041	0.001		0.075		0.008			0.228		0.011		0.019	3.113	0.002			0.093	0.017	0.047	0.028		4.274		0.011	133.54	147.89	68.68	45.83	120.37	28.23	72.03	1.5	0.6
784.2	COVID-19		0.003		0.298		0.02	0.097	0.221	0.357	0.221	0.069	0.043	0.095		0.054	0.001		0.109		0.001		0.043	0.21		0.011	0.134	0.008	2.798	0.001	0.02	0.011	0.127	0.04	0.065	0.078		4.133		0.009	146.39	143.38	61	41.35	107.9	26.95	71.25	1.48	0.66
788.1	COVID-19	0.012	0.01		0.612		0.016	0.093	0.315	0.434	0.321	0.099	0.092	0.121	0.179	0.077	0.001		0.069		0.003		0.057	0.259		0.019		0.036	4.753	0.005			0.058	0.011	0.028	0.146		4.662		0.007	129.69	196.51	105.55	49.34	129.45	27.21	86.69	2.14	0.67
789.1	COVID-19	0.062	0.01		0.393		0.025	0.085	0.169	0.449	0.242	0.066	0.033	0.095	0.144	0.054	0.001		0.09		0.001		0.021	0.253		0.016		0.021	3.193	0.003		0.012	0.06	0.015	0.062	0.085		4.543		0.012	122.7	147.92	72.16	42.32	111.04	27.48	71.5	1.7	0.64
790.1	COVID-19		0.016		0.305		0.025	0.071		0.549	0.303	0.063	0.029	0.059		0.063	0.001		0.057		0.004			0.178		0.026		0.034	2.222	0.001	0.005	0.003	0.072	0.001	0.023	0.043		4.915		0.007	90.97	151.64	75.36	51.46	127.74	26.29	62.56	1.46	0.49
791.1	COVID-19		0.006	0.19	0.37		0.045	0.047	0.204	0.498	0.268	0.062	0.073	0.152	0.164	0.064		0.033	0.079		0.003		0.065	0.311	0.103	0.011		0.024	3.045	0.025	0.003	0.011	0.51	0.133	0.082	0.063		5.196		0.011	108.97	144.56	87.38	44.14	101.27	21.99	90.7	1.98	0.9
791.2	COVID-19				0.653		0.016	0.104	0.247	0.659	0.26	0.119	0.107	0.16	0.261	0.103			0.081		0.004		0.059	0.339	0.025	0.017	0.128	0.019	3.953	0.003			0.025	0.003	0.008	0.06		8.697	0.217	0.008	327.76	184.06	97.06	42.08	117.49	29.77	104.15	2.31	0.89
792.1	COVID-19		0.014		0.416		0.029	0.065	0.109	0.55	0.205	0.067	0.048	0.049	0.171	0.071	0.104		0.062					0.156	0.026	0.012		0.029	3.157	0.005		0.013	0.079	0.027	0.026	0.099		4.533	0.497	0.004	60.21	207.43	109.58	93.27	190.94	28.99	74.94	1.17	0.39
793.1	COVID-19		0.003	0.11	0.491		0.003	0.148	0.149	0.588	0.244	0.141	0.093	0.111		0.077	0.001	0.093	0.125				0.054	0.306	0.027	0.022	0.163	0.009	3.374	0.007		0.006	0.179	0.014	0.11	0.061		5.35		0.004	136.55	133.22	61.11	40.69	109.31	24.43	57.71	1.5	0.53
793.2	COVID-19		0.008	0.132	0.426		0.003	0.14	0.142	0.554	0.279	0.01	0.074	0.148		0.086		0.08	0.127		0.002		0.061	0.302	0.082	0.02		0.022	3.535	0.03	0.004	0.004	0.797	0.128	0.173	0.036		4.119		0.005	87.57	101.82	52.6	32.93	85.94	17.73	52.2	1.6	0.61
793.3	COVID-19		0.011	0.157	0.602		0.001	0.15	0.14	0.757	0.364	0.083	0.103	0.23	0.22	0.129			0.191		0.003		0.072	0.356	0.128	0.011	0.233	0.015	3.821	0.011	0.021		0.251	0.089	0.085	0.017		5.342	0.112	0.01	90.98	110.83	48.3	35.14	79.82	21.84	53.17	1.37	0.67
794.1	COVID-19	0.058	0.017	0.069	0.435		0.031	0.052	0.2	0.469	0.234	0.111	0.03	0.091		0.058		0.009	0.082		0.001		0.033	0.218	0.131	0.017		0.004	4.592	0.013		0.004	0.022	0.004	0.076	0.116		4.767	0.358	0.004	83.6	170.96	74.72	81.02	192.12	39.44	67.2	0.92	0.35
801.1	COVID-19		0.013	0.05	0.41		0.012	0.129	0.163	0.501	0.373	0.101	0.038	0.088	0.103	0.063			0.105		0.002			0.229		0.012		0.044	3.715	0.005	0.003		0.045	0.021	0.012	0.06		6.19		0.005	152.8	227.25	136.77	42.23	112.62	24.11	129.9	3.24	1.15
802.1	COVID-19	0.015	0.01		0.601		0.012	0.107	0.186	0.69	0.224	0.131	0.032	0.089		0.104	0.001	0.033	0.077				0.048	0.239		0.013		0.019	4.731	0.003		0.013	0.039	0.005	0.018	0.039		4.883		0.002	114.51	263.83	189.41	54.25	136.33	30.8	143.65	3.49	1.05
804.1	COVID-19	0.062	0.018		0.369		0.017	0.09		0.367	0.157	0.031	0.047	0.098		0.064	0.002		0.091			0.016		0.276	0.21	0.015	0.099	0.009	4.981	0.019	0.013	0.004	0.421	0.078	0.135	0.074		10.148		0.003	101.59	187.03	118.63	42.42	100.23	21.81	105.27	2.8	1.05
805.1	COVID-19	0.019	0.007		0.493		0.154	0.069	0.167	0.377	0.244	0.061	0.096	0.155		0.053	0.001		0.135		0.006		0.077	0.314	0.107	0.026		0.068	5.043	0.005		0.012	0.017	0.001	0.022	0.054		13.041	0.453	0.003	238.15	236.54	127.32	50.18	123.44	27.13	129.53	2.54	1.05
806.1	COVID-19		0.009		0.642		0.034	0.082	0.165	0.702	0.366	0.041	0.054	0.131	0.166	0.088			0.103		0.001		0.058	0.332		0.03		0.037	4.124	0.004		0.011	0.181	0.002	0.049	0.052		6.675	0.411	0.005	188.95	208.03	107.71	55.07	133.66	29.99	115.8	1.96	0.87
806.2	COVID-19	0.023			0.533		0.016	0.091		0.734	0.371	0.014	0.033			0.087	0.001		0.05					0.172		0.005		0.012	3.872	0.006		0.012	0.122	0.005	0.015	0.038		6.052		0.001	262.52	215.71	110.95	52.38	142.27	30.78	111.53	2.12	0.78
808.1	COVID-19	0.025	0.003		0.353		0.051	0.039	0.202	0.697	0.258	0.079	0.045	0.107	0.182	0.095			0.072		0.001		0.052	0.215		0.012		0.023	2.383	0.001		0.012	0.046	0.001	0.024	0.024		3.733	0.218	0.01	166.43	136.39	70.01	31.9	100.37	22.98	65.55	2.19	0.65
808.2	COVID-19		0.007		0.372		0.036	0.061	0.187	0.789	0.318	0.088	0.05	0.107	0.206	0.099			0.067		0.017		0.002	0.237		0.011		0.043	2.528	0.002			0.079	0.003	0.03	0.019		3.775		0.011	171.38	139.9	73.24	30.82	104.47	22.83	75.49	2.38	0.72
809.1	COVID-19		0.008		0.367		0.024	0.055		0.455	0.214	0.057	0.022	0.043		0.064	0.001		0.069		0.002		0.002	0.127		0.01		0.01	2.624	0.001			0.021	0.001	0.03	0.073		5.089		0.003	133.23	202.43	88.31	85.96	209.05	29.83	72.66	1.03	0.35
810.1	COVID-19		0.019	0.028	0.378		0.019	0.239	0.187	0.596	0.279	0.053	0.026	0.072		0.064	0.001	0.096	0.06		0.014		0.041	0.174		0.011		0.013	2.492	0.002	0.034		0.064	0.002	0.043	0.027		7.379		0.018	260.52	203.99	92.73	38.48	132.72	25.2	111.24	2.41	0.84
810.2	COVID-19		0.038	0.029	0.492		0.041	0.259	0.231	0.621	0.231	0.083	0.081	0.088		0.07	0.001		0.062		0.008		0.063	0.195		0.011		0.006	2.756	0.001	0.029		0.025	0.004	0.08	0.03		9.049		0.025	309.08	209.02	91.69	37.61	125.96	25.09	112.79	2.44	0.9
810.3	COVID-19		0.139		0.349		0.024	0.258		0.592	0.144	0.139	0.05	0.059	0.098	0.046	0.001		0.049		0.013	0.349	0.046	0.176		0.015	0.178	0.026	1.64	0.002		0.034	0.012	0.004	0.036	0.08		7.085		0.002	330.03	228.82	106.63	35.14	128.81	24.88	124.5	3.03	0.97
811.1	COVID-19		0.007	0.094	0.372		0.049	0.082	0.136	0.587	0.356	0.061	0.031	0.102	0.144	0.074		0.074	0.067	0.314	0.001		0.064	0.248		0.017		0.044	2.486	0.001		0.004	0.129	0.004	0.02	0.021		4.307	0.402	0.003	162.98	137.36	58.35	38.29	120.39	26.53	66.55	1.52	0.55
811.2	COVID-19		0.002		0.569		0.06	0.088	0.231	0.587	0.518	0.127	0.07	0.132	0.195	0.082		0.072	0.102				0.074	0.338		0.026		0.018	6.092	0.004	0.013		0.011	0.001	0.069	0.056		5.185		0.011	176.75	130.52	49.22	34.96	116.59	24.99	64.75	1.41	0.56
811.3	COVID-19		0.018	0.055	0.371		0.058	0.078		0.691	0.408	0.032	0.044	0.093		0.073	0.001						0.052	0.238		0.014	0.112	0.038	2.302	0.003		0.013	0.011	0.002	0.027	0.066		5.563		0.001	142.75	136.32	66.71	37.13	119.56	24.36	65.84	1.8	0.55
813.1	COVID-19	0.025	0.01		0.341		0.057	0.059	0.238	0.49	0.211	0.098	0.067	0.114		0.076	0.001	0.009	0.085		0.004		0.078	0.282		0.024		0.041	5.043	0.002	0.005		0.027	0.007	0.044	0.056		4.531		0.001	111.63	129.38	64.38	37.66	105.58	20.08	65.21	1.71	0.62
813.2	COVID-19		0.016		0.398		0.072	0.064	0.113	0.702	0.207	0.051	0.061	0.118	0.176	0.084			0.073	0.158	0.001		0.063	0.316		0.013		0.015	2.218	0.002	0.005		0.092	0.007	0.042	0.016		5.438		0.003	106.11	154.14	84.33	39.29	109.26	19.89	80.22	2.15	0.73
814.1	COVID-19		0.023		0.376		0.448		0.126	0.518	0.191	0.134	0.058	0.093		0.078			0.09		0.01		0.071	0.235		0.021		0.02	6.143	0.003			0.014	0.004	0.022	0.057		4.551		0.009	98.03	112.05	54.02	34.48	101.46	18.76	49.47	1.57	0.49
814.2	COVID-19		0.003		0.389		0.045	0.04		0.647	0.187	0.064	0.031	0.061	0.127	0.076			0.068		0.002		0.054	0.201		0.024		0.024	3.147	0.001			0.008	0.01	0.008	0.032	0.351	4.335		0.004	71.04	100.38	47.64	35.95	101.98	20	44.99	1.33	0.44
815.1	COVID-19	0.019	0.01		0.541		0.037	0.092	0.318	0.658	0.188	0.204	0.097	0.15	0.26	0.1	0.002		0.115				0.082	0.341	0.029	0.021	0.085	0.036	5.613	0.002	0.011		0.02	0.007		0.046		6.81	0.038	0.004	340.1	178.13	93.97	31.36	134.47	22.81	97.43	3	0.72
815.2	COVID-19		0.002		0.458		0.035	0.091	0.178	0.641	0.116	0.094	0.075	0.149		0.082	0.001	0.051	0.082				0.065	0.364		0.011		0.021	2.937	0.003			0.062	0.005	0.005	0.053		8.126		0.003	360.64	192.9	106.7	36.1	146.18	30.38	115.03	2.96	0.79
816.1	COVID-19		0.008		0.472		0.016	0.128	0.239	0.647	0.299	0.184	0.06	0.17	0.2	0.097	0.001		0.087		0.001		0.075	0.314		0.029		0.009	5.643	0.003			0.053	0.021	0.073	0.041		2.481	0.043	0.001	92.44	179.43	103.49	44.07	121.9	25.08	91.86	2.35	0.75
821.1	COVID-19	0.011	0.012		0.358		0.015	0.061	0.114	0.557	0.224	0.046	0.031	0.057	0.127	0.063			0.084				0.052	0.18		0.023		0.013	3.806	0.002	0.005	0.005	0.045	0.005	0.022	0.031		5.982	0.043	0.002	77.35	191.09	132.1	42.21	103.79	20.11	99.06	3.13	0.95
821.2	COVID-19		0.002		0.366		0.007	0.067	0.089	0.59	0.201	0.105	0.031	0.059		0.062			0.096		0.003			0.191		0.026		0.017	2.534	0.001	0.004		0.038	0.01	0.008	0.066		6.308		0.001	74.68	173.17	120.57	41.48	100.18	19	92.6	2.91	0.92
821.3	COVID-19		0.012		0.393		0.018	0.075		0.604	0.276	0.105	0.029	0.072	0.121	0.059	0.003		0.117				0.024	0.207	0.009	0.012		0.008	3.223	0.002			0.011	0.022	0.018	0.039		4.316		0.008	109.44	195.87	128.15	42.2	105.35	21.52	104.06	3.04	0.99
822.1	COVID-19				0.325		0.053	0.051	0.206	0.486	0.21	0.073	0.067	0.123	0.169	0.064	0.001		0.105		0.003		0.036	0.211		0.009	0.122	0.016	3.078	0.002	0.009	0.019	0.081	0.018	0.025	0.03		4.291	0.14	0.002	151.48	149.8	71.39	43.43	122.82	26.12	77.91	1.64	0.63
827.1	COVID-19		0.016		0.449		0.052	0.127	0.131	0.547	0.229	0.072	0.061	0.123	0.208	0.083			0.125				0.07	0.26		0.034		0.027	4.435	0.008	0.006		0.078	0.005	0.05	0.114		6.235	0.316	0.01	105	203.45	121.47	59.64	135.71	33.25	97.67	2.04	0.72
827.2	COVID-19		0.011		0.41		0.034	0.108	0.115	0.571	0.231	0.072	0.043	0.082	0.189	0.077	0.001		0.104				0.071	0.265		0.013	0.096	0.033	2.996	0.001	0.006		0.067	0.029	0.056	0.046		4.126		0.012	115.42	180.49	104.53	53.67	122.5	29.38	87.26	1.95	0.71
827.3	COVID-19		0.023		0.43		0.031	0.112		0.579	0.198	0.076	0.053	0.102	0.174	0.095	0.001		0.086		0.001		0.059	0.221		0.009	0.128	0.021	2.973	0.002	0.025	0.006	0.086	0.003	0.057	0.058		6.36		0.008	120.42	188.82	109.14	54.3	123.92	30.93	91.43	2.01	0.74
829.1	COVID-19		0.007		0.489		0.001	0.136	0.161	0.542	0.197	0.071	0.048	0.085	0.191	0.057			0.122		0.001		0.075	0.202		0.026		0.037	3.603	0.001			0.177	0.03	0.065	0.025		4.986	0.172	0.003	70.16	100.7	59.8	27.65	79.43	17.38	54.17	2.16	0.68
829.2	COVID-19		0.016		0.538		0.001	0.14	0.13	0.462	0.223	0.095	0.086	0.134	0.162	0.062	0.001		0.129		0.001		0.076	0.373	0.291	0.02		0.022	3.33	0.02	0.004		0.63	0.092	0.147	0.043		5.556	0.043	0.004	107.87	98.65	52.24	32.53	75.16	19.46	69.49	1.61	0.92
829.3	COVID-19		0.004		0.534		0.009	0.124	0.198	0.415	0.248	0.085	0.069	0.146	0.152	0.07			0.132				0.069	0.293	0.244	0.012		0.032	4.466	0.003	0.024	0.01	0.231	0.039	0.114	0.044		6.397		0.001	132.71	127.28	70.58	35.68	80.33	23.08	89.66	1.98	1.12
830.2	COVID-19		0.006		0.501		0.001	0.084	0.265	0.584	0.375	0.061	0.068	0.121	0.182	0.083			0.155		0.003		0.074	0.244		0.017	0.147	0.012	6.347	0.011	0.016	0.011	0.175	0.046	0.089	0.065		3.085	0.363		165.55	196.01	98.97	50.62	120.02	28.58	109.4	1.96	0.91
830.3	COVID-19		0.001	0.081	0.483		0.018	0.09	0.192	0.573	0.248	0.071	0.058	0.088		0.077			0.077		0.005			0.21		0.01		0.031	4.127	0.003	0.016	0.012	0.032	0.009		0.037		3.024	0.256	0.003	392.87	246.55	96.86	60.56	163.77	36.72	112.01	1.6	0.68
831.1	COVID-19				0.414		0.004	0.063	0.232	0.614	0.277	0.04	0.044	0.09		0.093			0.123				0.052	0.191		0.012	0.101	0.012	4.115	0.003	0.009	0.005	0.133	0.032	0.045	0.083		5.414	0.266	0.001	136.6	190.86	94.91	52.89	119.27	28.98	98.9	1.79	0.83
831.2	COVID-19		0.006		0.302			0.08		0.658	0.213	0.013	0.04	0.086	0.13	0.067	0.002		0.097		0.001		0.036	0.23		0.009		0.011	2.437	0.011			0.337	0.069	0.117	0.051		5.09		0.001	149.4	197.42	105.9	55.1	123.72	30.31	105.5	1.92	0.85
833.1	COVID-19		0.036	0.089	0.644		0.007	0.135	0.198	0.358	0.309	0.004	0.035	0.12	0.094	0.059	0.001	0.077	0.142		0.003		0.043	0.224	0.223	0.025	0.186	0.034	7.147	0.003	0.01	0.032	0.236	0.015	0.022	0.106		8.766	0.365	0.004	113.97	102.89	29.95	43.91	96.18	19.96	53.31	0.68	0.55
833.2	COVID-19		0.011		0.342			0.29	0.115	0.503	0.28	0.052	0.082	0.101	0.278	0.108	0.001	0.021	0.159		0.001	0.52	0.07	0.262		0.007		0.018	1.736	0.003	0.041		0.063	0.001	0.007	0.059		9.211	0.441	0.001	208.55	187.13	71.32	49.16	116.85	23.31	97.81	1.45	0.84
833.3	COVID-19	0.105	0.01		0.238			0.246	0.162	0.392	0.208	0.073	0.091	0.087	0.168	0.078		0.031	0.11		0.003		0.048	0.183	0.015	0.016		0.022	2.294	0.004	0.013		0.072	0.002	0.006	0.049		5.885	0.359	0.002	132.69	175.68	70.62	52.52	126.11	24.52	83.04	1.34	0.66
836.1	COVID-19	0.018	0.003	0.09	0.357		0.022	0.134	0.255	0.397	0.307	0.003	0.059	0.143		0.057	0.001		0.175		0.003	0.061	0.092	0.308		0.017		0.064	4.699	0.01	0.01	0.004	0.079	0.003	0.099	0.073		11.149	0.411	0.017	218.28	162.55	82	33.31	92.44	20.73	104.42	2.46	1.13
837.1	COVID-19		0.005		0.396		0.012	0.08		0.396	0.267	0.069	0.059	0.103		0.059	0.001	0.01	0.119		0.003		0.077	0.198	0.088	0.033	0.155	0.017	5.199	0.019		0.005	0.478	0.053	0.14	0.053		3.112	0.389	0.003	98.9	182	103.04	46.99	120.12	25.23	84.26	2.19	0.7
838.1	COVID-19	0.075	0.072		0.526		0.027	0.196	0.269	0.576	0.275	0.093	0.052	0.083	0.167	0.082	0.002		0.114		0.004		0.061	0.259	0.003	0.057	0.128	0.002	6.099	0.006	0.018		0.117	0.002	0.085	0.084		6.107	0.285	0.021	81.61	158.26	72.14	70.14	156.99	28.97	71.42	1.03	0.45
838.2	COVID-19		0.03	0.123	0.601		0.053	0.185		0.571	0.226	0.014	0.043	0.076		0.06	0.001		0.12		0.003		0.06	0.187	0.102	0.02	0.175	0.004	3.689	0.006	0.012		0.019	0.002	0.047	0.052		5.428		0.02	116.49	150.69	65.41	61.98	139.75	28.42	70.91	1.06	0.51
838.3	COVID-19	0.054	0.027		0.551		0.052	0.187	0.216	0.563	0.241	0.096	0.052	0.126		0.081	0.001	0.126	0.113				0.054	0.265	0.043	0.022	0.194	0.013	3.849	0.002	0.014	0.011	0.169	0.035	0.07	0.056		4.573		0.02	110.73	134.73	62.43	56.75	128.7	27.38	70.53	1.1	0.55
839.1	COVID-19		0.032	0.046	0.45		0.01	0.115	0.263	0.645	0.347	0.017	0.051	0.145		0.077	0.002	0.096	0.084	0.171	0.002		0.075	0.31		0.047	0.152	0.024	5.182	0.003	0.019	0.01	0.121	0.006	0.067	0.073	0.543	3.268	0.24	0.03	124.75	121.15	33.86	51.86	136.96	31.94	41.25	0.65	0.3
844.1	COVID-19		0.017		0.355		0.014	0.086	0.152	0.416	0.23	0.061	0.035	0.106		0.061	0.002		0.093		0.004		0.061	0.211	0.085	0.019		0.022	2.889	0.001	0.009	0.01	0.1	0.029	0.021	0.054		4.432		0.015	209.69	106.24	42.68	36.65	96.73	25.4	60.9	1.16	0.63
844.2	COVID-19		0.014		0.419		0.014	0.094	0.173	0.466	0.276	0.082	0.054	0.109	0.2	0.076	0.001	0.086	0.115		0.003	0.155	0.06	0.268	0.067	0.021		0.044	3.614	0.003	0.015	0.014	0.093	0.017	0.02	0.12		5.093		0.012	238.91	120.3	51.06	38.59	102.56	26.47	68.92	1.32	0.67
844.3	COVID-19	0.079	0.019		0.464		0.011	0.095		0.462	0.207	0.053	0.034	0.101		0.051	0.001		0.086		0.007		0.048	0.199		0.016		0.015	4.097	0.002		0.01	0.052	0.001		0.177		6.809		0.004	246.52	125.47	60.31	36.79	106.64	27.23	80.43	1.64	0.75
848.1	COVID-19	0.009	0.017	0.05	0.521		0.01	0.07		0.694	0.295	0.076	0.025	0.049		0.076	0.002	0.055	0.068	0.113	0.005		0.052	0.105	0.005	0.018	0.171	0.025	2.31	0.002			0.021	0.004	0.013	0.114		5.614		0.019	117.3	124.12	60.75	40.84	119.26	22.11	64.55	1.49	0.54
848.2	COVID-19		0.025	0.014	0.611		0.023	0.066		0.672	0.258	0.052	0.015	0.04		0.069	0.002		0.06		0.011		0.061	0.142		0.013	0.142	0.032	2.436	0.004		0.01	0.038	0.004	0.024	0.138		6.14	0.203	0.011	151.22	129.49	61.32	43.12	128.85	22.8	67.08	1.42	0.52
849.1	COVID-19	0.089	0.016		0.464		0.063	0.063	0.174	0.516	0.274	0.059	0.05	0.125	0.127	0.074	0.001	0.063	0.165		0.003		0.065	0.245	0.179	0.034		0.017	4.237	0.002	0.027	0.009	0.028	0.004	0.041	0.195		10.839		0.006	202.99	231.23	132.15	50.48	119.65	31.29	133.93	2.62	1.12
852.1	COVID-19	5.552	0.051		0.328		0.008	0.11	0.262	0.447	0.226	0.098	0.072	0.067	0.252	0.069	0.002	0.113	0.086				0.062	0.162		0.242	0.176	0.012	2.577	0.004	0.014	0.007	0.124	0.013	0.076	0.038		3.538	0.261	0.014	754.13	241.47	35.48	39.14	157.67	30.23	102.03	0.91	0.65
852.2	COVID-19		0.046		0.493		0.003	0.161	0.124	0.377	0.301	0.116	0.043	0.114	0.165	0.046	0.002	0.05	0.107		0.01		0.056	0.226		0.007		0.008	3.393	0.007	0.006	0.011	0.114	0.026	0.202	0.08		5.014		0.002	191.08	146.1	45.6	37.13	105.15	25.97	72.34	1.23	0.69
852.3	COVID-19		0.067		0.458		0.005	0.144		0.346	0.262	0.071	0.033	0.119	0.152	0.043	0.001	0.04	0.088				0.068	0.255	0.09	0.003		0.007	2.543	0.001	0.006		0.113	0.037	0.127	0.07		5.505		0.008	158.19	132.75	36.88	38.33	101.21	28.08	61.13	0.96	0.6
855.1	COVID-19		0.034		0.484		0.036	0.097	0.16	0.525	0.257	0.062	0.046	0.072		0.046		0.077	0.099				0.049	0.213		0.008		0.018	5.423	0.004	0.005	0.01	0.016	0.003	0.031	0.052	0.448	9.392	0.239	0.006	83.24	143.97	79.55	45.84	112.17	23.05	66.95	1.74	0.6
856.1	COVID-19		0.037		0.395			0.14	0.105	0.66	0.286	0.084	0.046	0.148	0.203	0.075	0.001	0.118	0.07				0.035	0.327		0.024	0.096	0.02	4.174	0.015	0.014	0.011	0.448	0.04	0.175	0.05		2.965	0.222	0.012	102.12	105.71	45.49	30.97	101.1	19.5	53.48	1.47	0.53
857.1	COVID-19	0.023	0.033	0.117	0.303		0.021	0.071	0.135	0.478	0.321	0.137	0.045	0.102	0.125	0.066	0.001		0.079	0.133			0.041	0.175		0.035		0.021	4.219	0.032	0.003		0.634	0.089	0.211	0.035		2.649	0.513	0.011	64.84	125.19	49.74	54.35	122.25	26.93	52.6	0.92	0.43
857.2	COVID-19		0.019		0.349		0.012	0.078	0.055	0.656	0.334	0.114	0.045	0.088	0.208	0.079	0.001		0.075		0.001	0.07	0.053	0.182		0.012		0.02	1.289	0.002			0.058	0.005	0.023	0.063		4.769	0.331	0.007	70.24	149.37	79.75	52.26	119.2	28.11	75.94	1.53	0.64
869.1	COVID-19	0.057	0.021		0.458		0.006	0.084	0.146	0.658	0.197	0.014	0.085	0.12	0.205	0.081	0.002	0.125	0.105		0.014		0.063	0.263		0.007	0.093	0.013	2.297	0.001	0.009		0.016	0.008	0.017	0.073		5.595		0.008	143.74	153.38	68.47	52.15	125.48	22.83	67.44	1.31	0.54
869.2	COVID-19		0.033		0.486		0.006	0.097	0.181	0.664	0.2	0.074	0.061	0.123	0.136	0.082	0.002	0.068	0.083		0.012		0.066	0.223		0.008	0.096	0.019	2.128	0.001	0.013		0.024	0.007	0.014	0.084		7.161		0.012	154.67	144.63	66.06	48.69	118.92	21.33	71.09	1.36	0.6
869.3	COVID-19		0.026	0.011	0.363		0.009	0.094	0.286	0.504	0.277	0.082	0.082	0.139	0.167	0.069	0.001	0.143	0.114				0.049	0.346	0.09	0.028	0.114	0.014	5.618	0.01	0.008		0.061	0.008	0.048	0.044		5.396	0.207	0.006	123.14	133.58	52.96	47.19	116.1	20.79	59.94	1.12	0.52
871.1	COVID-19		0.05		0.412		0.029	0.049	0.077	0.727	0.25	0.114	0.049	0.106	0.205	0.089		0.054	0.05		0.009	0.211	0.072	0.214		0.049	0.154	0.018	1.65	0.004		0.013	0.008	0.004	0.033	0.115		5.612		0.001	154.23	172.33	74.72	53.15	131.75	25.47	75.09	1.41	0.57
871.2	COVID-19	0.012	0.023		0.571		0.022	0.076	0.153	0.859	0.375	0.133	0.061	0.127	0.264	0.112	0.001	0.212	0.117			0.234	0.07	0.25		0.018	0.127	0.015	4.65	0.003	0.011		0.021	0.004	0.021	0.036		2.622	0.209	0.007	157.01	171.55	82.6	55.21	132.64	26.76	78.74	1.5	0.59
872.1	COVID-19		0.011		0.312		0.07	0.095	0.034	0.696	0.386	0.07	0.044	0.054	0.192	0.084			0.076					0.165		0.007	0.11	0.008	1.258	0.006	0.021	0.011	0.076	0.019	0.041	0.032		4.176	0.202	0.008	73.72	133.69	59.06	60.25	135.7	26.95	54.85	0.98	0.4
872.2	COVID-19		0.021	0.027	0.41		0.073	0.083		0.698	0.586	0.14	0.048	0.121	0.201	0.076		0.068	0.084		0.001	0.132	0.058	0.172		0.014	0.141	0.013	5.383	0.002			0.159	0.006	0.043	0.036		1.65	0.315	0.009	70.19	146.05	66.54	66.5	146.98	30.28	57.09	1	0.39
877.1	COVID-19		0.016	0.126	0.358		0.008	0.147	0.152	0.396	0.266	0.107	0.062	0.175		0.057			0.183		0.003		0.057	0.315	0.075	0.043		0.018	3.242	0.017	0.01		0.354	0.078	0.232	0.034		5.049	0.329	0.007	87.97	164.56	101.62	35.81	103.21	22.62	89.67	2.84	0.87
878.1	COVID-19		0.021		0.272		0.05	0.047	0.13	0.432	0.215	0.068	0.07	0.18		0.046	0.002		0.118		0.001			0.28		0.05		0.004	3.151	0.013		0.011	0.513	0.095	0.304	0.016		4.647		0.007	69.68	175.86	113.06	41.75	114.29	22.56	89.6	2.71	0.78
880.1	COVID-19		0.002		0.289		0.038	0.102	0.194	0.45	0.228	0.048	0.045	0.111		0.057			0.095		0.003		0.049	0.258		0.017		0.025	2.144	0.003	0.008		0.016	0.013	0.04	0.04		5.162		0.005	138.99	172.89	93.47	42.32	116.3	27.34	82.4	2.21	0.71
881.1	COVID-19		0.019		0.481		0.04	0.059		0.654	0.321	0.073	0.045	0.085		0.081	0.001	0.022	0.038	0.227	0.014		0.059	0.236		0.016		0.018	1.705	0.003	0.007		0.015	0.004	0.017	0.062		4.165	0.2	0.007	108.92	119.07	53.06	39.53	111.55	24.09	52.05	1.34	0.47
882.2	COVID-19		0.02	0.087	0.509		0.012	0.09	0.187	0.601	0.304	0.061	0.054	0.11	0.193	0.055	0.002	0.11	0.119		0.003		0.068	0.278	0.008	0.009	0.166	0.019	7.037	0.011	0.014		0.049	0.003	0.061	0.02		3.876		0.005	87.92	135.96	82.05	32.84	91.16	19.84	63.86	2.5	0.7
882.3	COVID-19	0.007	0.019		0.662		0.004	0.105	0.291	0.646	0.311	0.101	0.057	0.124	0.23	0.104		0.137	0.141		0.007		0.095	0.297		0.018		0.02	6.756	0.008	0.057		0.035	0.004	0.023	0.042		4.24		0.001	88.11	129.28	75.25	35.45	89.78	21.04	62.07	2.12	0.69
884.1	COVID-19	0.013	0.034	0.045	0.237		0.012	0.061	0.1	0.34	0.114	0.059	0.041	0.076	0.097	0.044	0.001		0.054		0.006		0.049	0.2	0.054	0.025		0.044	2.146	0.006		0.025	0.02	0.019	0.039	0.081		4.031		0.007	107.19	43.48	6.49	19.4	72.16	11.49	26.43	0.33	0.37
885.1	COVID-19		0.042	0.075	0.5		0.106	0.097	0.183	0.46	0.206	0.054	0.076	0.124	0.201	0.075	0.002	0.108	0.085		0.001		0.062	0.296		0.005		0.025	4.34	0.004	0.015		0.098	0.004	0.035	0.06		11.802		0.008	158.87	115.13	34.43	54.43	125.61	26.26	47.8	0.63	0.38
885.2	COVID-19		0.024	0.082	0.545		0.125	0.112	0.238	0.455	0.234	0.05	0.073	0.164		0.077	0.002	0.091	0.1				0.049	0.279	0.036	0.003		0.016	5.759	0.006	0.007		0.056	0.001	0.025	0.041		9.03		0.011	109.53	107.38	33.29	52.07	120.39	26.59	43.14	0.64	0.36
891.1	COVID-19		0.028		0.254		0.003	0.198	0.076	0.379	0.192	0.046	0.047	0.097		0.051	0.001		0.111		0.003		0.063	0.186	0.124	0.029	0.123	0.04	3.056	0.031	0.016		0.964	0.217		0.028		10.216	0.259	0.009	147.64	153.71	76.29	42.25	103.06	16.08	97.02	1.81	0.94
892.1	COVID-19		0.027		0.456		0.009	0.083		0.363	0.156	0.008	0.074	0.1		0.061			0.127				0.075	0.319	0.014	0.012		0.024	4.938	0.002	0.047		0.079	0.002	0.034	0.06		9.156		0.008	165.93	147.43	43.31	67.03	137.34	26.75	52.41	0.65	0.38
892.2	COVID-19	2.126	0.042		0.522		0.01	0.088	0.287	0.452	0.347	0.071	0.137	0.165	0.25	0.096	0.001	0.094	0.181		0.006		0.13	0.351	0.358	0.421		0.033	7.534	0.001	0.021	0.009	0.17	0.008	0.036	0.058		5.864	0.326	0.012	215.49	142.65	38.12	62.53	137.21	21.38	48.67	0.61	0.35
893.1	COVID-19		0.026		0.302		0.022	0.11	0.117	0.459	0.146	0.052	0.042	0.093		0.071	0.002		0.126		0.001		0.039	0.265		0.008		0.01	2.08	0.005	0.006	0.01	0.125	0.018	0.044	0.093		6.872		0.024	132.64	203.66	113.09	46.67	112.91	27.58	109.28	2.42	0.97
894.1	COVID-19		0.007		0.256		0.02	0.09	0.129	0.393	0.145	0.051	0.06	0.102		0.054			0.131		0.003		0.043	0.223	0.182	0.014		0.016	1.728	0.005	0.023		0.184	0.072	0.079	0.044		7.839		0.002	118.6	120.83	60.75	32.68	77.35	20.84	72.29	1.86	0.93
896.1	COVID-19		0.006		0.352		0.136	0.064		0.572	0.136	0.142	0.05	0.079	0.121	0.079			0.085		0.007		0.037	0.245		0.022		0.026	1.952	0.007	0.006		0.047	0.009	0.083	0.073		6.517		0.007	126.79	253.64	165.19	65.52	144.46	29.18	119.63	2.52	0.83
896.2	COVID-19		0.017		0.371		0.119	0.069	0.164	0.508	0.26	0.068	0.058	0.096	0.149	0.077	0.002	0.069	0.083		0.003		0.047	0.224		0.023	0.081	0.019	4.852	0.008		0.012	0.197	0.045	0.078	0.049		3.099		0.015	91.73	249.56	167.92	69.44	148.53	31.52	128.44	2.42	0.86
896.3	COVID-19		0.01		0.284		0.073	0.068		0.591	0.197	0.083	0.046	0.098		0.081	0.001		0.071		0.003		0.056	0.251	0.013	0.027		0.022	2.3	0.001			0.144	0.022	0.039	0.065		5.272		0.008	129.82	226.8	137.49	64.92	143.51	32.1	120.02	2.12	0.84
901.1	COVID-19	0.009	0.002		0.484		0.017	0.144	0.261	0.546	0.303	0.115	0.12	0.184	0.228	0.09		0.029	0.103		0.005		0.067	0.426		0.012		0.019	6.884	0.002	0.007		0.058	0.006	0.041	0.053		1.852	0.167	0.009	144.6	195.9	118.78	32.33	94.26	21.47	100.73	3.67	1.07
901.2	COVID-19		0.004		0.575		0.024	0.113	0.13	0.634	0.314	0.085	0.073	0.141	0.237	0.098	0.087		0.086		0.003		0.075	0.311		0.006	0.113	0.007	2.405	0.004	0.006	0.008	0.035	0.008	0.014	0.106		5.653		0.01	163.45	175.62	102.6	33.16	93.73	19.84	91.03	3.09	0.97
906.1	COVID-19		0.03		0.347		0.099	0.055	0.11		0.171	0.076	0.113	0.232	0.151	0.061	0.001		0.102				0.074	0.396	0.247	0.01		0.026	3.047	0.018	0.047	0.01	0.593	0.097	0.083	0.108		16.837		0.005	131.58	105.32	39.36	40.2	89.65	21.27	62.07	0.98	0.69
908.1	COVID-19		0.001		0.35		0.021	0.145	0.076	0.416	0.263	0.035	0.036	0.129		0.06	0.001		0.07		0.001		0.047	0.235	0.18	0.07	0.226	0.012	2.539	0.008			0.194	0.056	0.046	0.063		6.222	0.266	0.011	139.57	137.35	78.33	20.68	74.05	23.37	83.54	3.79	1.13
908.2	COVID-19	0.192	0.002	0.085	0.478		0.014	0.141	0.39	0.548	0.443	0.068	0.083	0.206	0.188	0.087	0.002		0.099		0.001		0.058	0.315		0.099	0.157	0.012	5.999	0.016	0.017	0.006	0.156	0.008	0.09	0.048		3.472	0.3	0.009	101.68	135.46	77.29	24.87	79.28	21.54	82.44	3.11	1.04
909.1	COVID-19	0.014	0.03		0.333		0.019	0.086	0.183	0.544	0.196	0.008	0.052	0.088		0.055	0.001	0.075	0.079		0.008		0.049	0.229		0.023	0.122	0.01	2.297	0.001	0.012		0.015	0.004	0.046	0.107		6.928		0.008	153.18	173.11	73.78	54.86	137.37	24.41	75.94	1.34	0.55
909.2	COVID-19		0.028		0.402		0.018	0.077	0.209	0.476	0.305	0.078	0.053	0.115	0.16	0.068	0.002	0.134	0.104		0.004		0.057	0.293		0.024		0.016	4.531	0.002	0.023		0.038	0.004	0.031	0.028		5.534		0.004	137.82	178.82	72.69	54.02	134.94	30.02	79.86	1.35	0.59
913.1	COVID-19		0.005		0.541		0.018	0.078	0.119	0.483	0.175	0.063	0.027	0.066		0.054	0.001	0.047	0.071		0.003		0.031	0.144		0.005		0.014	2.785	0.001	0.005		0.009	0.004	0.016	0.008		4.02		0.011	222.22	156.92	77.05	41.45	110.9	24.2	80.17	1.86	0.72
[truncated: 128 more columns]

## Sheet: NMR Data AHTcontrol
Sample	Group	Ethanol	Trimethylamine-N-oxide	2-Aminobutyric acid	Alanine	Asparagine	Creatine	Creatinine	Glutamic acid	Glutamine	Glycine	Histidine	Isoleucine	Leucine	Lysine	Methionine	N-Dimethylglycine	Ornithine	Phenylalanine	Proline	Sarcosine	Threonine	Tyrosine	Valine	2-Hydroxybutyric acid	Acetic acid	Citric acid	Formic acid	Lactic acid	Succinic acid	Choline	2-Oxoglutaric acid	3-Hydroxybutyric acid	Acetoacetic acid	Acetone	Pyruvic acid	D-Galactose	Glucose	Glycerol	Dimethylsulfone	TPTG	TPCH	LDCH	HDCH	TPA1	TPA2	TPAB	LDHD	ABA1
A1	AHT		0.012		0.392		0.031	0.069		0.442	0.143	0.069	0.035	0.078		0.053	0.002	0.01	0.044		0.001		0.048	0.242		0.005		0.026	2.07	0.003		0.011	0.021	0.003	0.009	0.052		5.957		0.008	289.42	163.12	47.51	73.22	184.77	42.25	61.8	0.65	0.33
A2	AHT	0.012	0.025		0.443		0.019	0.098	0.124	0.443	0.185	0.013	0.057	0.101	0.15	0.052	0.001		0.064		0.001		0.069	0.343		0.014		0.001	2.647	0.003			0.019	0.007	0.027	0.088		6.564		0.016	116.76	147.82	81.8	43.25	118.16	29.11	65.91	1.89	0.56
A3	AHT		0.004		0.454		0.018	0.099		0.55	0.161	0.045	0.058	0.159		0.043	0.001			0.24	0.002		0.071	0.375		0.013	0.183	0.021	3.392	0.003			0.021	0.006	0.037	0.084		6.076		0.01	289.36	183.21	75.66	52.06	150.86	29.76	88.35	1.45	0.59
A4	AHT		0.001		0.392		0.023	0.063	0.078	0.436	0.275	0.051	0.029	0.066	0.187	0.031	0.001	0.048	0.046		0.001	0.108	0.048	0.224		0.002		0.007	2.692	0.002	0.003		0.021	0.002	0.015	0.046		3.317		0.003	157.15	248.36	145.37	52.9	156.77	32.69	115.3	2.75	0.74
A5	AHT		0.026		0.271		0.008	0.122	0.092	0.324	0.148	0.071	0.025	0.067		0.034	0.001		0.1		0.001		0.042	0.173		0.009		0.027	1.774	0.004	0.008	0.009	0.21	0.033	0.047	0.065		5.43		0.012	112.52	188.59	103.45	60.14	150.69	28.3	98.11	1.72	0.65
A6	AHT		0.001		0.419		0.018	0.069	0.106	0.475	0.29	0.068	0.103	0.083		0.031		0.081	0.09		0.007		0.057	0.214		0.007		0.021	3.538	0.002			0.024	0.005	0.021	0.074		2.699		0.008	240.31	174.81	86.83	42.35	124.89	29.19	90.29	2.05	0.72
A7	AHT		0.01	0.028	0.284		0.025	0.11		0.65	0.179	0.059	0.041	0.128	0.226	0.054			0.052		0.007			0.276		0.004		0.008	1.427	0.002			0.022	0.007	0.021	0.03		4.259		0.005	159.93	170.36	71.22	66.07	160.23	31.74	70.69	1.08	0.44
B1	AHT		0.005	0.027	0.412		0.007	0.099		0.519	0.192	0.067	0.053	0.095	0.132	0.047	0.001		0.057		0.007		0.041	0.238		0.003		0.013	1.868	0.002			0.012	0.004		0.035		3.773		0.008	114.94	154.78	76.09	57.15	147.39	31.23	63.01	1.33	0.43
B2	AHT		0.02		0.494		0.047	0.067	0.101	0.535	0.26	0.076	0.053	0.105	0.221	0.057	0.001	0.09	0.072	0.195	0.003		0.054	0.237		0.008	0.147	0.005	2.978	0.003		0.01	0.019	0.006	0.015	0.018		5.243		0.007	117.55	160.76	87.3	32.53	105.1	18.8	87.34	2.68	0.83
B3	AHT		0.021		0.549		0.048	0.074		0.651	0.289	0.067	0.088	0.139	0.26	0.065	0.001		0.069		0.001		0.073	0.259		0.007		0.009	2.029	0.002		0.01	0.009	0.001	0.023	0.043		5.43		0.009	301.87	226.5	114.38	37.64	117.55	26.29	107.38	3.04	0.91
B4	AHT		0.029		0.465		0.013	0.118	0.144	0.339	0.195	0.07	0.04	0.088		0.043	0.001		0.089		0.002		0.044	0.193	0.03	0.013		0.01	2.946	0.006			0.303	0.023	0.1	0.099		12.533	0.211	0.033	175.78	186.03	99.1	44.83	122.2	26.2	88.52	2.21	0.72
B5	AHT		0.069	0.013	0.655		0.017	0.136	0.218	0.327	0.317	0.048	0.055	0.153	0.197	0.047	0.001		0.11		0.003			0.303		0.005	0.209	0.044	8.66	0.01	0.017		0.14	0.004	0.097	0.1		14.67		0.013	92.77	221.58	145.02	54.18	129.51	24.14	118.37	2.68	0.91
B6	AHT		0.013		0.363		0.013	0.106	0.115	0.507	0.217	0.059	0.041	0.091		0.061			0.205				0.046	0.213		0.009		0.035	1.642	0.005	0.013		0.015	0.004	0.043	0.051		5.884		0.025	159.24	199.23	111.24	40.89	121.96	22.61	105.53	2.72	0.87
B7	AHT		0.031		0.325		0.011	0.103		0.44	0.094	0.069	0.048	0.078		0.058	0.001		0.18				0.044	0.216		0.006		0.047	1.762	0.001	0.015		0.034	0.01	0.022	0.049		4.759		0.022	140.37	177.93	69.09	68.82	166.94	32.72	62.29	1	0.37
C1	AHT		0.025		0.252		0.071	0.063		0.579	0.163	0.103		0.05		0.059	0.001				0.004			0.145	0.013	0.01		0.016	1.096	0.003			0.021	0.005	0.024	0.018		4.454		0.016	177.79	206.58	128.62	45.44	119.93	27.19	105.43	2.83	0.88
C2	AHT		0.012		0.447		0.054	0.05	0.071	0.56	0.179	0.013	0.019	0.054		0.074			0.015		0.003		0.045	0.124		0.007		0.023	2.293	0.007			0.008	0.004	0.011	0.035		2.983		0.012	304.21	315.16	190.18	47.57	134.98	30.76	166.78	4	1.24
C3	AHT		0.021		0.374		0.021	0.066	0.143	0.403	0.169	0.064	0.023	0.082		0.044	0.001		0.06		0.001		0.002	0.275		0.004		0.007	2.433	0.001			0.023	0.004	0.01	0.021		4.126		0.006	124.04	290.87	197.76	59.42	146.22	28.62	141.5	3.33	0.97
C4	AHT	0.021	0.008	0.059	0.359		0.011	0.098	0.109	0.43	0.15	0.011		0.098		0.052	0.001		0.051		0.001		0.023	0.275		0.043		0.004	2.72	0.002		0.011	0.022	0.001	0.005	0.107		7.318		0.005	1186.83	340.15	72.87	74.29	171.22	36.9	151.89	0.98	0.89
C5	AHT		0.024		0.403		0.015	0.08	0.218	0.477	0.222	0.026	0.043	0.15	0.156	0.054			0.088					0.278		0.031		0.042	3.336	0.001			0.012	0.002	0.017	0.098	0.397	8.52		0.01	71.32	126.13	54.42	49.1	111.37	21.46	49.47	1.11	0.44
C6	AHT		0.003		0.277		0.006	0.076		0.514	0.148	0.106	0.031	0.061		0.056	0.091		0.056		0.001		0.045	0.169	0.015	0.011			1.099	0.004			0.01	0.002	0.014	0.026		4.194	0.167	0.014	183.28	250.04	140.75	41.49	132.02	29.81	122.47	3.39	0.93
C7	AHT		0.021		0.378		0.044	0.103		0.551	0.228	0.052	0.048	0.076		0.067	0.001		0.055		0.003		0.044	0.198	0.063	0.004		0.011	2.498	0.002		0.004	0.021	0.001	0.034	0.048		3.707		0.004	137.43	107.42	39.87	47.16	129.92	28.36	38.78	0.85	0.3
D1	AHT		0.006		0.339		0.007	0.068	0.115	0.573	0.241	0.077	0.051	0.111	0.176	0.08	0.001		0.077		0.002		0.06	0.242		0.026		0.008	1.829	0.003			0.018	0.013	0.026	0.052		3.442		0.01	359.29	215.03	96.85	46.34	138.36	27.24	101.56	2.09	0.73
D2	AHT		0.037		0.262		0.008	0.183	0.129	0.284	0.236	0.043	0.043	0.089		0.03	0.002		0.143		0.003	0.203	0.033	0.18	0.101	0.017	0.106	0.016	1.715	0.026	0.008	0.006	0.634	0.112	0.18	0.048		5.458	0.302	0.005	297.12	116.73	22.87	47.98	134.56	28.09	51.68	0.48	0.38
D3	AHT		0.007	0.019	0.41			0.145		0.371	0.269	0.008	0.045	0.072	0.164	0.044	0.002		0.108		0.003		0.018	0.176	0.016	0.004		0.001	2.183	0.001	0.007	0.01	0.01	0.003	0.025	0.09		3.77		0.005	139.05	163.7	89.67	49.54	131.24	30.34	71.76	1.81	0.55
D4	AHT		0.022	0.05	0.389		0.005	0.057		0.622	0.168	0.046	0.042	0.114		0.066	0.001	0.028	0.101		0.002		0.068	0.279		0.006	0.109	0.008	1.12	0.004			0.036	0.002	0.015	0.018		4.742		0.015	130.39	180.8	57.26	91.46	222.53	49.4	54.05	0.63	0.24
D5	AHT		0.02		0.606		0.024	0.064	0.192	0.63	0.452	0.083	0.044	0.089		0.052	0.001	0.101	0.069		0.008		0.062	0.218		0.026	0.175	0.013	6.609		0.022		0.022	0.004	0.021	0.097		6.437		0.004	121.94	243.25	152.7	57.25	149.91	34.71	108.04	2.67	0.72
D6	AHT	0.01	0.001	0.023	0.496		0.068	0.064	0.219	0.512	0.346	0.089	0.042	0.07		0.071	0.002		0.074		0.004		0.069	0.178		0.025		0.021	5.596	0.003			0.009	0.001	0.019	0.051		2.351	0.213	0.019	171.91	139.47	52.43	56.88	157.6	34.12	56.35	0.92	0.36
D7	AHT		0.032		0.543		0.011	0.083	0.2	0.549	0.299	0.102	0.04	0.134	0.256	0.07		0.085	0.013	0.304	0.002	0.133	0.074	0.288		0.009		0.017	5.36	0.004	0.024		0.016	0.003	0.043	0.028	0.465	3.782	0.178	0.004	226.15	230.07	138.22	46.22	130.59	26.69	107.46	2.99	0.82
E1	AHT		0.037		0.779		0.016	0.09	0.12	0.721	0.301	0.109	0.117	0.218	0.375	0.129	0.001		0.072		0.009	0.239	0.141	0.379		0.005		0.003	2.677	0.005				0.004	0.035	0.025	0.457	3.704		0.009	422.49	170.41	36.95	36.22	114.19	24.27	71.21	1.02	0.62
E2	AHT		0.015		0.329		0.029	0.031	0.128	0.53	0.237	0.098	0.048	0.064		0.06		0.072	0.098				0.046	0.14		0.008		0.017	3.472	0.004			0.019	0.007		0.026		2.434		0.004	258.55	161.26	72.94	47.94	122.54	25.53	82.27	1.52	0.67
E3	AHT		0.009	0.046	0.508		0.038	0.085	0.253	0.508	0.282	0.068	0.05	0.126	0.214	0.056	0.001	0.164	0.102			0.2	0.068	0.282	0.031	0.005		0.073	5.584	0.007	0.051			0.002	0.012	0.043		2.311		0.008	435.18	221.64	94.9	49.73	142.17	36.47	110.57	1.91	0.78
E4	AHT		0.034	0.025	0.501		0.014	0.053	0.125	0.551	0.212	0.1	0.068	0.077	0.145	0.057			0.075		0.009		0.073	0.208		0.027	0.188	0.031	3.898	0.002	0.009		0.068	0.001	0.038	0.087		6.451		0.006	184.76	286.05	178.16	56.56	146.58	30.21	136.14	3.15	0.93
E5	AHT		0.011		0.465		0.017	0.087	0.161	0.538	0.257	0.096	0.05	0.14	0.189	0.072			0.041		0.001		0.049	0.282	0.058	0.029		0.023	3.066	0.001			0.021	0.007	0.026	0.043		3.991		0.006	195	177.15	95.5	45.71	121.13	27.75	89.39	2.09	0.74
E6	AHT		0.003	0.019	0.431		0.024	0.088	0.132	0.642	0.245	0.075	0.049	0.122	0.221	0.088	0.002	0.032	0.041		0.005		0.044	0.227		0.003		0.006	2.355	0.003		0.011	0.021	0.011	0.01	0.064		4.233		0.014	127.31	201.49	113.93	51.39	139.02	29.95	85.86	2.22	0.62
E7	AHT		0.011		0.401		0.024	0.093	0.113	0.543	0.246	0.068	0.068	0.089		0.059	0.001		0.061		0.002		0.066	0.253		0.006		0.005	2.8	0.001			0.024	0.009	0.011	0.049		4.324		0.009	89.96	183.5	71.74	92.88	198.54	34.12	53.03	0.77	0.27
F1	AHT		0.008		0.363		0.052	0.055	0.137	0.407	0.168	0.075	0.028			0.06	0.001		0.081		0.002		0.044	0.175		0.013	0.112	0.018	2.496	0.002			0.013	0.004	0.021	0.077		5.487		0.003	177.05	282.07	181.97	61.87	166.11	38.5	130.54	2.94	0.79
F2	AHT		0.003	0.061	0.374		0.05	0.068	0.202	0.479	0.253	0.058	0.017	0.063		0.062	0.08	0.075	0.098		0.004			0.163		0.021		0.02	5.667	0.004			0.012	0.011	0.015	0.087		3.945		0.002	234.49	208.49	102.09	51.75	140.01	32.64	104.59	1.97	0.75
F3	AHT		0.028	0.053	0.434		0.024	0.049	0.117	0.476	0.222	0.086	0.056	0.089		0.066	0.001		0.066				0.041	0.249		0.009		0.011	1.903	0.002	0.007		0.015	0.003	0.017	0.057		4.83		0.007	160.66	208.87	113.73	58.93	163.02	32.07	94.2	1.93	0.58
F4	AHT	0.008		0.086	0.307		0.068	0.068		0.586	0.428	0.079	0.034	0.073	0.153	0.073		0.075	0.046		0.001		0.029	0.182		0.013		0.019	2.345	0.003		0.011	0.083	0.04	0.036	0.042		3.873	0.144	0.001	253.42	151.47	56.15	53.02	130.34	20.33	60.73	1.06	0.47
F5	AHT			0.053	0.309		0.061	0.073		0.57	0.493	0.067	0.031	0.067		0.064			0.029		0.001			0.173	0.01	0.008		0.023	1.329	0.001			0.01	0.013	0.035	0.045		4.312	0.173	0.002	99.41	165.22	81.89	62.38	156.72	29.46	61.6	1.31	0.39
F6	AHT		0.004		0.489		0.001	0.061	0.146	0.528	0.28	0.092	0.02	0.074		0.061			0.085		0.006		0.039	0.203		0.01		0.012	5.186	0.004			0.015	0.006	0.018	0.033	0.35	3.338		0.001	102.51	241.7	140.1	75.37	160.83	28.44	103.73	1.86	0.64
F7	AHT		0.035		0.441		0.052	0.076	0.205	0.513	0.142	0.075	0.041	0.08		0.056		0.062	0.109		0.003	0.025	0.06	0.224	0.071	0.017		0.012	2.695	0.001	0.003		0.031	0.001	0.022	0.104		6.16		0.002	230.74	128.35	39.09	39.17	116.35	25.08	55.4	1	0.48
G1	AHT		0.018	0.097	0.398		0.048	0.086	0.146	0.502	0.128	0.11	0.061	0.102		0.074			0.067				0.069	0.256		0.033		0.014	2.003		0.023	0.01	0.053	0.001	0.029	0.078		7.792		0.001	104.01	196.63	104.68	68.22	161.78	30.33	78.27	1.53	0.48
G2	AHT		0.005		0.454		0.077	0.049	0.184	0.526	0.159	0.092	0.104	0.127		0.077	0.001	0.032	0.082		0.011		0.057	0.247	0.012	0.01		0.023	1.453	0.001	0.013		0.016	0.012	0.023	0.103		6.001		0.003	177.33	229.42	117.01	68.28	175.55	39.75	98.98	1.71	0.56
G3	AHT		0.028		0.525			0.093		0.446	0.143	0.065	0.047	0.124	0.15	0.056	0.001		0.06		0.001		0.051	0.237		0.005		0.005	3.084	0.007			0.027	0.004	0.011	0.042		8.674	0.04	0.005	97.47	196.22	94.94	77.2	181.86	25.02	80.3	1.23	0.44
G4	AHT	0.045	0.027		0.41		0.003	0.092	0.078	0.424	0.135	0.06	0.025	0.091		0.055	0.001		0.091		0.001		0.052	0.229	0.01	0.01		0.013	4.409	0.001	0.003	0.009	0.119	0.004	0.024	0.047	0.272	8.884		0.005	201.31	201.42	109.04	47.24	131.23	28.29	92.33	2.31	0.7
G5	AHT		0.04		0.431		0.043	0.08	0.158	0.442	0.269	0.138	0.027			0.07	0.001		0.088		0.001		0.054	0.242		0.007		0.002	4.504	0.01	0.015	0.011	0.02	0.001	0.012	0.034		2.766		0.006	108.7	116.64	33.26	58.77	149.13	29.43	38.42	0.57	0.26
G6	AHT		0.028		0.348		0.032	0.1	0.02	0.625	0.164	0.07	0.142	0.301	0.17	0.083	0.001	0.079	0.064		0.001		0.058	0.411	0.085	0.023	0.246	0.026	2.458	0.151		0.01	3.067	1.051	0.436	0.02		8.247	0.201	0.009	231.5	247.66	139.99	47.1	134.98	28.51	125.7	2.97	0.93
G7	AHT		0.012		0.332		0.037	0.086		0.477	0.12	0.053	0.063	0.116		0.055			0.074		0.006		0.044	0.257		0.025		0.046	2.361	0.001		0.003	0.158	0.001	0.047	0.08		9.842			122.89	173.49	76.71	71	167.01	33.76	64.7	1.08	0.39
G8	AHT		0.056		0.385		0.012	0.089	0.182		0.199	0.054	0.092	0.162	0.157	0.047	0.002	0.039	0.059		0.006		0.042	0.292		0.023	0.199	0.025	4.688	0.002			0.189	0.004	0.132	0.043		5.877		0.005	120.77	272.26	169.18	60.66	158.72	35.88	115.14	2.79	0.73
H1	AHT		0.005		0.295		0.021	0.066		0.441	0.211	0.088	0.017	0.067		0.047	0.001		0.052		0.001		0.019	0.201		0.011		0.008	1.735	0.002			0.139	0.001	0.036	0.038		4.452		0.006	84.91	145.85	72.51	50.7	127.02	26.53	61.57	1.43	0.48
H2	AHT		0.011		0.311		0.001	0.075		0.551	0.283	0.077	0.016	0.047		0.06			0.045		0.003			0.157		0.012		0.008	1.7	0.002			0.01	0.004	0.02	0.025		3.734		0.002	649.75	238.68	80.81	54.99	150.19	34.87	103.95	1.47	0.69
H3	AHT		0.007		0.327		0.011	0.066		0.617	0.297	0.094	0.026	0.064	0.14	0.067			0.046			0.028	0.018	0.206	0.098	0.01		0.009	1.077	0.002			0.019	0.002	0.025	0.031		3.921		0.003	184.55	266.24	165.42	43.23	120.37	23.13	141.47	3.83	1.18
H4	AHT			0.035	0.379		0.05	0.05		0.47	0.256	0.105	0.031	0.073		0.053	0.002		0.057		0.004		0.052	0.177	0.017	0.005		0.045	1.234	0.002			0.019	0.001	0.016	0.049		4.135		0.005	146.58	174.06	91.45	54.94	146.85	29.87	80.42	1.66	0.55
H5	AHT		0.029		0.302		0.008	0.076	0.087	0.522	0.25	0.007	0.054	0.049		0.056	0.001		0.068		0.002		0.047	0.148		0.007	0.108	0.016	2.449	0.001	0.007		0.125	0.049	0.068	0.031		4.366	0.326	0.012	85.58	267.78	173.9	63.87	143.74	34.97	116.61	2.72	0.81
H6	AHT		0.016		0.482		0.054	0.099	0.187	0.52	0.328	0.08	0.075	0.145	0.207	0.074	0.002	0.073	0.083		0.001		0.068	0.351		0.005		0.005	3.978	0.006	0.027		0.02	0.004	0.013	0.053		5.408	0.328	0.012	156.06	212.54	120.32	49.58	132.45	29.59	97.26	2.43	0.73
H7	AHT		0.026		0.381		0.068	0.093	0.089	0.515	0.19	0.116	0.032	0.071	0.172	0.073	0.001		0.064		0.003		0.082	0.155		0.009	0.152	0.009	2.345	0.001			0.083	0.027	0.029	0.074		5.799	0.278	0.011	181.39	274.42	172.79	57.03	148.96	33.65	124.8	3.03	0.84
H8	AHT		0.01		0.439		0.067	0.091	0.204	0.473	0.264	0.009	0.026	0.072		0.06	0.001		0.095		0.001		0.086	0.19	0.109	0.005	0.152	0.03	4.252	0.001			0.032	0.003	0.038	0.046		2.967	0.28	0.004	105.99	191.41	118.33	50.42	134.93	30.67	90.18	2.35	0.67
			0.019		0.237		0.01	0.062	0.06	0.684	0.212	0.042	0.027	0.061	0.097	0.063		0.021	0.031		0.001	0.165	0.048	0.156		0.019	0.119	0.025	0.641	0.002			0.017	0.006	0.01	0.028		4.583	0.187
			0.021		0.295		0.067	0.06	0.107	0.571	0.306	0.095	0.023	0.103		0.052	0.001	0.024	0.106		0.003		0.045	0.203	0.099	0.005		0.011	3.161	0.003		0.011	0.059	0.017	0.03	0.012		3.208		0.001
			0.176	0.033	0.278			0.312	0.28	0.254	0.212	0.004	0.021	0.056	0.104	0.025	0.002	0.004	0.072					0.179		0.028		0.033	4.785	0.005	0.018	0.007	0.062	0.005	0.048	0.081		6.841
			0.062		0.253			0.246	0.176		0.175	0.079	0.053	0.118		0.025			0.108		0.003		0.038	0.218		0.031		0.056	3.412	0.076	0.032	0.009	2.413	0.564	0.946	0.027		5.54
			0.025	0.023	0.347		0.003	0.101	0.076	0.417	0.176	0.013	0.036	0.123		0.041			0.077				0.062	0.232	0.205	0.01		0.025	2.715	0.001	0.01		0.026	0.003	0.02	0.041		5.275		0.011
			0.03		0.326		0.01	0.1	0.071	0.369	0.124	0.046	0.036	0.094		0.041	0.001	0.049	0.07		0.002		0.047	0.207		0.012		0.021	2.627	0.002	0.014		0.042	0.004	0.009	0.034		4.371		0.012
			0.006		0.445			0.105		0.483	0.18	0.008	0.044	0.082		0.04	0.001		0.055		0.003		0.04	0.182		0.015	0.141	0.027	1.982	0.004	0.006	0.009	0.114	0.01	0.01	0.068		4.015	0.474	0.01
			0.025		0.267		0.047	0.097	0.089	0.535	0.164	0.049	0.043	0.049	0.094	0.038	0.001	0.012	0.016		0.004		0.029	0.137		0.004	0.19	0.01	2.776	0.002		0.018	0.011	0.001	0.015	0.101		3.998		0.02
			0.013		0.572		0.026	0.052	0.019	0.449	0.204	0.065	0.054	0.079	0.16	0.057			0.061		0.003		0.001	0.227		0.014	0.15	0.013	3.276	0.002	0.011	0.01	0.02	0.002	0.026	0.057		5.679		0.008
			0.008		0.473		0.027	0.07		0.502	0.19	0.072	0.058	0.064	0.141	0.055	0.002		0.028				0.031	0.178		0.008		0.007	1.574	0.002		0.01	0.05	0.001		0.095		7.33	0.185	0.008
		0.012	0.012		0.681		0.029	0.072	0.085	0.458	0.14	0.089	0.045	0.076		0.047	0.001		0.045		0.004			0.199		0.002		0.007	2.701	0.001			0.022	0.004		0.147		10.224		0.006
			0.004		0.309		0.018	0.078		0.501	0.131	0.066	0.026	0.079		0.067	0.001		0.061		0.002		0.063	0.15		0.011		0.04	1.972	0.004	0.005	0.01	0.016	0.006	0.01	0.038		4.356		0.012
			0.022		0.216		0.023	0.074		0.497	0.171	0.044	0.036	0.052		0.059	0.075	0.067	0.08		0.001		0.039	0.167		0.02		0.037	0.881	0.002	0.012		0.113	0.017	0.037	0.022		4.507		0.014
			0.012	0.029	0.525		0.023	0.071		0.68	0.17	0.044	0.047	0.075	0.13	0.073	0.085		0.067		0.001		0.06	0.243	0.046	0.006		0.032	2.829	0.003		0.011	0.052	0.012	0.007	0.067		5.536	0.327	0.008
			0.04		0.423		0.005	0.102	0.081	0.666	0.183	0.094	0.051	0.133	0.181	0.084	0.001	0.116	0.079	0.19	0.001		0.073	0.224	0.011	0.019	0.128	0.012	2.166	0.003		0.011	0.018	0.004	0.021	0.015		5.489		0.002
		0.024	0.02		0.489		0.016	0.105	0.158	0.457	0.184	0.088	0.031	0.074		0.059		0.012	0.109		0.004		0.047	0.246		0.011		0.012	2.044	0.003		0.004	0.05	0.002	0.028	0.05		5.078		0.005
		0.013	0.025		0.514			0.102	0.154	0.431	0.181	0.041	0.037	0.096		0.059	0.001		0.098				0.054	0.229		0.004		0.026	2.279	0.002			0.038	0.002	0.013	0.043		7.251		0.006
		0.029	0.044		0.262		0.014	0.093		0.431	0.122	0.004	0.024	0.041		0.045			0.043					0.157	0.068	0.046	0.048	0.022	1.895	0.002	0.008		0.02	0.018	0.059	0.071		5.205		0.017
			0.007		0.367		0.015	0.085		0.509	0.154	0.037	0.026	0.054	0.14	0.067			0.049		0.002		0.064	0.173		0.014		0.02	2.234	0.002			0.021	0.01	0.013	0.1		4.59		0.018
			0.025		0.308		0.025	0.089		0.532	0.126	0.106	0.03	0.065		0.057	0.001		0.036				0.038	0.216		0.009	0.112	0.041	1.85	0.001			0.074	0.004	0.037	0.088		5.826		0.025
			0.038	0.136	0.642		0.107	0.079	0.273	0.447	0.252	0.004	0.078	0.121		0.074	0.002		0.111		0.001		0.066	0.286		0.005		0.016	2.025		0.005	0.011	0.037	0.004		0.065		11.747		0.006
			0.004		0.447		0.032	0.077		0.631	0.431	0.111	0.056	0.087	0.2	0.072			0.039		0.006		0.001	0.256		0.006		0.011	4.054	0.002		0.012	0.036	0.003	0.015	0.052		1.606		0.011
			0.012		0.418		0.004	0.101	0.177	0.366	0.221	0.074	0.047	0.109	0.182	0.056			0.044				0.06	0.229		0.004		0.007	4.34	0.002		0.011	0.025	0.001		0.03		2.475		0.005
			0.04	0.066	0.28		0.008	0.13	0.15	0.473	0.157	0.065	0.051			0.062	0.001		0.034		0.003			0.14		0.004	0.133	0.025	2.772				0.058	0.001	0.041	0.067		4.704		0.001
			0.009		0.382		0.009	0.071		0.575	0.259	0.054	0.039	0.058		0.064	0.001		0.057		0.003		0.032	0.121		0.011		0.019	4.348	0.003	0.009		0.029	0.004	0.026	0.057		3.515		0.008
			0.002	0.047	0.328		0.035	0.09	0.133	0.456	0.233	0.039	0.049	0.08		0.047	0.001		0.056		0.003		0.041	0.26		0.018	0.096	0.009	5.948	0.009			0.166	0.031	0.081	0.05		2.468		0.016
			0.019		0.371		0.016	0.089		0.551	0.14	0.013	0.045	0.116	0.157	0.063	0.001		0.071		0.001		0.051	0.227		0.008		0.043	2.225				0.027	0.004	0.019	0.054		5.88		0.009
			0.013	0.024	0.619		0.013	0.104	0.093	0.695	0.255	0.073	0.036	0.093	0.201	0.072	0.001	0.01	0.093			0.067	0.045	0.265	0.013	0.005	0.216	0.012	2.85	0.002			0.008	0.005	0.031	0.089		7.36		0.013
			0.007		0.408		0.011	0.105		0.491	0.154	0.056	0.038	0.093		0.047			0.083		0.008		0.037	0.233		0.011		0.011	1.636	0.002	0.003		0.02	0.005	0.018	0.035		5.242		0.008
			0.027		0.526		0.021	0.114	0.105	0.504	0.179	0.05	0.061	0.164	0.225	0.065	0.001		0.16		0.014		0.102	0.362	0.068	0.007	0.158	0.027	3.05	0.001		0.012	0.018	0.011	0.043	0.084		10.147		0.014
			0.003		0.451		0.012	0.113		0.517	0.211	0.065	0.081	0.214		0.06			0.087		0.006		0.078	0.353		0.003		0.006	2.282	0.002			0.025	0.007	0.017	0.058		5.424		0.012
			0.026	0.022	0.433		0.059	0.083	0.122	0.55	0.201	0.021	0.055	0.087		0.039	0.001	0.021	0.072				0.07	0.247		0.019	0.178	0.033	2.552	0.003	0.033	0.012	0.021	0.023	0.025	0.105		5.63		0.011
			0.02		0.539		0.022	0.071		0.664	0.292	0.081	0.079	0.118		0.054	0.001	0.077	0.134	0.189			0.087	0.275		0.006	0.218	0.009	4.678	0.005			0.025	0.005	0.02	0.055		6.105		0.016
			0.026		0.561		0.012	0.109	0.181	0.611	0.212	0.048	0.032	0.083		0.047	0.001		0.012		0.007	0.122	0.049	0.244		0.013		0.019	2.133	0.001			0.052	0.002	0.016	0.088		3.838		0.003
			0.017	0.104	0.334		0.024	0.108	0.102	0.361	0.163	0.036	0.039	0.104		0.052	0.001		0.108				0.06	0.258	0.056	0.015		0.045	2.042	0.033	0.004	0.009	0.532	0.211	0.113	0.077		5.273		0.017
			0.008		0.504		0.08	0.076	0.14	0.71	0.513	0.092	0.065	0.101	0.171	0.068			0.073		0.003	0.062	0.057	0.266		0.016		0.015	1.881	0.005	0.024		0.02	0.01	0.016	0.061		4.811	0.234	0.019
			0.021	0.027	0.44		0.005	0.102	0.092	0.494	0.211	0.059	0.019	0.067		0.049	0.001		0.069		0.014		0.042	0.194		0.012		0.026	2.103	0.003	0.005		0.023	0.006	0.024	0.055		4.697		0.015
			0.034		0.406		0.049	0.209		0.727	0.336	0.082	0.034	0.066	0.159	0.085	0.001	0.103	0.102		0.001			0.148		0.009	0.16	0.032	3.299	0.002	0.016		0.105	0.013	0.027	0.041		4.715		0.042
		0.026	0.027		0.467		0.021	0.224	0.137	0.704	0.387	0.094	0.041	0.077	0.161	0.103	0.001	0.136	0.143				0.05	0.166		0.019	0.165	0.061	5.433	0.007	0.022		0.018	0.015	0.023	0.077		4.236		0.05
		0.026	0.018	0.032	0.712		0.006	0.141	0.204	0.701	0.242	0.088	0.075	0.101	0.247	0.107			0.11		0.011	0.025	0.094	0.275		0.01		0.06	4.655	0.004		0.003	0.019	0.002	0.039	0.073		4.238	0.2	0.011
			0.014	0.05	0.533		0.031	0.15	0.224	0.512	0.349	0.093	0.076	0.159	0.265	0.084	0.001	0.178	0.099		0.001		0.063	0.336	0.05	0.021		0.026	6.577	0.015	0.016		0.513	0.04	0.144	0.068		3.117	0.267	0.047
			0.03	0.074	0.507		0.011	0.231	0.236	0.61	0.294	0.084	0.085	0.157	0.253	0.097			0.129		0.004		0.045	0.321		0.033		0.036	5.507	0.006	0.013		0.185	0.031	0.099	0.077		5.508	0.279	0.05
			0.008		0.401		0.028	0.098	0.547	0.43	0.289	0.011	0.036	0.084		0.068		0.091	0.126				0.051	0.231	0.026	0.015		0.021	4.459	0.004	0.017		0.056	0.019	0.042	0.066		3.452	0.371	0.008
			0.029	0.011	0.464		0.019	0.099	0.342	0.642	0.301	0.072	0.048	0.094		0.094			0.098		0.001		0.058	0.223		0.013	0.157	0.014	3.022	0.002	0.042	0.022	0.033	0.01	0.011	0.059		4.615	0.376	0.007
		0.027	0.048		0.411		0.048	0.134	0.27	0.555	0.297	0.145	0.045	0.091	0.173	0.069		0.136	0.084		0.004		0.035	0.316		0.019	0.111	0.025	5.855	0.007			0.078	0.005	0.055	0.074		7.463	0.291	0.013
		0.049	0.028	0.065	0.502		0.031	0.164	0.184	0.505	0.199	0.076	0.08	0.105		0.067			0.103				0.059	0.337		0.008	0.163	0.012	3.447	0.001	0.009	0.012	0.075	0.002	0.075	0.072		10.821		0.023
			0.006		0.46		0.06	0.081	0.239	0.457	0.253	0.085	0.051	0.118	0.23	0.049	0.001	0.06	0.072		0.005		0.1	0.294		0.013		0.02	5.394	0.001			0.049	0.004	0.038	0.067		2.561		0.019
			0.001	0.019	0.466		0.015	0.092		0.604	0.322	0.016	0.041	0.087	0.13	0.066	0.001	0.024	0.108				0.068	0.267		0.014		0.007	2.795	0.003	0.003		0.022	0.004	0.03	0.051		4.692		0.009
			0.017		0.226		0.003	0.079		0.519	0.151	0.056	0.031	0.045		0.045			0.062				0.042	0.132		0.008		0.038	1.668	0.009	0.004		0.346	0.062	0.035	0.114		7.592		0.018
			0.045	0.081	0.395		0.007	0.092		0.496	0.203	0.074	0.061	0.148	0.171	0.066	0.001		0.116		0.001		0.061	0.292	0.081	0.004		0.021	1.514	0.015	0.012		0.269	0.064	0.101	0.023		5.729	0.314	0.005
		5.629	0.012		0.33		0.01	0.092	0.22	0.724	0.214	0.015	0.234	0.199	0.227	0.093	0.001	0.05	0.088		0.023		0.107	0.393		1.543		0.013	2.519	0.001		0.011	0.233	0.001	0.049	0.044		7.631		0.012
			0.096		0.337		0.044	0.076		0.491	0.198	0.018	0.035	0.074		0.054	0.002		0.038		0.001		0.036	0.192		0.005	0.13	0.01	1.661	0.004		0.011	0.124	0.005	0.027	0.06	0.493	4.805		0.026
					0.349		0.041	0.122		0.402	0.198	0.012	0.054	0.085		0.036	0.001		0.073		0.006		0.047	0.237	0.146	0.003		0.012	2.315	0.01		0.011	0.228	0.033	0.039	0.113		6.625		0.003
			0.006		0.46		0.011	0.131		0.649	0.205	0.062	0.088	0.092		0.058			0.043		0.009	0.148	0.065	0.262		0.004	0.118	0.016	2.121	0.004			0.01	0.008	0.015	0.049		3.587		0.003
			0.06		0.416		0.029	0.109		0.542	0.194	0.069	0.082	0.126	0.186	0.059	0.001		0.039				0.077	0.234		0.006		0.003	2.498	0.005		0.011	0.024	0.004		0.086		2.761		0.007
			0.033	0.009	0.27		0.019	0.161	0.107	0.67	0.303	0.065	0.047	0.1	0.162	0.061			0.092			0.356		0.229	0.167	0.009		0.022	2.219	0.011	0.007		0.157	0.009	0.068	0.066		15.612		0.006
		0.045	0.022		0.259		0.023	0.157		0.326	0.265	0.067	0.052	0.08	0.122	0.063		0.007	0.141		0.001		0.035	0.23	0.058	0.026		0.047	2.146		0.007		0.043	0.008	0.017	0.063		12.857		0.006
			0.015		0.249		0.024	0.179		0.435	0.316	0.057	0.057	0.053	0.259	0.06			0.108		0.001	0.216	0.063	0.182		0.016		0.036	2.144	0.002	0.032		0.043	0.011	0.013	0.052		6.889		0.011
			0.029		0.4		0.013	0.104	0.223	0.466	0.179	0.055	0.05	0.134	0.138	0.049	0.002		0.077		0.009		0.051	0.228		0.024		0.026	2.275	0.003			0.063	0.007	0.065	0.051		7.497		0.01
			0.028		0.34		0.039	0.041	0.22	0.343	0.176	0.007	0.056	0.127	0.112	0.051	0.001		0.084		0.011		0.063	0.272	0.014	0.019		0.016	1.847	0.008		0.009	0.253	0.048	0.069	0.013		3.865	0.157	0.006
		0.02	0.013		0.508		0.009	0.09	0.304	0.384	0.266	0.072	0.047	0.107	0.167	0.054	0.001	0.055	0.088		0.003		0.057	0.274		0.01	0.129	0.015	4.614	0.006			0.065	0.003	0.061	0.079		5.94		0.006
		0.038	0.051		0.494		0.05	0.081		0.489	0.195	0.074	0.013	0.064		0.049	0.001	0.065	0.095		0.003			0.226		0.029	0.171	0.018	3.106				0.009	0.006	0.025	0.038		8.801		0.005
		0.017	0.028	0.029	0.534		0.029	0.162	0.186	0.285	0.348	0.082	0.062	0.12	0.182	0.046		0.136	0.122			0.091	0.062	0.3	0.219	0.012	0.278	0.019	4.797	0.001	0.042	0.011	0.117	0.001	0.06	0.092		8.984	0.462	0.009
			0.018		0.622		0.028	0.125	0.131	0.352	0.399	0.051	0.059	0.111	0.188	0.042	0.001	0.049	0.072		0.009		0.054	0.285			0.167	0.027	7.352	0.007	0.015		0.021	0.001	0.051	0.108		2.557		0.028
			0.023		0.573		0.038	0.106	0.112		0.268	0.059	0.052	0.107		0.03	0.001		0.057	0.567	0.007		0.072	0.317		0.039	0.171	0.036	5.522	0.004			0.016	0.008	0.031	0.189		8.266		0.012
			0.003	0.035	0.296		0.05	0.054		0.338	0.287	0.033	0.057	0.101		0.031	0.001		0.071		0.003			0.296		0.035	0.154	0.023	3.493	0.04			1.018	0.189	0.185	0.017		4.643		0.016
			0.01	0.014	0.255		0.426			0.334	0.166	0.044	0.023	0.066		0.029			0.046		0.002			0.189		0.018		0.035	1.628	0.005	0.001		0.186	0.037	0.123	0.148		6.259	0.346	0.013
			0.024	0.05	0.247		0.039	0.093	0.103	0.336	0.332	0.036	0.047	0.113		0.037			0.119		0.003		0.041	0.293	0.181	0.04		0.013	2.567	0.027			0.465	0.18	0.259	0.046		6.211	0.343	0.019
			0.073		0.302		0.021	0.076		0.437	0.284	0.064	0.052	0.094	0.108	0.048	0.001		0.088				0.042	0.205	0.145	0.011	0.088	0.031	3.321	0.008	0.007	0.011	0.48	0.082	0.114	0.065		5.986	0.414	0.003
		0.021	0.025		0.445		0.022	0.087		0.634	0.268	0.08	0.039	0.102		0.056	0.001		0.092		0.004	0.077	0.052	0.267		0.022		0.015	2.044	0.003			0.08	0.012	0.061	0.049		5.224		0.004
			0.02	0.028	0.379		0.007	0.1	0.109	0.347	0.162	0.057	0.037	0.078		0.041	0.001		0.066				0.044	0.179		0.026		0.002	1.534	0.013			0.354	0.092	0.11	0.031		6.377		0.006
			0.005		0.403		0.011	0.094	0.239	0.301	0.264	0.038	0.036	0.097		0.033	0.001	0.009	0.145		0.005		0.047	0.263		0.015		0.003	5.791	0.008	0.001	0.007	0.291	0.021	0.113	0.045		3.81		0.003
			0.025		0.41		0.073	0.083	0.164	0.661	0.361	0.027	0.055	0.096	0.179	0.071	0.002		0.1			0.151	0.061	0.205		0.01	0.066	0.042	2.9	0.001			0.009	0.006	0.018	0.013		3.972		0.012
			0.019		0.386			0.125	0.114	0.371	0.235	0.012	0.053	0.113	0.147	0.044	0.001	0.027	0.11		0.005		0.076	0.296		0.007		0.037	4.273	0.002	0.002	0.01	0.02	0.011	0.026	0.044		3.683		0.007
			0.012	0.027	0.559			0.114		0.767	0.211	0.025	0.073	0.094		0.066	0.001		0.08		0.002		0.049	0.253		0.003	0.242	0.018	2.854	0.003	0.007		0.036	0.003	0.019	0.079		6.291		0.005
		0.024	0.013	0.087	0.413		0.012	0.075	0.079	0.498	0.228	0.083	0.034	0.076	0.117	0.042	0.001		0.074		0.003		0.06	0.174		0.013	0.174	0.017	5.786	0.001	0.005		0.028	0.004	0.032	0.066		3.948	0.192	0.011
		0.033	0.024	0.014	0.457		0.002	0.1	0.183	0.511	0.349	0.075	0.049	0.154		0.064	0.001	0.054	0.141		0.006	0.118	0.063	0.254		0.017	0.2	0.041	5.46	0.004	0.006		0.186	0.021	0.063	0.081		3.81	0.399	0.01
			0.005		0.431		0.025	0.117	0.248	0.458	0.277	0.014	0.086	0.157	0.166	0.062		0.056	0.138		0.003		0.059	0.35	0.143	0.022	0.059	0.035	6.073	0.029	0.007	0.011	0.92	0.107	0.211	0.03		2.51	0.122
			0.007	0.123	0.582		0.016	0.108	0.091	0.741	0.256	0.066	0.066	0.098		0.103		0.011	0.058		0.005	0.134	0.098	0.296		0.004		0.018	3.223	0.003	0.007		0.074	0.007	0.011	0.122		6.515		0.008
			0.006		0.534		0.054	0.135	0.197	0.478	0.193	0.069	0.068	0.14	0.208	0.089			0.107				0.068	0.327	0.048	0.028	0.139	0.018	2.973	0.007			0.143	0.033	0.066	0.041		6.053	0.429	0.001
		0.021	0.001		0.351		0.022	0.077	0.224	0.393	0.177	0.013	0.031	0.075		0.058			0.117		0.002		0.062	0.217	0.25	0.041		0.017	3.559	0.002	0.011		0.028	0.002	0.011	0.049		9.012		0.006
			0.002		0.547		0.003	0.107	0.179	0.663	0.297	0.014	0.062	0.093		0.082	0.001		0.053		0.012		0.042	0.235		0.007	0.159	0.021	3.427	0.002			0.023	0.003	0.014	0.052		4.324		0.004
		0.009	0.022	0.029	0.474		0.045	0.145		0.613	0.2	0.089	0.087	0.124	0.226	0.061	0.001		0.061		0.006		0.068	0.345		0.01	0.156	0.012	2.887	0.005	0.009		0.035	0.005	0.031	0.085		16.401		0.005
			0.057	0.072	0.315		0.013	0.06		0.573	0.265	0.095	0.047	0.084	0.13	0.062		0.023	0.027		0.004			0.276	0.004	0.055		0.005	1.265	0.009			0.181	0.08	0.039	0.043		6.777		0.02
		0.025	0.017	0.019	0.534		0.017	0.103	0.192	0.638	0.227	0.114	0.111	0.191	0.287	0.085	0.001		0.084	0.31	0.002	0.12	0.124	0.429		0.013		0.023	3.213	0.003		0.011	0.065	0.029	0.051	0.05		4.159		0.014
			0.009		0.509		0.013	0.098	0.142	0.464	0.201	0.007	0.062	0.177		0.063	0.001	0.034	0.087		0.003		0.075	0.32		0.013		0.02	4.142	0.002		0.013	0.018	0.004	0.011	0.038		5.103	0.221	0.01
			0.025		0.507		0.009	0.085	0.163	0.494	0.29	0.015	0.074	0.112		0.048	0.001	0.052	0.068			0.102	0.07	0.261		0.006	0.15		4.405	0.005	0.021	0.012	0.027	0.005	0.006	0.045		6.145		0.004
		0.016	0.052	0.1	0.507		0.009	0.09		0.483	0.164	0.048	0.044	0.097		0.071	0.002		0.05		0.004		0.088	0.218	0.077	0.009	0.161	0.022	2.73	0.002	0.044	0.011	0.074	0.043	0.126	0.08		4.504	0.186	0.004
		0.008	0.013		0.513		0.012	0.1	0.204	0.672	0.297	0.127	0.042	0.072	0.152	0.091			0.1		0.001		0.058	0.213		0.016		0.028	3.47	0.003	0.002		0.014	0.002	0.029	0.061		7.051		0.013
			0.011		0.364		0.054	0.098		0.513	0.354	0.064	0.043	0.083		0.052	0.001		0.097		0.003		0.068	0.254		0.015		0.016	2.623	0.001		0.005	0.101	0.024	0.054	0.037		3.869	0.363	0.017
		0.022	0.023		0.388		0.011	0.117	0.157	0.58	0.223	0.08	0.04	0.076		0.085	0.002	0.116	0.083	0.178	0.003		0.045	0.222		0.093	0.146	0.031	2.714	0.001	0.016		0.068	0.004	0.029	0.021		4.566		0.014
			0.016	0.114	0.436		0.002	0.098	0.179	0.435	0.247	0.085	0.055	0.194		0.06	0.001	0.026	0.134		0.002		0.046	0.272	0.129	0.012	0.167	0.031	3.591	0.018			0.502	0.067	0.106	0.039		5.5		0.017
			0.016		0.501			0.078	0.245	0.405	0.238	0.089	0.051	0.158	0.218	0.081	0.001		0.101		0.001		0.062	0.29	0.106	0.008		0.019	3.728	0.004	0.008		0.094	0.003	0.022	0.035		4.183		0.013
			0.01		0.456		0.003	0.117	0.113	0.551	0.285	0.059	0.046	0.082		0.075			0.078		0.002		0.069	0.216		0.014	0.087	0.017	1.831	0.001			0.043	0.008	0.035	0.051		4.294	0.2	0.007
			0.01		0.601		0.008	0.097	0.2	0.586	0.436	0.08	0.055	0.131		0.093	0.002	0.158	0.064		0.002		0.071	0.244	0.009	0.018	0.14	0.023	6.573	0.004			0.021	0.015	0.018	0.06		2.55	0.322	0.01
		0.01	0.027		0.544		0.007	0.114		0.601	0.229	0.092	0.042	0.095	0.152	0.082	0.001		0.099		0.003		0.08	0.216		0.011		0.026	3.329	0.005		0.011	0.034	0.003	0.024	0.105		9.107		0.007
			0.007		0.359		0.011	0.104	0.146	0.401	0.248	0.011	0.034	0.094	0.174	0.048		0.008	0.106		0.003		0.093	0.239	0.169	0.032		0.042	4.521	0.019	0.015		0.486	0.11	0.148	0.049		4.214		0.001
			0.007		0.404		0.013	0.108	0.141	0.387	0.284	0.05	0.044	0.113		0.059	0.001	0.099	0.177				0.063	0.268	0.279	0.024		0.015	5.212	0.013		0.009	0.597	0.127	0.166	0.042	0.413	3.227		0.008
			0.026		0.21		0.03	0.066	0.09	0.567	0.253	0.073	0.027	0.06		0.037	0.001		0.046		0.002			0.139		0.019	0.103	0.016	2.647	0.005			0.175	0.036	0.055	0.045		4.765	0.376	0.011
		0.05	0.011	0.052	0.25		0.031	0.068	0.248	0.346	0.401	0.064	0.043	0.144		0.043	0.001		0.089		0.001			0.258	0.175	0.014		0.012	3.188	0.029		0.011	0.715	0.194	0.235	0.039		8.491	0.368	0.012
			0.027		0.367		0.027	0.107	0.225	0.536	0.245	0.092	0.042	0.109		0.055	0.001	0.037	0.067		0.003	0.055	0.066	0.292	0.081	0.005	0.219	0.027	6.156	0.003			0.04	0.011	0.095	0.104		2.51	0.239
			0.05		0.448		0.009	0.1	0.129	0.465	0.205	0.07	0.023	0.138	0.143	0.058	0.001	0.094	0.111		0.004			0.251		0.017		0.034	3.23	0.009	0.008	0.004	0.226	0.049	0.087	0.054		4.214		0.005
			0.016		0.582		0.032	0.14	0.277	0.443	0.38	0.117	0.103	0.189	0.138	0.065	0.001		0.204		0.001		0.081	0.411	0.144	0.035	0.192	0.02	6.368	0.041	0.019		0.563	0.11	0.257	0.03		3.562		0.012
			0.023		0.416		0.005	0.185	0.315	0.308	0.313	0.076	0.065	0.139		0.052	0.001	0.073	0.156		0.003		0.056	0.314		0.011		0.002	5.188	0.002	0.01		0.097	0.004	0.052	0.043		3.719		0.027
		0.013	0.041		0.402		0.045	0.086	0.276		0.312	0.081	0.037	0.091		0.051			0.089		0.003		0.054	0.237		0.048		0.002	4.839	0.001	0.011		0.287	0.033	0.236	0.048		4.875	0.288	0.016
			0.031		0.378		0.04	0.071	0.278	0.414	0.34	0.04	0.041	0.111		0.052		0.12	0.092		0.003		0.037	0.247		0.05		0.021	6.323	0.009	0.025		0.17	0.024	0.219	0.055		4.255		0.017
		0.012	0.01		0.612		0.016	0.093	0.315	0.434	0.321	0.099	0.092	0.121	0.179	0.077	0.001		0.069		0.003		0.057	0.259		0.019		0.036	4.753	0.005			0.058	0.011	0.028	0.146		4.662		0.007
			0.003	0.11	0.491		0.003	0.148	0.149	0.588	0.244	0.141	0.093	0.111		0.077	0.001	0.093	0.125				0.054	0.306	0.027	0.022	0.163	0.009	3.374	0.007		0.006	0.179	0.014	0.11	0.061		5.35		0.004
			0.008	0.132	0.426		0.003	0.14	0.142	0.554	0.279	0.01	0.074	0.148		0.086		0.08	0.127		0.002		0.061	0.302	0.082	0.02		0.022	3.535	0.03	0.004	0.004	0.797	0.128	0.173	0.036		4.119		0.005
			0.011	0.157	0.602		0.001	0.15	0.14	0.757	0.364	0.083	0.103	0.23	0.22	0.129			0.191		0.003		0.072	0.356	0.128	0.011	0.233	0.015	3.821	0.011	0.021		0.251	0.089	0.085	0.017		5.342	0.112	0.01
		0.058	0.017	0.069	0.435		0.031	0.052	0.2	0.469	0.234	0.111	0.03	0.091		0.058		0.009	0.082		0.001		0.033	0.218	0.131	0.017		0.004	4.592	0.013		0.004	0.022	0.004	0.076	0.116		4.767	0.358	0.004
			0.013	0.05	0.41		0.012	0.129	0.163	0.501	0.373	0.101	0.038	0.088	0.103	0.063			0.105		0.002			0.229		0.012		0.044	3.715	0.005	0.003		0.045	0.021	0.012	0.06		6.19		0.005
		0.062	0.018		0.369		0.017	0.09		0.367	0.157	0.031	0.047	0.098		0.064	0.002		0.091			0.016		0.276	0.21	0.015	0.099	0.009	4.981	0.019	0.013	0.004	0.421	0.078	0.135	0.074		10.148		0.003
		0.019	0.007		0.493		0.154	0.069	0.167	0.377	0.244	0.061	0.096	0.155		0.053	0.001		0.135		0.006		0.077	0.314	0.107	0.026		0.068	5.043	0.005		0.012	0.017	0.001	0.022	0.054		13.041	0.453	0.003
			0.009		0.642		0.034	0.082	0.165	0.702	0.366	0.041	0.054	0.131	0.166	0.088			0.103		0.001		0.058	0.332		0.03		0.037	4.124	0.004		0.011	0.181	0.002	0.049	0.052		6.675	0.411	0.005
		0.023			0.533		0.016	0.091		0.734	0.371	0.014	0.033			0.087	0.001		0.05					0.172		0.005		0.012	3.872	0.006		0.012	0.122	0.005	0.015	0.038		6.052		0.001
			0.019	0.028	0.378		0.019	0.239	0.187	0.596	0.279	0.053	0.026	0.072		0.064	0.001	0.096	0.06		0.014		0.041	0.174		0.011		0.013	2.492	0.002	0.034		0.064	0.002	0.043	0.027		7.379		0.018
			0.038	0.029	0.492		0.041	0.259	0.231	0.621	0.231	0.083	0.081	0.088		0.07	0.001		0.062		0.008		0.063	0.195		0.011		0.006	2.756	0.001	0.029		0.025	0.004	0.08	0.03		9.049		0.025
			0.139		0.349		0.024	0.258		0.592	0.144	0.139	0.05	0.059	0.098	0.046	0.001		0.049		0.013	0.349	0.046	0.176		0.015	0.178	0.026	1.64	0.002		0.034	0.012	0.004	0.036	0.08		7.085		0.002
			0.007	0.094	0.372		0.049	0.082	0.136	0.587	0.356	0.061	0.031	0.102	0.144	0.074		0.074	0.067	0.314	0.001		0.064	0.248		0.017		0.044	2.486	0.001		0.004	0.129	0.004	0.02	0.021		4.307	0.402	0.003
			0.002		0.569		0.06	0.088	0.231	0.587	0.518	0.127	0.07	0.132	0.195	0.082		0.072	0.102				0.074	0.338		0.026		0.018	6.092	0.004	0.013		0.011	0.001	0.069	0.056		5.185		0.011
			0.018	0.055	0.371		0.058	0.078		0.691	0.408	0.032	0.044	0.093		0.073	0.001						0.052	0.238		0.014	0.112	0.038	2.302	0.003		0.013	0.011	0.002	0.027	0.066		5.563		0.001
			0.023		0.376		0.448		0.126	0.518	0.191	0.134	0.058	0.093		0.078			0.09		0.01		0.071	0.235		0.021		0.02	6.143	0.003			0.014	0.004	0.022	0.057		4.551		0.009
			0.003		0.389		0.045	0.04		0.647	0.187	0.064	0.031	0.061	0.127	0.076			0.068		0.002		0.054	0.201		0.024		0.024	3.147	0.001			0.008	0.01	0.008	0.032	0.351	4.335		0.004
			0.016		0.449		0.052	0.127	0.131	0.547	0.229	0.072	0.061	0.123	0.208	0.083			0.125				0.07	0.26		0.034		0.027	4.435	0.008	0.006		0.078	0.005	0.05	0.114		6.235	0.316	0.01
			0.011		0.41		0.034	0.108	0.115	0.571	0.231	0.072	0.043	0.082	0.189	0.077	0.001		0.104				0.071	0.265		0.013	0.096	0.033	2.996	0.001	0.006		0.067	0.029	0.056	0.046		4.126		0.012
			0.023		0.43		0.031	0.112		0.579	0.198	0.076	0.053	0.102	0.174	0.095	0.001		0.086		0.001		0.059	0.221		0.009	0.128	0.021	2.973	0.002	0.025	0.006	0.086	0.003	0.057	0.058		6.36		0.008
			0.006		0.501		0.001	0.084	0.265	0.584	0.375	0.061	0.068	0.121	0.182	0.083			0.155		0.003		0.074	0.244		0.017	0.147	0.012	6.347	0.011	0.016	0.011	0.175	0.046	0.089	0.065		3.085	0.363
			0.001	0.081	0.483		0.018	0.09	0.192	0.573	0.248	0.071	0.058	0.088		0.077			0.077		0.005			0.21		0.01		0.031	4.127	0.003	0.016	0.012	0.032	0.009		0.037		3.024	0.256	0.003
					0.414		0.004	0.063	0.232	0.614	0.277	0.04	0.044	0.09		0.093			0.123				0.052	0.191		0.012	0.101	0.012	4.115	0.003	0.009	0.005	0.133	0.032	0.045	0.083		5.414	0.266	0.001
			0.006		0.302			0.08		0.658	0.213	0.013	0.04	0.086	0.13	0.067	0.002		0.097		0.001		0.036	0.23		0.009		0.011	2.437	0.011			0.337	0.069	0.117	0.051		5.09		0.001
		0.018	0.003	0.09	0.357		0.022	0.134	0.255	0.397	0.307	0.003	0.059	0.143		0.057	0.001		0.175		0.003	0.061	0.092	0.308		0.017		0.064	4.699	0.01	0.01	0.004	0.079	0.003	0.099	0.073		11.149	0.411	0.017
		0.075	0.072		0.526		0.027	0.196	0.269	0.576	0.275	0.093	0.052	0.083	0.167	0.082	0.002		0.114		0.004		0.061	0.259	0.003	0.057	0.128	0.002	6.099	0.006	0.018		0.117	0.002	0.085	0.084		6.107	0.285	0.021
			0.03	0.123	0.601		0.053	0.185		0.571	0.226	0.014	0.043	0.076		0.06	0.001		0.12		0.003		0.06	0.187	0.102	0.02	0.175	0.004	3.689	0.006	0.012		0.019	0.002	0.047	0.052		5.428		0.02
		0.054	0.027		0.551		0.052	0.187	0.216	0.563	0.241	0.096	0.052	0.126		0.081	0.001	0.126	0.113				0.054	0.265	0.043	0.022	0.194	0.013	3.849	0.002	0.014	0.011	0.169	0.035	0.07	0.056		4.573		0.02
			0.032	0.046	0.45		0.01	0.115	0.263	0.645	0.347	0.017	0.051	0.145		0.077	0.002	0.096	0.084	0.171	0.002		0.075	0.31		0.047	0.152	0.024	5.182	0.003	0.019	0.01	0.121	0.006	0.067	0.073	0.543	3.268	0.24	0.03
		0.009	0.017	0.05	0.521		0.01	0.07		0.694	0.295	0.076	0.025	0.049		0.076	0.002	0.055	0.068	0.113	0.005		0.052	0.105	0.005	0.018	0.171	0.025	2.31	0.002			0.021	0.004	0.013	0.114		5.614		0.019
			0.025	0.014	0.611		0.023	0.066		0.672	0.258	0.052	0.015	0.04		0.069	0.002		0.06		0.011		0.061	0.142		0.013	0.142	0.032	2.436	0.004		0.01	0.038	0.004	0.024	0.138		6.14	0.203	0.011
		5.552	0.051		0.328		0.008	0.11	0.262	0.447	0.226	0.098	0.072	0.067	0.252	0.069	0.002	0.113	0.086				0.062	0.162		0.242	0.176	0.012	2.577	0.004	0.014	0.007	0.124	0.013	0.076	0.038		3.538	0.261	0.014
			0.046		0.493		0.003	0.161	0.124	0.377	0.301	0.116	0.043	0.114	0.165	0.046	0.002	0.05	0.107		0.01		0.056	0.226		0.007		0.008	3.393	0.007	0.006	0.011	0.114	0.026	0.202	0.08		5.014		0.002
			0.067		0.458		0.005	0.144		0.346	0.262	0.071	0.033	0.119	0.152	0.043	0.001	0.04	0.088				0.068	0.255	0.09	0.003		0.007	2.543	0.001	0.006		0.113	0.037	0.127	0.07		5.505		0.008
			0.034		0.484		0.036	0.097	0.16	0.525	0.257	0.062	0.046	0.072		0.046		0.077	0.099				0.049	0.213		0.008		0.018	5.423	0.004	0.005	0.01	0.016	0.003	0.031	0.052	0.448	9.392	0.239	0.006
			0.037		0.395			0.14	0.105	0.66	0.286	0.084	0.046	0.148	0.203	0.075	0.001	0.118	0.07				0.035	0.327		0.024	0.096	0.02	4.174	0.015	0.014	0.011	0.448	0.04	0.175	0.05		2.965	0.222	0.012
		0.057	0.021		0.458		0.006	0.084	0.146	0.658	0.197	0.014	0.085	0.12	0.205	0.081	0.002	0.125	0.105		0.014		0.063	0.263		0.007	0.093	0.013	2.297	0.001	0.009		0.016	0.008	0.017	0.073		5.595		0.008
			0.033		0.486		0.006	0.097	0.181	0.664	0.2	0.074	0.061	0.123	0.136	0.082	0.002	0.068	0.083		0.012		0.066	0.223		0.008	0.096	0.019	2.128	0.001	0.013		0.024	0.007	0.014	0.084		7.161		0.012
			0.026	0.011	0.363		0.009	0.094	0.286	0.504	0.277	0.082	0.082	0.139	0.167	0.069	0.001	0.143	0.114				0.049	0.346	0.09	0.028	0.114	0.014	5.618	0.01	0.008		0.061	0.008	0.048	0.044		5.396	0.207	0.006
			0.02	0.087	0.509		0.012	0.09	0.187	0.601	0.304	0.061	0.054	0.11	0.193	0.055	0.002	0.11	0.119		0.003		0.068	0.278	0.008	0.009	0.166	0.019	7.037	0.011	0.014		0.049	0.003	0.061	0.02		3.876		0.005
		0.007	0.019		0.662		0.004	0.105	0.291	0.646	0.311	0.101	0.057	0.124	0.23	0.104		0.137	0.141		0.007		0.095	0.297		0.018		0.02	6.756	0.008	0.057		0.035	0.004	0.023	0.042		4.24		0.001
		0.013	0.034	0.045	0.237		0.012	0.061	0.1	0.34	0.114	0.059	0.041	0.076	0.097	0.044	0.001		0.054		0.006		0.049	0.2	0.054	0.025		0.044	2.146	0.006		0.025	0.02	0.019	0.039	0.081		4.031		0.007
			0.042	0.075	0.5		0.106	0.097	0.183	0.46	0.206	0.054	0.076	0.124	0.201	0.075	0.002	0.108	0.085		0.001		0.062	0.296		0.005		0.025	4.34	0.004	0.015		0.098	0.004	0.035	0.06		11.802		0.008
			0.024	0.082	0.545		0.125	0.112	0.238	0.455	0.234	0.05	0.073	0.164		0.077	0.002	0.091	0.1				0.049	0.279	0.036	0.003		0.016	5.759	0.006	0.007		0.056	0.001	0.025	0.041		9.03		0.011
			0.028		0.254		0.003	0.198	0.076	0.379	0.192	0.046	0.047	0.097		0.051	0.001		0.111		0.003		0.063	0.186	0.124	0.029	0.123	0.04	3.056	0.031	0.016		0.964	0.217		0.028		10.216	0.259	0.009
			0.027		0.456		0.009	0.083		0.363	0.156	0.008	0.074	0.1		0.061			0.127				0.075	0.319	0.014	0.012		0.024	4.938	0.002	0.047		0.079	0.002	0.034	0.06		9.156		0.008
		2.126	0.042		0.522		0.01	0.088	0.287	0.452	0.347	0.071	0.137	0.165	0.25	0.096	0.001	0.094	0.181		0.006		0.13	0.351	0.358	0.421		0.033	7.534	0.001	0.021	0.009	0.17	0.008	0.036	0.058		5.864	0.326	0.012
			0.026		0.302		0.022	0.11	0.117	0.459	0.146	0.052	0.042	0.093		0.071	0.002		0.126		0.001		0.039	0.265		0.008		0.01	2.08	0.005	0.006	0.01	0.125	0.018	0.044	0.093		6.872		0.024
			0.001		0.35		0.021	0.145	0.076	0.416	0.263	0.035	0.036	0.129		0.06	0.001		0.07		0.001		0.047	0.235	0.18	0.07	0.226	0.012	2.539	0.008			0.194	0.056	0.046	0.063		6.222	0.266	0.011
		0.192	0.002	0.085	0.478		0.014	0.141	0.39	0.548	0.443	0.068	0.083	0.206	0.188	0.087	0.002		0.099		0.001		0.058	0.315		0.099	0.157	0.012	5.999	0.016	0.017	0.006	0.156	0.008	0.09	0.048		3.472	0.3	0.009
			0.005		0.541		0.018	0.078	0.119	0.483	0.175	0.063	0.027	0.066		0.054	0.001	0.047	0.071		0.003		0.031	0.144		0.005		0.014	2.785	0.001	0.005		0.009	0.004	0.016	0.008		4.02		0.011
		0.047	0.018		0.526		0.023	0.074	0.167	0.631	0.204	0.068	0.133	0.149	0.216	0.126	0.002	0.101	0.073	0.318	0.015		0.097	0.277		0.015	0.163	0.047	1.827	0.001		0.008	0.038	0.021	0.03	0.115		6.433	0.1	0.016
			0.045	0.027	0.475	0.045	0.008	0.11	0.091	0.877	0.199	0.164	0.112	0.153	0.281	0.139	0.003		0.061	0.363	0.003		0.063	0.313		0.024	0.137	0.044	2.772	0.003	0.011	0.013	0.025	0.01	0.026	0.094		8.818		0.005
		0.071	0.01		0.493	0.026	0.029	0.077	0.129	0.639	0.231	0.068	0.091	0.115	0.262	0.083	0.004	0.087	0.063	0.203			0.059	0.292		0.006	0.249	0.041	2.561	0.003			0.144	0.028	0.031	0.115		9.247	0.514	0.019
		0.104		0.042	0.52	0.058	0.054	0.071	0.131	0.681	0.215	0.066	0.033	0.088	0.208	0.099	0.002		0.06	0.352	0.009		0.081	0.234		0.011	0.106	0.041	2.496	0.002		0.012	0.072	0.021	0.024	0.134		4.473	0.203	0.035
		0.27	0.091		0.658		0.052	0.12	0.067	0.654	0.15	0.096	0.049	0.161	0.211	0.088	0.005		0.087	0.216	0.003		0.07	0.322	0.129	0.012	0.172	0.039	6.521	0.012		0.012	0.261	0.003	0.058	0.295		33.166	0.16	0.019
		0.254			0.547		0.01	0.115	0.08	0.708	0.15	0.115	0.088	0.214	0.247	0.084	0.004	0.01	0.063	0.203	0.019		0.055	0.373	0.015	0.025	0.155	0.053	2.519	0.002			0.101	0.004	0.049	0.108		10.041	0.196	0.012
		0.321	0.022	0.031	0.717	0.027	0.036	0.077	0.096	0.657	0.248	0.089	0.06	0.121	0.272	0.051	0.005	0.056	0.089	0.418	0.005	0.111	0.074	0.296	0.028	0.009	0.226	0.024	3.886	0.001		0.007	0.107	0.005	0.058	0.212		16.085	0.308	0.007
		0.032	0.049	0.044	0.59		0.074	0.073	0.069	0.716	0.227	0.07	0.071	0.142	0.235	0.061	0.004	0.072	0.078	0.277	0.004	0.092	0.068	0.286	0.056	0.005	0.238	0.078	3.246	0.002			0.037	0.005	0.021	0.15		14.567	0.292	0.005
		2.626	0.026		0.363		0.02	0.131	0.109	0.802	0.234	0.065	0.097	0.135	0.328	0.068	0.005		0.046	0.231		0.216	0.065	0.281	0.004	0.04	0.191	0.022	1.393	0.011		0.012	0.477	0.06	0.069	0.068		7.874		0.01
			0.002	0.024	0.554	0.035	0.027	0.1	0.096	0.832	0.265	0.088	0.057	0.098	0.251	0.083	0.007	0.075	0.074	0.352			0.054	0.245		0.006	0.148	0.071	1.543	0.002			0.068	0.038	0.044	0.116		4.6	0.233	0.005
		0.057	0.001	0.021	0.58	0.019	0.036	0.113	0.093	0.665	0.252	0.063	0.054	0.094	0.235	0.074	0.005	0.073	0.091	0.386	0.005	0.088	0.085	0.307		0.006	0.179	0.103	2.636	0.001		0.008	0.048	0.016	0.063	0.242		9.464		0.011
			0.037		0.302		0.003	0.118		0.506	0.236	0.037	0.08	0.125	0.163	0.06	0.007		0.061	0.15		0.116	0.054	0.262	0.23	0.018	0.206	0.06	2.258	0.127			2.721	0.689	0.416	0.127		24.913	0.323	0.022
		0.149	0.018	0.013	0.511		0.018	0.073	0.057	0.654	0.227	0.059	0.043	0.094	0.173	0.082	0.003	0.009	0.063		0.004		0.07	0.238	0.009	0.007	0.174	0.03	2.041	0.004				0.01	0.016	0.174		8.731		0.014
		0.469	0.028	0.077	0.579		0.07	0.11	0.096	0.689	0.331	0.049	0.045	0.107	0.197	0.081	0.004	0.045	0.094	0.228	0.004	0.067	0.067	0.257	0.046	0.013	0.203	0.017	5.025	0.001		0.013	0.217	0.035	0.057	0.306		8.656	0.264	0.007
		0.023	0.039	0.022	0.537		0.008	0.101	0.088	0.531	0.151	0.055	0.079	0.12	0.202	0.064	0.007	0.031	0.104	0.286	0.025		0.084	0.309		0.014	0.186	0.12	3.05	0.002		0.009	0.041		0.035	0.278		18.347	0.172	0.005
		0.041	0.012	0.024	0.534		0.01	0.093	0.087	0.754	0.316	0.1	0.044	0.074	0.191	0.087	0.003		0.044	0.269	0.006		0.045	0.229		0.006	0.067	0.046	1.725	0.003		0.012		0.005	0.01	0.082		5.191		0.01
		0.072	0.024		0.535	0.057	0.109	0.1	0.025	0.669	0.466	0.071	0.036	0.055	0.187	0.092	0.003		0.06	0.216			0.046	0.195		0.01	0.177	0.051	1.924	0.004		0.011		0.002	0.027	0.154		10.042		0.061
			0.011	0.039	0.656	0.022	0.033	0.089		0.653	0.182	0.078	0.129	0.132	0.24	0.063	0.009		0.076	0.322			0.116	0.305		0.006	0.137	0.1	2.174	0.002			0.065			0.189		12.768		0.004
		0.18	0.032		0.53		0.007	0.122	0.068	0.471	0.109	0.063	0.054	0.091	0.189	0.068	0.002		0.068	0.178	0.001		0.042	0.215	0.135	0.019	0.073	0.059	3.412	0.002		0.006	0.019	0.009		0.177		9.398	0.258	0.002
		0.176	0.015		0.54		0.008	0.113	0.113	0.7	0.238	0.106	0.089	0.133	0.281	0.109	0.003		0.071	0.231	0.008		0.074	0.28		0.02	0.126	0.043	2.645	0.003		0.013		0.006	0.041	0.145		6.92		0.011
		0.042	0.035		0.714		0.025	0.123	0.061	0.812	0.25	0.113	0.093	0.145	0.381	0.082	0.01	0.115	0.061	0.215	0.002	0.197	0.089	0.31	0.015	0.006	0.194	0.031	2.164	0.004	0.01	0.012	0.037	0.004	0.021	0.136		13.839		0.006
		0.043	0.009	0.014	0.576		0.075	0.061	0.144	0.52	0.143	0.05	0.106	0.183	0.243	0.08	0.007	0.036	0.065	0.523		0.195	0.074	0.348		0.004	0.125	0.068	2.881	0.001		0.011	0.034	0.001	0.013	0.301		14.56	0.24	0.011
			0.006	0.083	0.489	0.032	0.033	0.104	0.072	0.525	0.185	0.066	0.086	0.149	0.186	0.075	0.007		0.039	0.192	0.021		0.053	0.268	0.03	0.009	0.263	0.069	2.602	0.016		0.012	0.397	0.042	0.069	0.154		11.176	0.28	0.013
		0.039	0.001	0.052	0.734		0.055	0.086	0.085	0.824	0.255	0.15	0.101	0.133	0.302	0.108	0.001	0.01	0.063	0.362	0.003	0.027	0.086	0.254	0.004	0.009	0.08	0.052	3.342	0.002		0.012	0.034	0.004	0.013	0.154		8.536	0.132	0.005
		0.314	0.014		0.591	0.035	0.016	0.095	0.029	0.804	0.274	0.074	0.074	0.137	0.216	0.099	0.005	0.038	0.056	0.31	0.01	0.083	0.081	0.27	0.006	0.004	0.144	0.069	2.177	0.002		0.01		0.005	0.024	0.154		5.784	0.273	0.025
		0.252	0.024	0.036	0.669		0.001	0.107	0.038	0.678	0.162	0.09	0.087	0.133	0.261	0.107	0.001		0.063				0.066	0.333		0.011	0.127	0.072	3.076	0.002		0.013	0.069	0.011	0.025	0.203		7.127	0.31	0.004
		0.137	0.02		0.61	0.037	0.052	0.112	0.101	0.697	0.221	0.118	0.054	0.151	0.25	0.113	0.016	0.08	0.066	0.347	0.007		0.067	0.236		0.012	0.147	0.044	3.386	0.006		0.012		0.005	0.048	0.208		9.362		0.012
		0.064	0.002	0.054	0.63		0.011	0.127	0.134	0.642	0.194	0.072	0.101	0.133	0.275	0.084	0.005		0.073	0.256	0.012		0.08	0.338		0.01	0.172	0.048	3.253	0.002			0.101	0.001	0.027	0.167		9.238	0.187	0.013
		0.031	0.02		0.6	0.036	0.04	0.117	0.194	0.723	0.246	0.077	0.105	0.106		0.078	0.008		0.11	0.248	0.015		0.062	0.338		0.011	0.198	0.053	2.301	0.001		0.008	0.031	0.01	0.043	0.214		8.556	0.228	0.006
		0.046	0.024		0.563		0.008	0.125	0.092	0.647	0.216	0.07	0.123	0.219	0.183	0.076	0.006		0.064	0.251	0.009	0.215	0.083	0.402	0.036	0.008	0.152	0.048	2.81	0.002		0.011	0.047	0.001	0.063	0.152		13.313	0.277	0.01
			0.025		0.714	0.056	0.037	0.109	0.133	0.819	0.219	0.083	0.094	0.146	0.32	0.117	0.005	0.011	0.077	0.294		0.306	0.09	0.314		0.007	0.18	0.054	1.755	0.001		0.011	0.059	0.003	0.01	0.135		10.715		0.017
		0.366	0.01		0.538		0.02	0.1	0.088	0.721	0.123	0.079	0.085	0.119	0.195	0.017	0.002	0.058	0.066	0.353			0.066	0.285	0.016	0.015	0.107	0.03	2.369	0.001			0.1	0.005	0.011	0.156		12.158	0.184	0.017
		0.531	0.001		0.598		0.103	0.133	0.135	0.661	0.197	0.068	0.067	0.16	0.27	0.094	0.003		0.058		0.008		0.079	0.344		0.003	0.158	0.035	2.997	0.002		0.014	0.092	0.003	0.017	0.197		7.911	0.211	0.017
		0.483	0.012	0.042	0.582	0.042	0.026	0.101	0.085	0.768	0.189	0.11	0.068	0.134	0.236	0.105	0.009	0.09	0.06	0.306	0.006		0.054	0.277	0.031	0.028	0.131	0.02	3.821	0.002		0.011	0.137	0.013	0.046	0.26		8.23		0.008
		0.159	0.037	0.127	0.479	0.089	0.014	0.108	0.043	0.786	0.416	0.084	0.054	0.115	0.231	0.117	0.004	0.081	0.057		0.007		0.049	0.275	0.024	0.028	0.201	0.012	1.443	0.002		0.012	0.106	0.034	0.062	0.084		6.301		0.027
		0.091	0.008	0.079	0.469	0.046	0.071	0.072	0.069	0.529	0.177	0.1	0.034	0.108	0.205	0.088	0.001		0.08		0.004		0.067	0.241		0.005	0.091	0.034	2.638	0.002		0.012	0.07	0.01	0.018	0.148		8.382		0.009
		0.041	0.005		0.809	0.047	0.021	0.119	0.079	0.563	0.202	0.071	0.105	0.148		0.112	0.008		0.114	0.315		0.34	0.102	0.25	0.006	0.005	0.159	0.055	4.442	0.002		0.011	0.107		0.016	0.229		16.566	0.17	0.013
		0.037	0.01		0.703	0.048	0.101	0.075	0.066	0.796	0.421	0.1	0.048	0.088	0.202	0.11	0.001	0.084	0.059		0.015		0.057	0.232	0.018	0.006	0.124	0.052	3.341	0.004			0.076	0.012	0.038	0.129		5.745		0.024
		0.446	0.024	0.026	0.726	0.044	0.019	0.097	0.201	0.701	0.298	0.061	0.105	0.173	0.19	0.088	0.006	0.047	0.087	0.345		0.201	0.062	0.285		0.004	0.178	0.039	2.707	0.001		0.004	0.11	0.003	0.018	0.24		13.922	0.171	0.007
		0.334	0.022		0.647		0.091	0.131	0.076	0.778	0.138	0.059	0.058	0.097	0.155	0.011	0.002	0.05	0.013	0.294			0.061	0.202	0.012	0.017	0.092	0.035	4.158	0.003		0.012	0.073	0.009	0.016	0.202		7.17		0.007
			0.017		0.438		0.012	0.143	0.1	0.717	0.173	0.087	0.062	0.108	0.197	0.068	0.006		0.095	0.302	0.004		0.064	0.245	0.197	0.028	0.115	0.029	2.707	0.006	0.025		0.288	0.122	0.088	0.088		7.514	0.278	0.008
			0.001	0.058	0.439		0.041	0.122	0.213	0.667	0.162	0.09	0.124	0.172	0.265	0.103	0.002		0.065	0.197	0.004		0.057	0.375	0.064	0.023	0.11	0.022	1.19	0.017		0.005	0.567	0.175	0.099	0.1		8.826	0.239	0.006
			0.034		0.691			0.181	0.063	0.74	0.143	0.076	0.061	0.096	0.187	0.023	0.001	0.084	0.061		0.003	0.143	0.084	0.207	0.015	0.015	0.114	0.068	4.23	0.002	0.032	0.011	0.025	0.01		0.293		11.901	0.138	0.013
		0.039	0.013		0.557		0.086	0.079	0.091	0.67	0.295	0.071	0.064	0.081	0.207	0.102	0.004	0.086	0.076		0.008		0.084	0.233		0.006	0.108	0.072	3.172	0.003		0.012	0.058	0.008	0.008	0.125		6.087	0.396	0.012
			0.012	0.044	0.333		0.009	0.108	0.053	0.668	0.118	0.051	0.061	0.073	0.222	0.013	0.003	0.062	0.068		0.004		0.056	0.194	0.114	0.02	0.082	0.064	1.513	0.007		0.011	0.199	0.086	0.069	0.073		5.11	0.284	0.013
		0.12	0.001		0.488	0.048	0.013	0.111	0.078	0.552	0.265	0.065	0.038	0.078	0.159	0.083	0.001		0.052	0.209			0.053	0.223		0.011	0.134	0.017	2.717	0.001		0.012	0.037	0.018	0.011	0.197		7.689	0.168	0.015
		0.5	0.051	0.014	0.729		0.074	0.076	0.074	0.694	0.326	0.077	0.091	0.147	0.268	0.074	0.008		0.091	0.311	0.008	0.25	0.077	0.26		0.019	0.195	0.022	3.827	0.002		0.012	0.084	0.001	0.023	0.238		9.685		0.011
		1.039	0.023		0.773		0.028	0.117	0.082	0.751	0.176	0.076	0.111	0.185	0.321	0.123	0.005	0.011	0.07	0.17		0.235	0.1	0.377	0.044	0.005	0.158	0.022	3.908	0.002			0.187	0.003	0.036	0.195		18.271	0.221	0.025
		0.059	0.032		0.659		0.025	0.11	0.055	0.798	0.448	0.08	0.046	0.088	0.254	0.073	0.006		0.062	0.315	0.004	0.167	0.068	0.258		0.005	0.213	0.025	2.443	0.005		0.013	0.054	0.018	0.026	0.176		6.042		0.012
		0.439	0.006	0.067	0.41	0.039	0.051	0.106		0.594	0.222	0.061	0.06	0.169	0.217	0.073	0.005	0.023	0.069			0.025	0.065	0.341	0.035	0.007	0.153	0.029	2.545	0.002			0.09	0.011	0.053	0.127		5.413		0.005
		0.022	0.051		0.47		0.011	0.121		0.683	0.241	0.075	0.053	0.109	0.161	0.065	0.007		0.069	0.412	0.003	0.099	0.053	0.271	0.007	0.013	0.156	0.014	2.904	0.002	0.042		0.033	0.025	0.069	0.196		7.719		0.006
		0.051	0.01		0.689		0.021	0.089	0.065	0.606	0.208	0.069	0.077	0.064		0.069	0.006		0.078	0.227			0.081	0.224		0.003	0.229	0.018	3.471	0.007		0.009	0.029	0.014		0.251		7.379		0.01
			0.019	0.035	0.625	0.039	0.026	0.104	0.065	0.63	0.232	0.073	0.119	0.161	0.268	0.074	0.006	0.092	0.082	0.329	0.007	0.105	0.066	0.303	0.035	0.035	0.156	0.036	3.11	0.001		0.005	0.077		0.021	0.19		24.215		0.008
		0.188	0.022		0.618	0.035	0.062	0.081	0.113	0.676	0.25	0.065	0.079	0.119	0.234	0.077	0.007	0.031	0.063	0.324	0.003	0.104	0.094	0.301		0.01	0.145	0.024	3.426	0.002		0.012	0.076	0.005	0.012	0.188		14.185		0.007
		0.118	0.041		0.475		0.012	0.081	0.098	0.51	0.173	0.064	0.059	0.128	0.164	0.081	0.004		0.104	0.167	0.004	0.099	0.071	0.314	0.079	0.016	0.178	0.028	3.957	0.002		0.007	0.041	0.022	0.022	0.192		9.398		0.013
			0.003	0.031	0.553		0.011	0.118	0.081	0.749	0.225	0.084	0.127	0.271	0.354	0.093	0.007	0.109	0.088	0.331	0.004	0.28	0.087	0.37	0.112	0.005	0.154	0.024	2.463	0.004		0.007	0.196	0.056	0.054	0.124		7.247	0.203	0.038
		0.094	0.024	0.043	0.5	0.027	0.068	0.081	0.097	0.73	0.248	0.058	0.072	0.094	0.227	0.078	0.007	0.021	0.07	0.347	0.004	0.272	0.092	0.285		0.017	0.167	0.021	2.379	0.001		0.008	0.067	0.01	0.023	0.213		9.785	0.213	0.007
			0.039	0.039	0.408		0.019	0.125	0.059	0.651	0.2	0.071	0.095	0.205	0.177	0.062	0.008	0.042	0.057	0.282	0.003	0.087	0.064	0.315	0.054	0.019	0.209	0.011	2.111	0.012	0.004	0.006	0.3	0.096	0.11	0.109		10.858	0.205	0.011
[truncated: 114 more columns]

## Sheet: NMR Data HC
ID	Group	TPTG	TPCH	LDCH	HDCH	TPA1	TPA2	TPAB	LDHD	ABA1	TBPN	VLPN	IDPN	LDPN	L1PN	L2PN	L3PN	L4PN	L5PN	L6PN	VLTG	IDTG	LDTG	HDTG	VLCH	IDCH	VLFC	IDFC	LDFC	HDFC	VLPL	IDPL	LDPL	HDPL	HDA1	HDA2	VLAB	IDAB	LDAB	V1TG	V2TG	V3TG	V4TG	V5TG	V1CH	V2CH	V3CH	V4CH	V5CH
P_HEA0001	Control	82.57	218.42	129.18	56.23	159.68	38.2	91.29	2.3	0.57	1659.86	115.19	84.06	1415.05	199.43	118.01	226.66	313.58	289.98	317.89	62.5	4.73	16.35	7.16	15.55	12.01	6.91	3.55	40.37	13.77	16.27	7.2	70.49	75.07	153.03	38.01	6.33	4.62	77.82	23.78	10.74	9.89	7.02	1.89	4.31	2.74	3.67	3.64	0.71
P_HEA0002	Control	55.03	151.37	82.65	49.82	133.97	33.31	56.46	1.66	0.42	1026.52	85.31	58.17	841.76	101.94	87.27	102.43	133.9	205.1	291.13	44.58	0.69	7.82	5.96	12.26	8.02	5.08	2.39	24.56	9.61	13.56	4.16	45.47	60.31	131.55	32.78	4.69	3.2	46.29	15.82	7.77	8.12	6.2	1.26	1.94	1.96	2.98	3.66	0.45
P_HEA0003	Control	62.73	170.13	80.04	79.13	181.09	39.81	51.91	1.01	0.29	943.78	46.77	35.81	870.52	150.09	146.92	111.41	65.55	119.25	296.27	36.93	4.15	10.42	7.47	6.26	2.54	3.43	0.9	24.62	16.75	9.27	4.13	47.87	105.4	186.09	39.42	2.57	1.97	47.88	17.17	5.85	4.14	3.34	1.65	2.06	1.05	0.86	1.44	0.37
P_HEA0004	Control	107.27	176.43	81.88	58.43	160.55	37.33	66.38	1.4	0.41	1206.98	152.68	71.7	915.77	146.61	70.84	91.69	151.4	208.85	308.2	76.53	8.64	13.83	12.28	23.15	10.05	9.81	3.06	25.66	14.16	22.15	6.78	47.25	79.85	160.1	36.73	8.4	3.94	50.36	27.95	16.41	15.33	9.07	2.11	6.2	4.62	5.43	5.5	1.07
P_HEA0005	Control	86.53	165.03	78.88	67.34	176.85	39.72	68.48	1.17	0.39	1245.11	99.41	74.13	1038.1	178.82	87.89	92.72	162.39	221.12	293.23	47.79	6.82	21.75	13.3	10.53	5.86	5.27	1.82	23.75	14.38	12.36	4.08	50.12	97.67	180.51	40.36	5.47	4.08	57.09	23.38	6.44	4.32	4.61	2.66	4.04	1.72	1.04	2.64	1.04
P_HEA0006	Control	82.14	192.78	98.97	61.56	153.11	36.13	67.47	1.61	0.44	1226.73	102.45	57.41	1028.71	238.19	193.83	181.74	127.2	101.25	207.24	52.54	6.22	10.7	8.52	16.88	8.47	7.02	2.65	29.76	13.05	15.76	5.87	56.46	86.31	154.14	35.76	5.63	3.16	56.58	20.39	9.74	8.72	6.01	2.1	4.96	2.81	3.34	3.86	1.28
P_HEA0007	Control	76.28	239.18	143.02	65.76	150.42	33.99	96.64	2.17	0.64	1757.26	94.46	118.36	1572.05	419.63	346.57	310.75	211.58	108.33	133.79	27.38	4.65	23.34	11.01	11.16	14.66	4.03	4.31	40.75	13.24	8.51	6.92	80.49	94.34	151.46	34.39	5.19	6.51	86.46	8.45	2.84	1.98	4.58	2.79	3.21	1.31	0.95	3.55	1.59
P_HEA0008	Control	49.04	174.34	97.28	66.28	158.7	33.81	67.01	1.47	0.42	1218.33	44.43	39.27	1095.18	233.59	212.41	205.63	159.55	96.1	178.15	19.92	0.65	14.79	8.51	3.69	3.33	2.83	0.96	30.97	15.38	5.92	2.25	58	95.34	163.39	34.08	2.44	2.16	60.23	6.49	0.65	0.66	2.24	2.33	2.03	0.22	0.23	0.7	1.08
P_HEA0009	Control	71.03	190.06	92.26	74.16	163.16	30.7	57.77	1.24	0.35	1050.49	83.52	37.09	940.66	219.85	221.03	178.6	60.61	63.49	204.66	37.72	4.16	11.59	9.78	13.65	5.9	5.5	1.72	29.75	18.07	11.82	5.33	52.85	98.63	165.22	30.41	4.59	2.04	51.73	10.08	7.56	7.34	5.27	2.25	3.71	2.51	2.39	2.9	1.31
P_HEA0010	Control	49.22	201.49	91.53	96.88	187.9	36.54	53.26	0.94	0.28	968.39	35.54	32.96	943.08	223.33	202.05	152.44	0.7	30.62	315.69	22.65	1.36	10.58	5.58	4.39	3.71	2.53	1.04	29.73	21.7	5.09	4.86	52.63	119.4	192.53	36.24	1.95	1.81	51.87	2.14	3.45	3.73	4.95	2.32	0.16	0.62	0.35	1.5	0.6
P_HEA0011	Control	63.02	198.72	111.12	64.56	154.71	35.93	76.12	1.72	0.49	1384	76.66	86.81	1227.99	261.13	207.97	201.58	182.33	150.28	235.63	30.22	2.51	15.9	5.91	9.57	9.9	3.9	2.95	33.14	13.25	8.54	5.33	63.76	91.29	155.1	36.06	4.22	4.77	67.54	10.79	2.29	1.57	4.29	2.64	2.94	0.98	0.93	2.61	1.28
P_HEA0012	Control	111.44	236.81	95.56	116.46	280.59	44.61	75.32	0.82	0.27	1369.59	102.65	84.78	1123.19	325.42	207.02	175.99	98.12	84.45	239.91	49.13	11.02	24.47	27.27	10.17	6.73	6.14	2.06	31.81	30.59	12.77	6.94	61.25	174.27	287.84	44.1	5.65	4.66	61.77	20.59	5.78	5.08	7.17	3.89	2.71	0.92	1.22	3.63	2.05
P_HEA0013	Control	116.98	172.41	72.1	65.36	183.14	40.45	63.39	1.1	0.35	1152.57	121.35	42.89	937.36	168.33	43.72	77.29	160.35	161.58	310.56	74.23	13.22	14.53	14.12	17.82	3.21	8.23	1.53	20.58	13.9	19.29	6.38	46.43	102.16	183.43	40.12	6.67	2.36	51.55	33.4	15.88	10.8	4.76	1.82	7.27	4	3.47	2.79	1.14
P_HEA0014	Control	150.96	216.44	118.62	51.33	151.32	38.87	91.61	2.31	0.61	1665.65	189.34	106.73	1327.52	167.02	74.31	152.03	307.61	336.2	360.65	112.82	15.89	16.25	10.06	30.26	15.17	13.51	4.38	34.03	11.64	31.01	10.12	65.7	73.3	151.76	38.95	10.41	5.87	73.01	63.25	18.49	13.88	8.9	2.76	12.46	4.84	5.51	6.04	1.14
P_HEA0015	Control	118.06	188.13	91.73	71.9	190.23	42.97	76.61	1.28	0.4	1392.89	122.96	100.76	1127.27	230.79	137.37	157.94	245.21	199.21	176.96	67.06	11.63	23.12	17.72	13.32	9.11	6.84	2.94	27.62	16.66	15.94	6.43	57.04	114.16	196.28	43.2	6.76	5.54	62	38.65	7.35	4.46	5.65	3.47	6.62	1.6	1.45	2.95	1.62
P_HEA0016	Control	65.35	189.88	105.91	66.53	161.91	39.02	73.57	1.59	0.45	1337.74	76.82	61.24	1154.71	156.67	120.83	136.95	185.92	227.9	356.55	43.1	2.94	11.08	5.26	8.81	6.29	5.25	1.84	31.18	14.98	12.17	4.28	59.22	84.74	164.16	38.93	4.22	3.37	63.51	21.31	5.31	4.4	5.52	2.58	2.3	0.77	1.13	2.87	0.94
P_HEA0017	Control	54.39	171.16	98.33	61.36	145.69	35.31	65.64	1.6	0.45	1193.49	59.19	54.98	1074.58	200.03	177	186.18	165.42	145.23	212.46	33.89	1.05	12.56	4.76	4.98	5.55	3.37	1.55	31.71	13.35	8.89	3.4	56.24	78.82	147.95	35.34	3.26	3.02	59.1	17.2	4.28	2.87	3.26	1.84	1.74	0.56	0.55	1.3	0.36
P_HEA0018	Control	48.85	210.24	113.71	88.76	190.98	37.94	69.76	1.28	0.37	1268.35	29.25	42.5	1207.26	210.4	227.21	212.16	143.01	131.23	275.81	20.01	1.21	14.42	7.51	3.43	4.08	2.13	1.15	34.28	20.33	4.47	4.31	64.75	117.04	196.45	37.79	1.61	2.34	66.4	4.9	1.79	1.61	2.9	2.19	0.87	0.29	0.14	0.53	0.66
P_HEA0019	Control	68.11	267.42	174.45	57.94	146.23	37.1	117.57	3.01	0.8	2137.81	115.1	125.69	1846.94	276.29	199.56	232.18	260.31	370.57	549.8	45.16	3.06	17.26	4.73	14.36	17.98	6.46	5.39	47.5	10.65	14.92	8.67	90.96	61.64	139.93	36.76	6.33	6.91	101.58	11.98	5.35	8.64	10.28	1.91	0.55	1.58	3.24	7.16	1.34
P_HEA0020	Control	49.25	193.25	97.31	85.56	178.66	34.88	57.83	1.14	0.32	1051.52	36.42	36.79	1022.93	197.54	196.15	167.79	68.1	97.45	294.69	23.13	0.79	11.65	6.83	4.61	3.71	2.65	0.92	31.47	20.43	6.65	4.14	55.65	107.61	183	34.49	2	2.02	56.26	4.89	4.54	4.05	3.76	1.86	0.51	0.88	0.61	1.39	0.28
P_HEA0021	Control	61.41	169.76	75.45	77.29	174.33	33.91	49.89	0.98	0.29	907.12	45.19	39.49	860.37	203.02	175	133.68	41.39	55.78	249.15	29.92	2.79	12.11	9.46	7.95	4.06	3.52	1.14	24.98	17.31	8.43	3.82	46.08	107.79	178.15	33.75	2.49	2.17	47.32	9.1	4.14	3.37	2.7	1.64	3.03	1.66	1.35	1.64	0.45
P_HEA0022	Control	36.48	161.54	100.33	57.65	138.51	36.18	62.44	1.74	0.45	1135.38	49.17	52.52	929.35	129.81	186.49	146.27	122.52	194.65	249.69	29.63		8.24	5.75	6.14	7.26	3.5	1.91	29.51	11.56	7.8	3.08	51.53	59.91	143.08	36.08	2.7	2.89	51.11	17.19	1.73	2.89	3.13	1.07	1.51	0.53	1.32	2.07	0.01
P_HEA0023	Control	76.78	150.17	60.7	62.34	152.6	30.16	51.6	0.97	0.34	938.27	98.05	70.9	759.21	240.31	133.35	103.89	58.49	56.1	161.49	35.77	3.94	14.41	12.33	11.25	5.92	5.42	1.76	21.55	15.12	12.53	3.05	40.93	94.74	154.06	30.42	5.39	3.9	41.75	15.14	3.42	2.97	5.61	3.42	3.17	1.07	0.96	3.72	1.9
P_HEA0024	Control	53.46	199.9	107.46	77.99	170.62	37.39	65.65	1.38	0.38	1193.63	56.79	54.69	1107.53	179.2	171.5	172.89	142	157.96	314.54	33.08	1.19	12.49	6.45	9.08	7.96	4.28	2.19	32.82	16.99	9.89	5.35	59.46	96.89	174.24	36.84	3.12	3.01	60.91	4.93	6.3	6.99	5.81	1.52	1.38	1.76	2.38	2.88	0.17
P_HEA0025	Control	150.82	212.85	110.94	52.07	154.38	31.45	94.13	2.13	0.61	1711.5	204.72	66.94	1363.67	210.12	107.87	167.51	248.51	249.88	367.5	103.32	15.54	19.56	14.35	29.97	10.14	12.61	3.4	31.33	12.19	27.02	9.36	63.06	75.93	149.06	31.74	11.26	3.68	75	47.32	21.86	17.63	8.75	2.13	10.96	5.93	6.34	5.05	1.68
P_HEA0026	Control	85.84	201.17	107.88	61.48	145.41	33.43	73.95	1.75	0.51	1344.58	100.38	87.04	1166.48	327.05	245.62	220.75	140.27	75.2	138.62	46.91	5.81	15	9.11	13.25	10.55	5.98	3.09	32.81	12.94	14.34	5.87	61.64	85.31	145.81	33.49	5.52	4.79	64.15	23.21	6.64	4.56	4.96	2.55	5	1.81	1.53	3.24	1.07
P_HEA0027	Control	50.57	152.98	79.92	59.97	137.24	28.6	53.13	1.33	0.39	966.02	51.52	28.44	909.32	181.3	167.56	149.59	101.12	90.61	194.31	25.35	0.78	10.44	6.89	5.81	1.64	3.02	0.5	24.71	13.15	8.29	2.18	47.78	82.41	138.68	28.81	2.83	1.56	50.01	10.64	3.84	2.13	2.25	2.05	2.17	0.93	0.25	0.8	0.89
P_HEA0028	Control	83.09	198.61	110.92	53.79	144.22	32.04	87.95	2.06	0.61	1599.22	131.13	107.86	1308.57	242.25	139.92	147.79	205.29	248.21	338.95	45.96	4.37	19.34	10.9	16.6	13.4	7.59	3.86	31.86	11.37	16.43	5.58	63.5	74.78	143.61	32.22	7.21	5.93	71.97	13	6.49	7.55	9.61	3.17	3.05	1.94	2.97	6.56	1.8
P_HEA0029	Control	77.91	174.9	79.61	73.83	173.06	32.99	60.65	1.08	0.35	1102.77	88.67	75.65	896.66	248.16	170.28	151.86	107.52	77.98	165.33	38.77	4.02	17.42	13.96	10.57	8.35	5.32	2.27	27.55	18.1	11.2	4.61	49.01	103.98	177.6	32.91	4.88	4.16	49.31	15.49	4.98	4.42	5.51	2.76	3.31	1.23	1.71	3.17	1.09
P_HEA0030	Control	418.28	192.7	72.82	35.68	128.56	28.06	92.53	2.04	0.72	1682.43	374.04	185.84	1140.21	99.36	94.36	67.13	103.99	269.19	524.07	290.78	55.01	24.93	18.29	60.69	32.92	25.85	10.09	16.88	4.11	55.04	18.97	39.47	49.81	116.67	31.07	20.57	10.22	62.71	230.3	25.48	17.62	11.6	3.06	40.08	6.61	7.72	6.59	1.15
P_HEA0031	Control	65.59	196.23	116.05	56.35	142.68	35.14	82.22	2.06	0.58	1495.07	102.81	106.01	1248.68	226.78	151.2	175.88	224.83	239.67	268.57	42.35	1.65	15.74	7.81	11.89	13.13	5.62	3.68	33.84	11.35	13.13	5.54	63.6	69.26	141.53	35.16	5.65	5.83	68.67	18.23	4.88	4.87	7.03	2.44	2.16	1.03	1.94	4.62	0.91
P_HEA0032	Control	176.01	204.9	109.78	36.38	109.64	26.03	104.63	3.02	0.95	1902.45	310.87	136.19	1479.45	173.57	90.47	109.91	196.37	374.41	544.36	135.43	16.33	23.33	9.31	41.22	19.84	17.64	5.94	33.65	7.5	40.85	11.57	62.25	52.52	104.11	26.61	17.1	7.49	81.37	45.99	28.52	28.5	20.96	3.7	9.01	7.44	9.98	11.94	2.72
P_HEA0033	Control	268.72	214.4	104.59	47.93	148.94	40.07	91.1	2.18	0.61	1656.43	236.76	110.25	1282.75	150.79	97.35	156.78	254.66	246.29	408.67	185.97	38.27	16.22	13.93	39.52	19.15	17.35	6.37	28.13	9.16	37.65	14.39	59.7	77.98	148.86	40.33	13.02	6.06	70.55	132.46	26.31	16.04	7.32	2.34	21.87	5.85	5.83	4.61	1.85
P_HEA0034	Control	78.34	210.11	117.52	74.23	173.61	38.7	75.51	1.58	0.43	1372.95	90.23	66.96	1224.89	235.69	232.99	219.84	167	144.09	239.38	50.37	5.33	14	9.16	11.58	8.27	5.74	2.55	34.8	16.06	14.14	6.07	65.84	99.58	177.44	38.1	4.96	3.68	67.37	16.26	8.67	9.05	7.55	2.1	2.31	1.8	2.69	3.49	0.83
P_HEA0035	Control	175.23	208.7	104.28	42.89	144.16	38.24	99.68	2.43	0.69	1812.36	216.11	89	1409.02	147.71		24.64	208.3	409.51	696.99	138.47	20.32	17.29	10.77	35.42	13.3	15.73	4.26	30.32	9.52	36.3	11.49	58.28	62.43	140.56	38.15	11.89	4.89	77.49	69.38	29.23	20.95	8.34	1.23	13.81	8.41	8.02	6.94	1.06
P_HEA0036	Control	44.47	136.44	55.57	67.83	153.55	31.47	37.19	0.82	0.24	676.15	57.23	24.21	579.64	135.86	91.8	63.96	28.09	60.83	197.37	23.73		7.12	5.98	6.36	1.05	3.27	0.38	18.15	14.05	8.18	1.91	35.07	85.19	154.63	31.38	3.15	1.33	31.88	4.11	3.19	3.65	4.8	2.31	0.66	0.68	0.41	1.75	0.97
P_HEA0037	Control	69.41	179.07	103.9	49.75	129.9	31.89	72.59	2.09	0.56	1319.93	94.16	102.16	1087.37	247.03	178.71	185.45	206.75	176.75	147.04	40.72	2.14	15.72	8.79	11.98	13.15	5.35	3.66	32.82	11.63	13.97	5.43	58.59	70.21	130.83	31.5	5.18	5.62	59.8	17.96	5.12	4.31	6.03	2.6	3.72	1.27	2.01	4.29	1
P_HEA0038	Control	105.8	215.47	126.83	56.58	146.24	35	85.87	2.24	0.59	1561.33	162.82	85.55	1292.49	162.1	147.06	222.07	292.67	276.15	266.03	86.06	7.12	13.98	6.49	23.59	14.55	10.22	4.15	39.31	13.97	24.22	8.67	67.41	70.75	144.5	34.47	8.95	4.71	71.08	33.74	16.57	16.24	11.14	2.46	6.36	3.99	5.71	5.3	1.04
P_HEA0039	Control	136.65	217.23	121.23	44.84	128.58	35.76	96.89	2.7	0.75	1761.74	220.29	138.04	1455.81	261.26	168.88	223.2	294.12	273.48	245.34	91.95	11.48	23.41	12	30.67	18.61	12.09	5.54	37.1	11.27	29.37	9.26	70.43	77.61	126.62	35.73	12.12	7.59	80.07	33.47	18.84	18.38	13.53	3.71	7.83	5.43	6.81	8.32	2.27
P_HEA0040	Control	83.82	214	134.94	47.65	131.86	32.5	99.81	2.83	0.76	1814.88	131.97	105.52	1555.68	192.97	127.63	180.49	277.29	359.01	451.46	58.85	4.48	18.84	7.45	17.71	14.5	7.86	4.2	37.96	9.25	19.21	7.1	73.9	62.22	128.8	32.59	7.26	5.8	85.56	20.69	9.11	10.1	9.11	2.03	4	2.74	4.26	6.13	1.24
P_HEA0041	Control	63.22	203.94	123.82	57.88	145.48	31.02	83.82	2.14	0.58	1524.04	84.29	62.26	1385.4	192.4	150.82	192.77	234.18	252.83	360.3	38.44	2.55	15.22	6.85	10.44	7.74	4.82	2.26	34.9	12.78	12.48	5.11	68.72	76.62	142.35	31.01	4.64	3.42	76.19	9.54	7.52	6.75	6.13	2.1	1.89	1.73	1.93	3.1	1.03
P_HEA0042	Control	47.47	157.83	85.08	57.21	137.99	29.8	59.67	1.49	0.43	1085.04	57.95	47.94	951.26	203.87	149.09	151.41	113.63	112.7	234.14	29.78	0.09	12.98	9.06	7.09	5.83	3.55	1.63	25.96	11.05	9.53	3.27	50.18	77.54	138.29	29.84	3.19	2.64	52.32	8	4.4	4.51	4.36	1.35	1.65	1.1	1.92	2.46	0.43
P_HEA0043	Control	40.31	150.63	78.4	66	144.26	31.05	51.92	1.19	0.36	943.96	49.28	24.71	882.6	149.73	154.72	121.12	18.79	99.22	320.42	23.78		10.52	2.75	3.07	1.21	2.17	0.32	25.39	13.87	6.05	1.84	46.23	77.97	143.72	31.29	2.71	1.36	48.54	8.08	3.12	3.94	4.28	1.64		0.19	0.25	1.23	0.39
P_HEA0044	Control	69.18	206	121.89	57.75	152.82	33.49	87.95	2.11	0.58	1599.14	99.31	108.13	1361.04	243.45	157.36	192.62	272.83	253.74	266.91	36.08	2.26	19.26	8.53	11.85	13.38	5.66	3.73	36.31	12.73	11.73	5.57	67.74	76.28	152.28	33.57	5.46	5.95	74.85	9.34	3.42	3.69	6.83	2.78	2.57	1.31	1.57	4.36	1.15
P_HEA0045	Control	72.52	245.62	146.97	60.26	143.23	34.59	106.69	2.44	0.74	1939.96	109.63	120.87	1661.83	291.22	168.78	180.98	232.65	337.43	465.15	45.97	2.56	19.31	7.13	16.66	17.24	7.46	4.78	43.37	13.44	16.62	7.49	79.23	72.71	142.76	34.77	6.03	6.65	91.4	12.69	6.61	7.2	8.27	2.71	3.18	2.7	3.25	6.91	1.43
P_HEA0046	Control	135.73	231.86	123.7	75.43	202.61	44.89	92.5	1.64	0.46	1681.82	176.23	119.68	1352.24	229.6	195.98	222.51	299.32	261.36	191.72	83.47	14.43	24.59	17.36	23.32	14.61	9.7	4.34	34.65	16.91	21.7	9.84	70.02	108.98	206.4	44.65	9.69	6.58	74.37	35.62	15.9	13.56	10.57	3.27	7.05	3.55	4.23	5.02	1.19
P_HEA0047	Control	39.28	203.78	123.01	71.43	159.03	32.81	73.09	1.72	0.46	1329.05	30.68	53.39	1254.26	183.47	189.11	208.37	195.02	208.72	301.54	20.86		13.89	6.92	4.25	7.37	2.27	1.83	36.61	17.05	6.37	4.45	66.36	85.89	161.2	32.44	1.69	2.94	68.98	4.8	3.24	2.97	3.16	1.46	0.71	0.76	0.69	1.37
P_HEA0048	Control	54.39	154.84	87.17	55.58	142.79	35.24	59.77	1.57	0.42	1086.76	51.06	40.19	1001.71	140.17	128.07	159.73	172.56	169.5	249.29	32.74	1.06	12.63	3.37	5.27	2.78	2.85	0.8	29.23	13.23	7.56	2.46	51.29	75.18	142.09	35.56	2.81	2.21	55.09	19.36	3.46	1.78	1	1.58	3.01	0.99	0.34	0.11	0.26
P_HEA0049	Control	137.67	211.58	127.64	47.32	133.81	29.03	100.21	2.7	0.75	1822.05	162.53	75.93	1533.63	183.91	99.69	166.27	267.07	339.33	472.33	102.58	14.71	17.36	10.42	21.78	10.31	10.84	3.04	35.46	10.37	25.39	8.43	69.42	60.26	129.64	29.92	8.94	4.18	84.35	61.01	17.39	11.02	6.38	2.2	9.23	3.78	3.35	3.72	1.25
P_HEA0050	Control	56.42	143.91	72.27	55.37	142.29	30.52	52.31	1.31	0.37	951.07	62.33	50.3	807.07	205.29	150.37	143.61	128.6	82.23	101.19	24.5	1.21	13.68	9.9	6.33	4.67	3.18	1.36	23.71	12.89	7.94	2.29	44.58	80.47	143.23	30.63	3.43	2.77	44.39	11.82	2.46	1.08	2.68	2.38	2.84	0.56	0.19	1.52	1.02
P_HEA0051	Control	105.06	195.22	96.45	57.31	146.54	32.07	75.91	1.68	0.52	1380.16	149.18	80.82	1126.45	259.84	136.15	154.02	140.75	139.81	284.97	67.73	8.39	15.66	10.35	20.14	10.88	8.83	3.4	29.92	12.66	21.11	7.03	57.07	82.55	143.77	31.78	8.2	4.44	61.95	22.69	14.43	13.04	9.6	2.63	4.96	3.58	4.3	5.44	1.68
P_HEA0052	Control	75.65	276.26	176.13	75.24	167.42	36.71	105.89	2.34	0.63	1925.31	87.29	88.6	1682.39	396.07	421.72	362.42	234.34	133.96	157.98	37.23	3.95	14.17	6.16	11.79	13.65	6.18	3.81	53.18	19.79	11.57	7.18	91.38	88.41	173.47	36.11	4.8	4.87	92.53	14.46	6.05	5.17	5.52	2.87	3.1	1.47	1.21	3.29	1.35
P_HEA0053	Control	43.34	168.55	101.87	57.61	133.87	29.79	65.29	1.77	0.49	1187.17	59.32	28.44	1061.43	163.89	174.21	176.8	141.03	158.86	249.27	28.19		11.22	5.32	5.32	3.54	3.09	0.97	30.72	13.06	8.32	2.7	56.57	67.9	133.92	29.94	3.26	1.56	58.38	10.09	4.84	4.94	4.29	1.83	0.68	0.7	0.79	1.42	0.73
P_HEA0054	Control	77.76	284.24	179.58	76.33	186.66	40.42	113.83	2.35	0.61	2069.77	87.21	120.15	1866.2	338.94	280.46	315.63	331.77	301.38	322.98	41.29	5.34	21.69	10.04	11.91	16.31	4.97	4.7	50.9	17.46	12.22	9.53	95.45	97.01	185.16	39.69	4.8	6.61	102.64	13.09	7.62	6.24	5.78	1.82	2.43	2.02	2.13	3.99	0.69
P_HEA0055	Control	116.76	240.64	136.63	59.23	157.79	37.43	108.96	2.31	0.69	1981.17	171.38	155.66	1621.6	294.86	124.94	177.92	320.18	342.47	370.51	67.69	9.27	26.42	11.26	21.78	20.27	9.97	5.85	39.73	12.77	21.13	9.26	76.86	82.48	157.63	37.8	9.43	8.56	89.18	27.08	8.88	8.12	11.15	3.94	6.18	2.7	3.35	7.75	2.02
P_HEA0056	Control	75.5	195	113.62	55.71	147.13	30.19	75.28	2.04	0.51	1368.84	103.27	62.9	1147.75	257.65	229.39	235.08	218.36	131.86	96.81	41.61	3.68	13.48	10.36	13.6	8.86	6.44	2.51	35.31	14.57	14.72	4.74	63.59	76.51	148.08	29.88	5.68	3.46	63.12	15.36	7.99	7.03	5.9	2.59	3.81	1.91	2.17	3.31	1.42
P_HEA0057	Control	61.1	216.56	124.54	80.33	173.39	35.77	75.53	1.55	0.44	1373.39	72.29	43.11	1267.38	224.93	280.62	238.66	137.36	130.66	245.32	29.9	2.5	12.66	6.52	7.48	5.22	4.29	1.48	38.18	20.26	8.94	4.54	68.17	100.23	177.92	35.42	3.98	2.37	69.7	7.69	5.43	5.86	6.18	2.91	0.7	0.85	0.74	2.2	1.3
P_HEA0058	Control	48.44	231.25	134.61	91.29	197.39	41.12	79.81	1.47	0.4	1451.21	33.47	41.85	1425.76	223.19	266.01	257.43	159.96	161.19	346.46	24.44	1.61	15.07	5.09	2.09	4.44	1.9	1.34	40.75	20.38	4.55	5.22	74.31	113.77	200.69	40.76	1.84	2.3	78.41	2.85	4	4.64	4.14	1.4		0.5	0.53	0.63	0.09
P_HEA0059	Control	128.21	239.72	143.22	51.78	140.19	35.83	105.39	2.77	0.75	1916.24	169.97	101.18	1561.63	256.55	183.1	209.29	227.67	295.42	423.78	97.01	12.42	16.29	9.35	25.01	16.34	11.31	4.89	41.85	11.7	26.08	9.76	75.78	61.06	136.77	35.56	9.35	5.56	85.89	48.35	18.33	15.99	10.07	1.88	7.2	4.33	5.49	7	1.23
P_HEA0060	Control	59.11	180.19	105.59	55.63	140.06	30.7	68.86	1.9	0.49	1252.04	78.69	56.82	1093.34	196.77	174.76	179.97	178.97	173.97	212.43	35.91	1.74	11.28	7.42	9.61	7.17	4.89	2.05	31.43	12.14	12.38	4.28	58.28	70.73	139.44	30.45	4.33	3.13	60.13	14.14	5.42	4.95	5.24	2.01	2.35	1.17	1.49	2.94	0.91
P_HEA0061	Control	51.17	208.36	127.9	67.2	156.61	34.45	83.72	1.9	0.53	1522.18	49.82	37.36	1382.11	248.75	229.2	246.52	204.74	146.94	281.24	26.1	0.75	13.04	3.77	4.49	4.26	3.86	1.18	39.41	15.67	6.6	2.92	70.93	81.84	159.2	34.79	2.74	2.05	76.01	10.82	1.74	2.08	2.49	1.99	1.87	0.45	0.28	0.65	0.83
P_HEA0062	Control	61.63	165.31	87.67	52.56	140.9	30.64	65.71	1.67	0.47	1194.77	84.02	63.52	1000.27	207.68	109.98	135.05	189.33	162.02	202.09	29.13	1.15	13.91	8.26	9.99	7.19	5.47	1.98	29.06	13.77	12.13	2.56	52.36	73.86	141.09	30.78	4.62	3.49	55.01	8.54	3.56	3.7	5.43	2.99	2.68	1.15	1.09	3.62	1.48
P_HEA0063	Control	52.5	179.42	88.82	75.49	180.32	38.12	60.55	1.18	0.34	1101.04	41.32	47.62	972.6	222.16	164.38	175.77	146.37	87.98	190.21	21.7	0.68	14.01	7.13	5.07	4.43	3.17	1.16	31.21	18.97	6.06	2.85	53.91	105.5	184.41	37.96	2.27	2.62	53.49	6.32	1.64	1.28	2.37	2.42	2.46	0.61	0.47	0.85	0.67
P_HEA0064	Control	53.26	204.67	102.95	88.05	182.14	35.75	62.5	1.17	0.34	1136.37	52.79	36.58	1072.19	236.72	237.75	176.97	57.27	75.59	260.09	22.01	1.8	12.49	7.34	7.08	4.06	3.64	1.18	31.64	20.5	8.24	4.18	59.33	113.88	188.6	35.35	2.9	2.01	58.97		5.7	5.8	5.77	2.68	0.29	1.26	0.94	2.36	1.1
P_HEA0065	Control	105.22	274.27	186.2	55.23	137.24	34.39	121.12	3.37	0.88	2202.33	142.55	127.11	2009.96	313.88	294.35	354.53	383.59	326.23	337.19	66.67	8.19	21.23	4.05	17.8	16.31	7.61	4.79	52.65	12.58	19.35	9.69	99.94	73.11	133.93	34.52	7.84	6.99	110.54	32.38	10.99	8.91	7.36	2.49	5.41	2.62	2.95	4.09	1.27
P_HEA0066	Control	62.55	240.4	130.36	97.32	208.63	37.91	79.53	1.34	0.38	1445.99	50.61	65.6	1283.46	278.86	255.05	234.6	181.72	131.28	223.79	25.91	2.4	15.6	10.87	5.65	8.14	3.97	2.14	40.76	24.87	6.91	5.78	71.42	121.3	216.42	37.29	2.78	3.61	70.59	6.48	2.68	2.39	4.8	3.05	1.4	0.41	0.06	1.66	0.96
P_HEA0067	Control	173.24	242.43	118.03	44.26	142.19	31.53	110.75	2.67	0.78	2013.72	238.19	108.68	1555.48	269.46	60.79	81.43	166.92	352.12	613.43	118.78	18.37	22.96	13.2	41.78	17.32	16.04	5.27	34.32	11.77	33.5	12.61	65.34	64.66	132.82	31.85	13.1	5.98	85.55	54.28	27.37	20.44	8.85	2.06	15.04	8.97	8.51	8.87	1.72
P_HEA0068	Control	79.54	218.96	121.93	62.98	157.4	32.55	82.84	1.94	0.53	1506.27	106.3	82.58	1270.61	276.8	204.97	216.62	202.24	163.69	230.1	43.24	4.01	13.99	8.63	15.18	12.34	7.16	3.48	38.66	16.37	14.31	6	66.67	81.78	156.97	32.19	5.85	4.54	69.88	14.13	6.26	6.33	7.09	2.96	3.84	2.04	2.27	4.62	1.61
P_HEA0069	Control	68.88	171.56	97.81	44.76	129.55	27.78	75.59	2.19	0.58	1374.48	108.72	61.82	1171.89	192.42	102.48	135.27	192.52	229.86	299.58	40.27	2.88	15.88	8.65	13.87	6.97	6.1	2.13	27.67	9.04	15.58	3.79	57.86	65.06	124.87	28.2	5.98	3.4	64.45	11.22	6.98	7	6.6	2.38	3.36	2.08	2.45	4.19	1.6
P_HEA0070	Control	58.37	183.13	99.38	74.98	168.27	36.23	67.55	1.33	0.4	1228.24	63.32	24.69	1110.18	139.15	170.49	130.16	85.45	188.67	404.67	38.84	2.52	10.55	6.86	7.06	2.52	4.58	0.8	30.69	17.36	9.95	3.44	54.88	91.82	173.46	36.18	3.48	1.36	61.06	12.52	6.35	6.6	5.31	2.03	0.78	1.48	1.39	2.24	0.95
P_HEA0071	Control	64.12	252.55	152.58	84.29	180.24	35.13	94.54	1.81	0.52	1718.94	71.55	82.21	1589.74	266.72	287.63	273.67	205.58	220.47	350.17	32.34	2.66	17.74	8.02	8.43	11.29	4.34	3.07	45.17	19.99	9.43	7.2	81.65	104.56	183.42	34.87	3.93	4.52	87.43	8.5	3.65	4.43	6.5	2.58	1.27	0.89	1.24	3.21	1.07
P_HEA0072	Control	108.93	158.67	77.66	48.54	141.46	30.18	65.74	1.6	0.46	1195.3	167.78	55.62	905.18	74.12	36.23	76.15	187.33	254.56	324.9	77.49	7.45	11.55	9.12	22.48	7.27	10.5	2.13	25.05	13.93	24.02	4.94	45.05	66.56	139.34	29.92	9.23	3.06	49.78	31.63	14.76	14.19	10.6	3.33	6.36	3.6	4.42	5.27	1.83
P_HEA0073	Control	97.48	168.31	72.48	55.33	144.19	30.2	68.66	1.31	0.48	1248.34	152.49	99.46	924.78	267.47	118.93	79.24	53.13	137.58	275.66	56.84	6.96	19.91	16.35	19.38	12.78	8.13	3.84	22.43	11.18	17.11	6.1	43.8	76.13	140.35	30.73	8.39	5.47	50.86	20.56	8.94	9.15	9.62	2.9	4.38	2.85	3.48	6.99	1.84
P_HEA0074	Control	54.24	162.59	83.4	68.91	164.02	35.31	57.51	1.21	0.35	1045.76	63.93	47.99	881.85	148.73	137	127.09	122.4	145.41	233.01	30.99	1.07	11.62	7.5	5.85	4.45	3.71	1.25	26.67	15.71	7.86	3.03	47.85	86.42	166.89	35.29	3.52	2.64	48.5	13.38	2.24	2.65	4.84	2.49	1.34	0.19	0.4	1.87	0.84
P_HEA0075	Control	61.2	193.56	120.67	43.69	121.49	25.81	89.14	2.76	0.73	1620.86	84.74	93.8	1377.23	271.82	159.37	210.81	250.15	221.44	258.56	26.26	0.99	20.01	7.84	9.81	11.81	4.27	3.22	35.96	10.16	9.75	4.33	69.09	61.46	115.63	26.5	4.66	5.16	75.74	12.33	0.22	0.88	4.34	2.64	3.63	0.5	1.02	3.31	1.53
P_HEA0076	Control	102.97	197.78	108.79	54.9	153.04	37.33	91.29	1.98	0.6	1659.81	157.18	113.87	1325.13	245.6	114.38	146.24	241.61	263.64	319.46	63.45	7.83	22.44	11.44	17.79	13.43	8.44	4.06	31.71	11.33	18.91	6.59	63.73	79.88	152.78	37.67	8.64	6.26	72.88	24.86	9.23	8.77	10	3.48	4.66	2.24	3.11	6.13	1.98
P_HEA0077	Control	79.65	168.99	94.52	53.23	145.04	31.31	70.24	1.78	0.48	1277.21	104.43	54.82	1086.65	189.08	170.99	154.6	161.1	162.84	249.95	45.57	5.07	13.96	8.83	12.4	5.58	6.18	1.83	27.2	11.22	14.49	3.89	55.36	77.93	146.47	31.36	5.74	3.01	59.76	16.71	7.44	6.69	6.41	2.49	3.62	1.7	2.03	3.27	1.42
P_HEA0078	Control	40.86	221.44	127.46	78.55	173.1	33.25	74.69	1.62	0.43	1357.98	23.26	42.44	1300.9	224.41	202.36	231.21	197.92	157.51	285.11	17.78		11.13	4.8	4.24	5.38	2.43	1.37	38.47	18.71	4.64	4.42	69.34	96.86	172.94	33.15	1.28	2.33	71.55	3.73	0.5	0.02	1.68	1.98	1.58	0.53		0.29	0.54
P_HEA0079	Control	53.46	166.72	101.04	53.85	125.62	30.53	69.3	1.88	0.55	1260.04	78.27	90.13	1096.09	249.16	225.73	186.92	133.48	149.91	180.14	30.47		16.73	4.32	6.12	9.97	2.88	2.66	32.19	10.56	8.16	4.27	56.37	64.24	126.22	30.92	4.3	4.96	60.28	14.86	3.63	1.86	4.09	1.97	1.38	0.55	0.28	2.22	0.33
P_HEA0080	Control	43.74	176.86	98.7	68.16	156.05	31.87	64.24	1.45	0.41	1168.11	51.85	54.27	1090	171.73	157	169.2	162.33	176.79	260.19	20.9		15.32	7.98	4.67	5.85	2.42	1.64	29.82	14.65	6.83	3.62	56.92	88.55	156	31.98	2.85	2.98	59.95	2.4	2.17	2.96	4.86	2.08	0.05	0.42	0.57	2.03	0.7
P_HEA0081	Control	76.93	183.32	106.57	48.17	135.68	28.93	80.51	2.21	0.59	1463.95	115.35	68.19	1225.09	201.17	130.76	145.14	195.75	232.49	326.96	48.12	4	13.92	8.46	14.85	8.39	7.33	2.45	30.21	10.24	17.74	4.46	60.97	68.43	134.13	29.11	6.34	3.75	67.38	16.59	7.74	7.42	7.62	2.71	3.73	1.95	2.7	4.74	1.72
P_HEA0082	Control	72.62	199.7	93.25	83.98	175.27	36.16	64.78	1.11	0.37	1177.83	96.53	64.48	944.33	224.33	167.29	126.16	73.21	108.37	275.07	44.24	3.41	12.36	9.37	12.46	9.46	6.59	2.66	29.6	19.23	12.57	5.71	51.87	102.69	181.09	35.95	5.31	3.55	51.94	13.1	5.04	6.51	9.09	3.61	2.69	1.23	1.97	4.44	1.68
P_HEA0083	Control	65.34	224.62	133.14	71.09	159.1	33.88	84.85	1.87	0.53	1542.78	92	71.23	1354.05	240.88	236.27	223.94	201.21	197.48	256.94	35.59	2.66	12.19	6.5	10.85	8.83	5.61	2.54	38.62	16.43	12.22	5.52	71.87	86.16	161.09	33.77	5.06	3.92	74.47	12.77	4.26	4.89	7.01	3.19	1.74	0.83	1.11	3.55	1.72
P_HEA0084	Control	145.42	256.24	111.41	92.56	231.95	39.11	98.22	1.2	0.42	1785.89	202.13	183.25	1305.45	461.68	220.85	207.1	161.07	103.89	177.23	69.33	13.86	32.83	30.58	23.48	22.6	11.03	6.53	35.36	22.7	21.53	10.49	68.47	139.35	235.06	38.83	11.12	10.08	71.8	25.57	8.17	10.3	14.91	4.79	4.5	1.95	4.2	10.21	2.83
P_HEA0085	Control	80.91	148.42	74.28	47	134.93	28.17	59.2	1.58	0.44	1076.44	86.9	61.99	885.31	168.79	94.19	94.06	154.51	163.22	210.61	39.47	5.88	13.03	10.18	12.48	5.48	5.44	1.53	20.51	10.54	13.37	2.68	46.23	72.92	133.31	28.66	4.78	3.41	48.69	21.11	4.03	2.19	4.06	3.15	5.08	1.24	0.6	2.67	1.75
P_HEA0086	Control	72.24	187.51	93.92	73.57	172.1	36.95	65.13	1.28	0.38	1184.18	90.59	57.17	991.87	242.92	198.76	156.29	84.28	81.6	226.37	40.74	4.59	12.06	8.98	10.44	6.42	5.56	2.1	28.45	14.89	11.45	4.86	54.14	94.73	175.54	36.86	4.98	3.14	54.55	14.42	5.21	5.72	6.37	2.3	2.29	1.21	1.69	3.24	1.24
P_HEA0087	Control	38.31	164.31	91.53	68.81	147.09	27.27	55.18	1.33	0.38	1003.37	31.79	19.42	971.61	165.98	213.38	172.84	71.67	94.92	250.84	15.84		10.7	7.29	2.12	1.4	1.8	0.26	28.53	16.23	5.05	2.24	51.84	87.12	149.89	27.29	1.75	1.07	53.44	3.7	1.81	1.96	2.9	1.84	0.14	0.17		0.61	0.63
P_HEA0088	Control	49.45	172.01	92.51	68.58	154.85	32.43	58.45	1.35	0.38	1062.83	59.83	49.43	1000.55	194.77	212.88	174.07	87.76	102.69	220.93	18.12	0.63	13.7	6.77	5.45	4.18	2.68	1.18	29.09	15.89	6.89	2.98	54.16	90.48	156.88	32.29	3.29	2.72	55.03	2.68	2.76	3.43	4.8	2.29		0.48	0.33	2.21	0.89
P_HEA0089	Control	66.38	219.95	116.31	79.19	189.78	42.82	80.09	1.47	0.42	1456.18	68.47	61.99	1291.58	235.39	110.42	170.89	220.25	197.38	342.18	37.81	3.59	15.11	6.06	8.82	6.41	4.85	1.97	34.81	17.56	10.14	5.01	67.16	101.58	190.4	42.81	3.77	3.41	71.03	11.93	5.94	4.84	4.36	2.23	2.42	1.51	1.17	2.09	0.7
P_HEA0090	Control	111.29	177	89.77	49.93	141.04	32.84	70.5	1.8	0.5	1281.87	134.4	64.16	1037.09	161.77	71.24	140.51	216.13	196.52	299.84	81.5	9.12	12.22	8.46	20.46	9.75	9.66	2.81	29.81	12.84	22.1	6.49	51.66	72.34	139.15	32.52	7.39	3.53	57.04	38.48	14.72	11.69	7.02	2.14	7.97	3.73	4.37	3.97	0.88
P_HEA0091	Control	682.66	231.68	62.99	61.12	187.24	40.01	116.03	1.03	0.62	2109.76	588.18	198.94	1284.58	178.39				263.44	784.94	514.51	113.99	29.66	26.01	78.09	41.09	39.5	13.05	19.99	4.66	92.68	32.9	38.26	80.43	176.27	43.55	32.35	10.94	70.65	354.66	72.72	46.47	29.78	5.92	44.52	10.29	9.58	10.3	4.36
P_HEA0092	Control	101.52	191.96	92.54	74.51	175.71	35.88	74.48	1.24	0.42	1354.2	116.94	62.33	1150.29	222.39	152.52	139.37	131.05	159.69	322.92	59.94	8.34	18.72	10.43	14.38	5.93	7.41	1.74	28.25	17.02	15.75	5.24	56.17	104.35	180.35	36.61	6.43	3.43	63.26	28.67	9.52	6.82	6.21	3.19	5.8	2.17	1.82	2.88	1.31
P_HEA0093	Control	114.26	214.88	115.82	56.85	156.6	33.85	83.9	2.04	0.54	1525.45	154.26	86.94	1207.58	221.7	171.3	174.74	204.52	221.82	267.57	76.48	9.7	13.14	11.91	24.99	12.73	10.22	3.84	33.44	13.61	23.19	8.37	63.06	77.39	155.28	33.27	8.48	4.78	66.41	33.75	15.05	13.11	8.18	2.29	7.64	4.27	5.08	5.65	1.47
P_HEA0094	Control	81.96	159.07	87.81	47	128.64	29.66	69.12	1.87	0.54	1256.73	117.62	50.62	990.56	130.99	88.2	83.78	105.77	232.35	395.43	63.74	5.05	11.7	9.09	15.52	6.89	7.07	2.14	24.44	8.89	17.69	5.14	48.23	54.61	125.22	29.82	6.47	2.78	54.48	31.18	11.26	10.16	6.39	1.26	4.66	2.73	3.54	3.94	0.78
P_HEA0095	Control	78.73	289.44	153.18	110.98	231.28	43.53	101.54	1.38	0.44	1846.29	52.03	74.47	1753.62	345.14	297.06	249.73	139.62	187.24	470.42	30.46	5.38	20.77	10.01	9.2	8.58	4.72	2.37	46.09	27.61	7.04	6.84	85.18	144.66	238.9	43.89	2.86	4.1	96.44	9.66	3.05	2.11	3.25	3.11	3.11	1.77	0.36	2.3	1.25
P_HEA0096	Control	139.98	270.59	153.52	56.07	155.77	33.34	126.79	2.74	0.81	2305.43	190.47	127.19	1929.5	270.31	125.47	145.27	255.75	458.24	651.49	89.77	13.33	23.11	9.74	30.26	18.36	13.05	5.35	43.21	13.54	27.74	10.15	83.87	76.78	150.48	34.28	10.48	7	106.12	42.03	13.74	11.7	10.72	3.93	9.58	4.77	4.81	8.93	2.78
P_HEA0097	Control	58.2	234.68	132.91	88.12	191.51	39.78	85.9	1.51	0.45	1561.86	53.04	56.92	1439.88	273.49	242.51	234.08	186.64	170.97	314.96	23.18	2.14	17.84	6.52	5.61	6.05	3.65	1.71	41.02	21.14	6.49	4.53	75.17	110.62	197.9	39.88	2.92	3.13	79.19	5.09	2.27	2.72	3.69	2.56	1.26	0.85	0.21	1.66	1.02
P_HEA0098	Control	123.92	256.37	152.09	58.45	160.19	40.4	116.36	2.6	0.73	2115.77	185.96	135.57	1687.25	202.65	105.09	148.43	303.45	457.77	563.23	95.01	9.87	18.5	9.95	26.91	20.02	12.73	5.68	44.35	14.57	28.46	10.49	78.63	66.77	159.85	39.94	10.23	7.46	92.79	41	17.54	16.38	12.88	2.77	6.55	4.54	6.07	9.06	1.21
P_HEA0099	Control	67.04	157.16	75.18	60.62	144.72	30.52	55.69	1.24	0.38	1012.67	90.47	54.05	826.45	172.56	130.36	109.66	73.23	106.89	263.82	40.49	2.5	11.23	8.98	11.37	6.61	5.58	1.85	23.69	13.65	12.63	3.79	44.13	80.3	145.91	30.3	4.98	2.97	45.45	13.75	6.3	6.52	7.06	2.5	2.56	1.34	2.13	3.77	1.06
P_HEA0100	Control	57.99	181.16	98.78	67.74	165.31	36.4	67.14	1.46	0.41	1220.71	49.82	57.5	1142.7	237.2	194.02	207.02	190.65	128.44	176.96	24.56	1.89	16.87	8.56	4.96	4.99	2.89	1.43	32.82	16.4	7.43	3.38	59.52	99.95	169.42	36.38	2.74	3.16	62.85	9.91	2.92	1.28	1.69	2.08	2.58	0.95	0.34	0.83	0.66
P_HEA0101	Control	67.34	222.93	137.92	55.26	142.36	31.94	96.78	2.5	0.68	1759.77	93.63	82.61	1509.44	260.33	174.86	203.44	265.39	274.79	340.34	38.55	2.33	15.48	5.39	12.36	11.1	6.12	3.16	40.64	13.25	12.85	5.38	74.55	68.74	140.61	32.29	5.15	4.54	83.02	14.9	4.04	3.27	5.19	2.95	3.63	1.62	1.24	3.7	1.73
P_HEA0102	Control	127.02	216.21	83.46	92.59	223.94	38.6	70.67	0.9	0.32	1284.88	147.94	85.4	1049.92	273.16	130	143.04	92.45	110.55	316.99	75.47	11.27	20.84	20.92	20.56	9.74	10.04	2.59	32.1	26.61	22.5	7.36	53.35	138.42	227.82	37.99	8.14	4.7	57.74	27.35	15.63	13.88	9.73	3.33	5.22	3.97	4.47	5.91	1.48
P_HEA0103	Control	185.29	245.42	90.59	82.63	220.23	50.6	91.72	1.1	0.42	1667.8	241.45	98.71	1208.27	225.54		57.36	183.07	240.83	513.61	127.22	21.55	17.92	15.07	37.13	14.39	17.01	4.93	29.9	20.84	33.99	11.38	56.19	121.97	220.05	49.85	13.28	5.43	66.45	50.2	25.6	23.25	15.66	4.19	10.62	6.83	8.01	9.46	2.9
P_HEA0104	Control	68.22	203.02	121.9	60.55	151.76	37.88	79.14	2.01	0.52	1438.94	85.87	82.19	1230.62	171.29	156.31	178.4	213.41	266.3	324.11	50.93	3.53	12	8.72	12.63	11.37	5.68	3.25	34.37	12.5	14.64	6.58	64.89	74.47	152	37.46	4.72	4.52	67.68	26.43	7.06	6.54	5.36	1.48	3.52	1.73	2.77	3.78	0.53
P_HEA0105	Control	93.04	245.16	159.49	57.19	150.54	38.44	109.47	2.79	0.73	1990.49	152.24	93.46	1701.95	205.83	213.99	257.66	278.69	359.95	438.7	77.38	6.8	18.37	8.62	19.34	14.04	8.14	4.27	44.39	11.5	20.07	9.47	82.47	65.62	144.58	38.25	8.37	5.14	93.6	27.96	14.98	15.77	10.47	1.38	3.6	3.63	5.34	5.42	0.71
P_HEA0106	Control	76.44	207.66	124.49	59.4	152.42	33.32	84.57	2.1	0.55	1537.7	104.29	76.65	1343.09	245.73	192.75	219.8	234.67	207.69	250.68	46.54	4.27	15.82	8.98	12.32	9.47	6.22	2.75	37.02	13.75	15.4	5.73	69.56	80.34	152.42	33.11	5.74	4.22	73.87	16.17	8.35	7.45	6.64	2.34	2.95	1.89	2.3	3.68	1.18
P_HEA0107	Control	127.78	155.42	82.64	34.95	124.06	26.76	75.6	2.36	0.61	1374.61	186.43	77.79	1059.89	124.75	46.42	95.15	205.08	295.57	330.39	94.43	11.11	19.9	13.06	25.68	10.26	10.49	3.07	25.34	8.4	26.74	7.59	48.23	54.25	117.42	27.08	10.25	4.28	58.29	41.13	20.58	16.73	8.74	1.67	8.91	5.41	5.91	4.96	0.92
P_HEA0108	Control	126.16	228.92	141.35	53.52	157.06	36.22	111.15	2.64	0.71	2020.93	149.21	130.56	1736.25	238.89	146.11	190.76	352.67	406.89	393.7	74.07	13.13	26.08	12.95	19.04	15.59	8.9	4.46	38.36	10.94	21.1	8.1	79.91	79.91	157.95	37.12	8.21	7.18	95.49	38.82	9.63	6.63	7.43	3.23	7.12	2.69	2.37	5.37	1.81
P_HEA0109	Control	147.16	324.6	201.08	76.57	198.2	50.15	135.1	2.63	0.68	2456.41	175.92	147.9	2166.37	349.53	271.17	356.15	422.46	373.54	409.49	102.75	16.76	21.81	8.72	25.9	20.83	11.96	6.17	57.17	16.79	27.9	13.15	108.01	104.24	199.31	49.72	9.68	8.13	119.14	48.76	18.13	14.99	10.55	2.7	7.8	4.3	5.13	6.31	1.25
P_HEA0110	Control	46.86	180.82	107.88	62.9	149.81	33.02	69.74	1.72	0.47	1268.07	59.02	44.88	1138.82	149.26	154.43	171	178.45	203.9	297.52	25.24		11.89	6.84	5.64	4.48	3.51	1.21	31.28	14.63	8.92	2.91	60.27	77.93	151.28	32.87	3.25	2.47	62.63	9.61	3.31	4.04	4.83	2.11	0.56	0.31	0.77	2.19	0.78
P_HEA0111	Control	40.02	195.98	103.58	84.33	177.5	38.47	59.37	1.23	0.33	1079.57	25.15	33.12	997.62	157.22	182.84	157.69	105.48	147.7	281.73	24		7.32	4.01	3.97	3.85	2.54	0.95	32.47	20.01	5.22	3.87	55.18	97.7	182.15	38.23	1.38	1.82	54.87	12.23	1.61	0.81	2.2	2.17	1.24	0.29		0.6	0.4
P_HEA0112	Control	72.26	229.78	128.89	83.76	189.6	38.68	84.94	1.54	0.45	1544.4	88.84	79.27	1327.54	253.36	250.64	228.21	186.74	179.53	253.9	36.05	3.51	16.1	9.72	9.99	9.42	5.71	2.64	39.66	20.07	10.84	5.76	70.86	104.15	195.43	38.55	4.89	4.36	73.01	14.22	3	4.61	6.59	2.95	2.12	0.73	1.33	3.3	1.32
P_HEA0113	Control	59.04	209.43	112.26	85.66	178.58	34.29	71.8	1.31	0.4	1305.47	54.12	35.46	1186.55	203.64	218	205.71	104.03	125.64	320.73	32.01	1.75	13.64	6.37	6.3	4.95	4.04	1.27	36.56	21.16	7.44	4.34	62.69	103.17	182.04	34.33	2.98	1.95	65.26	12.03	3.6	5	4.93	2.28	1.56	0.68	1.09	1.46	0.71
P_HEA0114	Control	77.9	278.18	193.85	64.18	149.77	36.9	129.2	3.02	0.86	2349.22	99	102.1	2106.78	322.59	296.47	335.19	320.35	346.56	486.09	57.76	4.57	21.66	6.63	9.99	14.04	5.43	4.05	53.46	12.92	13.76	8.73	101.26	72.21	148.59	37.14	5.44	5.62	115.87	28.52	9.79	8.06	5.52	1.09	2.5	1.8	2.65	3.09	0.27
P_HEA0115	Control	81.81	191.61	88.89	72.18	170.12	34.78	67.37	1.23	0.4	1225.02	115.67	91.21	982.22	282.18	171.49	140.94	85.82	93.12	221.47	44.1	5	17.74	14.17	14.23	11.81	6.66	3.43	28.39	16.13	14.69	6.08	52.55	99.21	172.22	34.38	6.36	5.02	54.02	8.87	7.88	8.53	9.64	3.01	2.17	1.96	2.8	5.83	1.5
P_HEA0116	Control	73.54	205.35	106.2	71.04	169.19	40	71.9	1.49	0.42	1307.37	91.05	87.9	1063.82	239.62	152.31	166.14	170.95	167.94	229.52	46.98	3.47	12.26	9.63	12.18	11.73	6.22	3.29	34.53	17.51	13.61	6.13	57.69	87.99	171.22	39.32	5.01	4.83	58.51	20.84	6.92	6.02	6.45	2.64	3	1.59	1.91	4.23	0.85
P_HEA0117	Control	90.37	227.85	125.05	70.09	155.81	32.32	96.74	1.78	0.62	1758.93	140.7	149.72	1442.16	360.65	221.39	189.45	162.61	192.65	315.7	43.57	5.38	26.31	14.24	14.71	18.38	6.55	5.22	36.23	14.38	13.45	7.98	70.8	90.48	156.82	32.57	7.74	8.23	79.32	11.36	5.45	6.39	10.74	3.55	1.66	1.37	2.21	7.04	1.78
P_HEA0118	Control	66.78	211.07	107.87	84.46	184.75	32.22	71.39	1.28	0.39	1298.02	65.39	53	1134.36	286.44	245.43	182.76	68.72	75	265	28.02	2.87	13.28	11.15	7.84	5.9	4.98	1.51	33.87	21.7	10.22	4.15	61.62	111.69	191.38	31.98	3.6	2.91	62.39	9.48	3.59	2.93	5.22	3.24	1.88	0.59	0.44	2.95	1.57
P_HEA0119	Control	148.25	118.55	48.02	35.82	111.78	23.14	53.05	1.34	0.47	964.59	201.19	70.83	615.4	104.5	43.94	23.89	95.71	190.45	196.34	108.33	15.39	12.71	12.59	27.47	8.74	12.42	2.38	13.98	6.35	29.88	6.24	30.01	50.63	110.18	24.46	11.07	3.9	33.85	65.46	15.57	11.09	8.82	3.46	12.11	3.74	3.76	4.77	1.93
P_HEA0120	Control	89.49	274.75	173.84	76.62	177.08	35.87	127.31	2.27	0.72	2314.76	107.19	151.55	1974.92	368.55	243.37	252.66	320.01	369.15	422.67	47.42	5.72	29.94	13.39	10.22	18.24	5.67	5.11	48.22	15.69	12.1	9.34	93.45	93.16	180.65	36.73	5.9	8.34	108.62	24.32	3.77	1.65	6	2.82	3.48	0.94	0.9	4.32	1.06
P_HEA0121	Control	390.55	248.78	109.94	49.45	160.42	37.7	107.94	2.22	0.67	1962.64	320.05	202.45	1434	271.05	241.18	260.01	245.69	141.76	279.94	233.19	60.28	39.21	26.47	58.07	32.61	21.06	9.62	30.78	13.6	41.85	19.49	66.88	94.86	159.03	38.1	17.6	11.13	78.87	142.42	37.93	29.8	13.7	3.25	27.98	10.01	9.58	6.95	1.85
P_HEA0122	Control	118.57	198.6	112.34	51.83	149.45	33.95	86.23	2.17	0.58	1567.85	179.73	104.78	1287.08	193.59	155.46	188.52	285.86	263.56	214.41	73.07	10.11	19.11	10.97	22.87	13.13	10.07	3.96	32.07	11.5	23	7.21	64.58	78.22	149.38	34.04	9.88	5.76	70.79	29.81	12.32	11.54	11.31	3.74	6.23	2.91	3.8	6.09	2.15
P_HEA0123	Control	102.56	263.05	166.18	55.92	147.96	37.68	126.12	2.97	0.85	2293.26	170.42	132.53	1922	272.34	180.94	184.71	253.38	428.02	615.05	70.37	7.77	23.2	7.37	22.12	18.28	9.56	5.42	45.05	10.93	20.4	9.79	87.18	63.57	142.78	38.05	9.37	7.29	105.71	24.65	11.57	12.1	11.46	2.65	4.27	3.64	4.56	8.18	1.78
P_HEA0124	Control	120.32	284.54	186.46	57.7	153.63	34.46	134.42	3.23	0.87	2444.06	173.53	110.55	2106.39	295.19	225.75	298.58	370.09	398.97	501.62	81.79	9.92	23.4	6.7	21.26	15.58	10.52	4.42	53.71	14.86	22.39	9.26	98.37	66.31	149.35	35.03	9.54	6.08	115.85	34.21	14.47	13.46	10.47	2.93	5.84	3.5	3.9	5.63	1.44
P_HEA0125	Control	94.58	219.75	134.83	63.36	158.38	33.29	96.58	2.13	0.61	1756.11	129.07	91.05	1553.73	227.89	181.44	213.83	265.44	284.87	367.57	57.46	6.68	20.02	9.17	12.85	10.01	7.28	2.9	39.67	15.12	17.73	6.31	75.6	83.89	159.4	33.42	7.1	5.01	85.45	22.88	9.97	8.81	8.6	2.88	2.67	1.81	2.14	4.29	1.39
P_HEA0126	Control	92.28	202.2	87.25	90.73	197.29	35.94	65.43	0.96	0.33	1189.62	81.07	39.66	1086.47	250.95	165.83	129.34	56.63	92.02	329.48	45.97	7.7	16.14	10.63	9.71	2.54	5.91	0.79	30.14	23.09	12.84	4.69	54.19	124.25	203.14	36.14	4.46	2.18	59.75	20.03	8.41	5.18	4.69	3.26	3.72	1.93	0.48	1.96	1.43
P_HEA0127	Control	89.68	191.88	102.68	52.73	146.94	32.87	78.94	1.95	0.54	1435.43	134.56	69.25	1166.57	163.32	64.95	127	216.44	259.06	355.06	63.03	5.36	12.61	7.39	19.62	9.77	8.88	2.88	30.76	12.34	19.77	5.34	58.08	68.4	143.09	32.94	7.4	3.81	64.16	24.28	10.46	10.63	8.5	2.64	5.01	2.99	3.77	5.19	1.53
P_HEA0128	Control	162.48	249.86	143.2	68.45	190.8	47.52	108.53	2.09	0.57	1973.29	169.4	147.13	1664.06	176.61	95.72	204.35	397.22	414.43	421.66	109.49	21.34	23.23	12.95	25.2	20.03	11.27	5.67	38.91	13.35	27.46	11.53	81.17	103.01	191.86	47.2	9.32	8.09	91.52	51.85	17.54	14.93	12.28	3.17	8.02	3.68	5.14	6.29	1.43
P_HEA0129	Control	104.98	216.61	116.86	79.79	202.06	39.77	92.18	1.46	0.46	1676.17	105.85	106.33	1452.07	285.51	209.4	196.63	209.01	229.11	294.9	48.6	10.25	27.98	18.13	9.96	9.02	4.98	2.62	32.46	17.8	12.27	5.75	71.1	118.6	207.1	40.52	5.82	5.85	79.86	24.93	6.67	4.22	5.32	3.07	3.29	1.19	0.59	2.82	1.23
P_HEA0130	Control	82.72	240.58	142.69	55.14	142.82	32.7	112.08	2.59	0.78	2037.86	120.41	132.46	1730.43	380.96	199.48	205.76	235.4	277.95	403.8	45.81	4.35	24.21	8.95	15.84	17.17	7.28	4.92	42.33	10.68	15.5	7.32	80.1	74.6	140.98	33.39	6.62	7.29	95.17	12.9	6.02	5.56	7.35	2.59	3.75	2.53	2.85	6.53	1.44
P_HEA0131	Control	192.19	303.54	155.85	64.33	179.79	42.17	127.09	2.42	0.71	2310.87	302.44	150.41	1823.08	304.63	126.99	231.09	321	359.06	482.37	139.58	20.14	24.18	13.79	47.66	25.09	18.47	7.82	46.63	16.85	41.67	15.7	87.4	98.83	172.37	41.05	16.63	8.27	100.26	44.2	32.62	32.59	20.57	3.77	11.19	8.96	11.98	12.43	3.01
P_HEA0132	Control	78.52	203.83	119.56	64.88	156.31	37.21	81.88	1.84	0.52	1488.85	109.59	87.53	1297.1	240.2	202.94	202.79	209.66	195.89	251.11	45.52	4.55	16.01	5.64	10.81	9.41	5.63	2.84	35.19	13.5	13.67	5.73	67.29	84.04	158.38	37.14	6.03	4.81	71.34	19.45	6.84	5.71	7.03	2.79	2.38	1.13	1.29	3.29	1.23
P_HEA0133	Control	137.63	284.12	180.15	55.76	167.21	38.06	143.51	3.23	0.86	2609.43	174.81	128.8	2275.16	230.77	89.98	200.49	406.14	579.36	769.1	99.22	13.8	28.28	10.84	24.31	16.66	11.19	5.05	50.38	12.64	25.64	11.87	96.94	76.08	159.91	38.99	9.61	7.08	125.13	47.05	16.79	12.77	7.6	1.75	8.61	5.38	5.21	5.93	1.24
P_HEA0134	Control	169.9	221.54	120.81	62.79	166.01	35.96	93.74	1.92	0.56	1704.4	156.23	116.07	1394.09	273.25	200.56	223.34	230.66	181.65	286.74	106.79	20.26	22.49	12.01	20.15	14.67	9.9	4.47	36.83	15.41	22.35	9.5	69.57	91.72	165.59	36.11	8.59	6.38	76.67	62.5	13.82	10.53	8.97	3.27	9.69	2.52	2.72	3.73	1.43
P_HEA0135	Control	88.33	329.68	201.99	92.42	218.72	46.92	125.54	2.19	0.57	2282.58	96.43	122.88	2026.41	466.49	432.45	397.79	269.64	191.89	282.65	44.94	7.63	20.57	12.77	13.84	18.22	6.52	5.35	58.08	21.73	13.03	10.77	106.02	120.63	221.79	45.73	5.3	6.76	111.45	11.45	8.28	8.07	7.83	2.34	2.18	2.07	2.76	5.35	1.2
P_HEA0136	Control	93.89	279.45	159.42	82.48	195.84	39.21	103.35	1.93	0.53	1879.12	113.3	108.2	1639.36	395.7	318.81	310.29	278.88	169.42	146.21	39.22	8.12	19.05	13.62	17.05	15.14	7.73	4.53	45.81	18.86	14.96	8.27	88.23	112.7	200.44	38.95	6.23	5.95	90.16	13.69	4.06	4.68	7.21	3.5	4.31	1.74	1.92	5.52	2.51
P_HEA0137	Control	113.48	267.79	144.6	74.6	194.15	46.09	100.78	1.94	0.52	1832.49	173.44	98.18	1475.59	300.75	170.73	224.96	241.67	217.77	337.04	79.44	9.82	13.04	6.43	24.43	14.9	11.16	4.72	44.5	18.02	25.06	9.36	80.08	96.48	192.39	44.82	9.54	5.4	81.15	21.15	17.2	18.45	13.68	3.19	3.84	4.05	5.7	7.32	2.16
P_HEA0138	Control	101.34	247.73	138.25	61.47	163.28	43.68	112.48	2.25	0.69	2045.19	158.14	179.17	1708.42	384.71	197.6	216.05	293.23	280.46	320.06	48.25	7.44	28.04	14.84	19.62	21.62	8.47	6.4	38.92	12.04	17.54	7.96	80.73	98.81	165.02	44.03	8.7	9.85	93.96	15.33	4.94	5.9	11.1	4.31	3.37	1.88	3.15	9.29	2.59
P_HEA0139	Control	142.07	244.38	122.91	60.76	162.73	36.25	102.76	2.02	0.63	1868.47	197.84	94.35	1460.67	250.72	87.19	112.94	189.48	303.31	523.5	97.19	13.79	16.89	11.33	32.27	14.97	14.05	4.6	36.6	15.45	29.1	9.57	68.28	79.45	160.47	36.14	10.88	5.19	80.33	38.25	19.75	18.16	11.35	2.97	9.06	6.19	6.68	8.42	2.38
P_HEA0140	Control	59.54	186.85	113.28	61.98	142.85	33.01	75.57	1.83	0.53	1374.14	78.32	78.86	1174.78	199.6	201.6	179.89	166.6	199.68	276.67	37.65	1	12.85	5.73	7.41	9.39	4.32	2.6	33.98	13.5	9.83	4.6	60.66	72.48	144.93	33.12	4.31	4.34	64.61	19.45	2.57	2.57	5.33	2.46	1.77	0.27	0.7	2.77	0.9
P_HEA0141	Control	51.16	168.09	84.35	69.69	159.42	30.39	55.5	1.21	0.35	1009.11	47.95	37.03	923.75	165.28	142.71	136.05	76.88	115.07	303.75	26.45	0.4	11.78	8.62	6.86	3.9	3.39	0.92	26.99	16.91	9.21	3.26	50.32	93.51	161.07	29.94	2.64	2.04	50.8	7.89	5.1	4.92	3.89	1.62	1.61	1.08	1.63	2.05	0.39
P_HEA0142	Control	218.94	207.08	109.51	37.55	127.36	32.78	108.63	2.92	0.85	1975.21	239.65	78.11	1548.12	133.88		32.76	215.25	431.78	814.23	176.46	28.28	17.8	12.98	34.33	12.72	17.53	4.34	31.7	8.44	41.28	13.35	60.15	52.32	122.23	33.05	13.18	4.3	85.14	109.49	33.76	21.02	7.77	0.98	16.46	7.53	7.25	6.09	1.17
P_HEA0143	Control	89.54	222.9	126.05	65.67	155.53	32.37	89.48	1.92	0.58	1626.94	124.98	88.66	1383.32	291.98	233.39	212.92	175.45	181.35	282.47	48.4	5.69	17.44	10.56	16.05	11.51	7.65	3.29	38.17	16.64	16.95	6.26	70.67	88.17	158.27	32.18	6.87	4.88	76.08	16.21	9.39	8.86	8.39	3.21	3.4	2.35	2.73	5.31	1.83
P_HEA0144	Control	82.85	209.59	105.49	71.65	171.79	35.38	75.09	1.47	0.44	1365.26	108.33	85.42	1120.89	327.24	243.15	192.94	115.61	75.8	157.39	36.81	4.98	15.72	12	13.74	10.05	6.24	3.05	32.45	17.75	14.06	5.27	62.02	102.49	174.99	34.84	5.96	4.7	61.65	10.84	7.5	6.73	7.68	3.58	2.63	1.56	1.75	4.83	1.94
P_HEA0145	Control	122.32	203.03	103.34	60.56	163.06	42.01	83.95	1.71	0.51	1526.35	173.01	133.8	1186.93	249.33	167.28	153.86	198.94	208.68	249.49	74.13	10.82	18.42	12.68	22.43	16.26	10.5	4.88	30.74	13.08	22.85	7.02	60.6	90.41	167.53	41.73	9.52	7.36	65.28	33.72	9.27	10.64	12.59	4.08	5.26	2.25	3.91	8.17	2.25
P_HEA0146	Control	52.58	224.86	115.78	101.95	214.42	36.96	69.81	1.14	0.33	1269.28	27.9	30.32	1233.58	243.25	260.17	207	70.72	93.93	336.16	18.51	2.27	14.16	9.72	2.76	2.13	2.51	0.58	36.02	24.53	4.47	4.59	65.69	130.65	221.37	36.51	1.53	1.67	67.84	0.36	3.13	2.82	3.33	2.06		0.57		0.81	0.64
P_HEA0147	Control	188.36	254.79	139.61	60.55	175.16	50.31	115.93	2.31	0.66	2108	216.16	154.91	1699.71	198.46	137.44	201.09	371.18	407.86	438.96	128.05	22.58	23.94	15.41	34.33	21.18	14.69	6.35	39	14.61	32.67	11.92	79.06	100.38	180.83	49.99	11.89	8.52	93.48	68.24	21.47	18.34	12.51	3.67	12.15	5.48	7.15	8.45	1.96
P_HEA0148	Control	49.33	170.82	94.9	59.17	139.18	32.28	61.85	1.6	0.44	1124.67	52.85	40.57	1022.46	205.02	174.09	169.89	115.11	103.01	243.25	25.85	0.64	10.36	4.62	6.04	3.94	3.18	1.15	28.71	13.23	8.2	2.64	54.97	77.22	139.02	32.19	2.91	2.23	56.23	10.61	4.49	3.34	3.39	1.94	1.32	0.66	0.54	1.75	0.69
P_HEA0149	Control	67.28	153.41	71.08	60.31	167.56	33.35	55.63	1.18	0.33	1011.57	89.75	72.31	807.69	133.7	75.26	73.76	164.11	190.48	210.41	28.61	2.59	13.53	13.01	12.27	6.89	5.52	1.97	20.02	13.72	12.33	2.85	44.16	89.15	169.76	33.13	4.94	3.98	44.42	8.61	2.55	3.1	6.11	3.09	2.87	1.02	1.32	4.14	1.59
P_HEA0150	Control	258.02	271.41	130.56	52.52	157.58	41.43	124.34	2.49	0.79	2260.74	324.64	211.22	1697.53	391.02	162.78	246.98	362.44	272.68	281.63	171.39	32.04	35.05	23.62	49.77	30.04	20.24	9.13	39.62	12.4	42.73	17.15	77.14	97.4	157.29	41.79	17.85	11.62	93.36	88.37	29.8	24.61	15.9	3.99	18.48	8.57	10.09	11.3	2.61
P_HEA0151	Control	203.08	209.42	108.03	49.21	145.53	35.64	96.14	2.2	0.66	1748.02	223.8	111.6	1402.82	146.01	76.96	97.72	225.65	352.46	516.43	140.08	26.42	21.05	12.88	35.87	14.8	15.42	4.25	27.99	10.72	36.26	10.73	63.39	77.69	146.74	36.39	12.31	6.14	77.15	76.26	25.66	19.33	11.52	3.34	14.19	6.26	6.27	6.96	1.74
P_HEA0152	Control	150.98	271.7	158.47	68.98	176.41	42.54	114.46	2.3	0.65	2081.22	151.94	127.68	1786.99	303.31	170.98	258.22	351.4	324.47	384.46	98.42	18.09	22.65	10.45	21.25	18.17	10.27	5.05	46.85	16.77	23.33	10.69	86.63	92.41	174.73	43.01	8.36	7.02	98.28	55.84	14.31	9.61	8.05	3.47	9.01	3.18	2.63	4.69	1.47
P_HEA0153	Control	197.81	284.95	140.93	48.96	156.58	37.96	142.31	2.88	0.91	2587.55	314.59	190.7	2032.73	352.38	57.81	100.61	247.1	485.52	748.87	127.34	20.56	35.12	13.29	47.02	27.25	19.05	8.36	43.73	12.4	39.79	14.2	82.25	81.55	147.41	38.7	17.3	10.49	111.8	39.46	26.31	25.71	19.81	4.69	11.48	8.95	10.05	14.94	3.79
P_HEA0154	Control	126.48	324.77	179.59	79.81	205.25	41.93	126.93	2.25	0.62	2307.99	161.78	136.36	1946.64	400.04	213.28	259.54	308.62	315.69	433.28	73.07	12.79	20.21	13.43	27.38	20.48	11.66	6.17	50.76	19.35	24.53	12.14	97.2	108.6	200.71	41.24	8.9	7.5	107.06	25.41	13.51	12.13	11.06	3.61	6.65	4.17	4.66	8.7	2.6
P_HEA0155	Control	97.78	268.41	150.54	81.26	192.58	45.46	102.53	1.85	0.53	1864.23	120.14	88.33	1581.63	295.37	194.77	228.45	266.28	250.81	349.29	62.44	8.04	15.44	9.61	17.97	12.67	8.97	3.73	44.38	20.43	18.55	8.15	81.43	104.96	195.56	44.96	6.61	4.86	86.99	25.82	10.99	9.43	7.79	3.4	5.08	2.91	3.05	4.99	1.79
P_HEA0156	Control	233.09	215.91	97.92	51.35	147.54	32.72	87.2	1.91	0.59	1585.52	270.69	142.75	1192.17	201.01	123.46	151.45	209.36	219.83	329.09	155.19	28.61	21.79	14.65	43.82	21.22	17.79	6.08	29.31	13.08	38.35	12.98	56.85	79.38	146.42	32.86	14.89	7.85	65.57	85.01	27.5	21.91	13.64	3.61	16.96	7.06	7.58	8.08	1.63
P_HEA0157	Control	89.8	217.74	124.47	64.51	161.4	35.38	87.72	1.93	0.54	1595.02	97.56	79.14	1381.09	224.86	156.98	190.59	243.32	250.11	328.19	57.22	6.75	15.88	7.93	14.49	10.31	6.93	2.85	36.21	14.5	14.72	6.44	68.03	83.55	161.57	35.89	5.37	4.35	75.96	30.44	6.77	4.16	4.35	2.64	6.27	2.11	1.54	2.68	0.99
P_HEA0158	Control	63.91	251.3	152.51	82.93	180.45	37.18	100.22	1.84	0.56	1822.22	63.53	85.02	1676.21	323.32	315.45	278.6	193.63	191.09	352.36	25.18	2.6	20.54	8.67	6.2	9.87	3.84	2.74	44.98	19.51	7.49	5.85	84.12	106.58	186.58	37.14	3.49	4.68	92.19	6.23	3.29	3.47	4.91	2.39	0.92	0.75	0.82	2.78	0.87
P_HEA0159	Control	90.99	275.7	171.69	71.21	173.64	40.65	130.67	2.41	0.75	2375.87	130.42	167.99	2038.37	330.48	139.3	218.84	356.35	439	557.53	53.56	5.79	32.45	12.64	13.27	21.03	6.32	6.02	47.9	14.61	13.95	10.21	93.72	90.77	169.51	41.17	7.17	9.24	112.11	20.19	5.35	5.39	9.15	2.92	2.81	1.65	2.51	6.57	1.32
P_HEA0160	Control	70.34	207.27	121.41	53.94	129.85	28.92	81.34	2.25	0.63	1478.98	95.7	79.51	1293.61	289.33	237.12	228.89	152.39	131.53	254.89	41.99	2.89	13.13	6.48	13.5	11.47	5.63	3.3	35.58	11.34	12.97	5.77	66.13	68.9	126.19	28.9	5.26	4.37	71.15	15.78	6.71	6	5.91	2.07	3.36	1.85	2.26	3.94	1.04
P_HEA0161	Control	68.51	235.52	140.87	78.48	171.81	35.89	91.77	1.8	0.53	1668.71	69.98	82.73	1543.45	363.57	348.16	291.5	166.58	122.97	209.78	26.78	3.44	20.78	9.95	6.31	9.03	3.5	2.59	42.84	18.63	8.25	5.46	79.34	105.14	178.14	35.97	3.85	4.55	84.89	9.21	4.97	3.28	3.7	2.41	1.35	1.1	0.39	2.19	0.99
P_HEA0162	Control	121.14	239.32	132.28	59.23	156.38	35.21	98.64	2.23	0.63	1793.59	156.35	119.22	1468.32	330.5	197.02	222.11	266.85	224.61	235.62	71.75	11.02	19.2	12.6	22.82	16.24	10.25	4.71	39.77	14.73	21.89	8.57	73.59	82.94	156.5	35.28	8.6	6.56	80.75	35.81	11.98	8.71	7.88	3.4	7.42	3.3	3.24	6.23	1.94
P_HEA0163	Control	107.24	169.19	87.73	49.31	147.63	31.23	70.26	1.78	0.48	1277.51	157.71	58.87	958.51	127.44	66.83	95.03	188.31	244.39	289.1	79.89	7.97	11.61	10.34	21.62	8.06	10.08	2.42	26.62	12.04	22.79	5.99	47.99	60.15	144.52	31.16	8.67	3.24	52.72	36.65	15.21	12.78	7.92	2.22	6.94	3.87	4.12	4.31	1.14
P_HEA0164	Control	112.46	252.47	135.28	67.15	171.3	39.41	100	2.01	0.58	1818.24	145.26	131.24	1486.44	389.96	238.48	235.41	228.23	175.16	234.23	61.44	9.89	19.62	13.21	20.98	18.42	9.62	5.51	41.53	16	20.32	8.92	76.19	98.5	173.5	38.82	7.99	7.22	81.75	22.91	10.26	8.9	9.7	3.58	5.41	2.92	3.54	7.48	2.24
P_HEA0165	Control	239.78	260.96	126.6	56.81	164.15	42.63	115.83	2.23	0.71	2106.15	288.56	142.26	1653.32	202.03	22	81.99	234.51	430.52	698.73	179.1	32.38	21.87	13.73	48.1	22.94	20.59	7.06	35.29	10.74	46.32	16.06	71.88	82.79	162.33	42.97	15.87	7.82	90.93	91.97	33.85	27.36	15.59	2.82	16.64	9.12	9.96	11.07	2.23
P_HEA0166	Control	57.7	253.42	167.27	68.69	166.14	38.17	103.98	2.44	0.63	1890.56	61.95	87.21	1743.03	250.72	265.63	295.43	322.43	306.79	332.55	31.15	1.3	17.02	4.59	9.35	11.71	4.22	3.26	47.96	15.88	9.88	6.27	89.33	84.41	168.8	37.89	3.41	4.8	95.86	11.8	4.31	3.75	3.46	1.65	2.41	1.42	1.49	2.43	0.47
P_HEA0167	Control	109.26	257.65	158.31	44.54	124.3	27.61	125.21	3.55	1.01	2276.69	177.91	130.92	1929.84	306.33	165.99	189.97	270.72	408.96	565.32	71.51	7.44	23.16	7.33	27.31	19.11	11.51	5.46	45.08	9.91	25.63	8.99	86.4	60.29	119.31	28.3	9.78	7.2	106.14	21.1	13.65	13.17	11.5	3.13	6.31	4.73	5.54	9.18	2.29
P_HEA0168	Control	68.14	218.19	132.51	56.97	137.44	30.81	91.66	2.33	0.67	1666.54	97.28	78.99	1451.75	271.24	211.56	227.08	221.14	213.68	294.07	37.03	2.36	15.45	6.04	12.34	10.7	5.96	3.05	39.57	13.43	12.3	5.11	72.51	71.25	136.15	31.17	5.35	4.34	79.84	15.37	4.14	4.21	5.65	2.83	3.13	1.4	1.47	3.9	1.68
P_HEA0169	Control	67.72	284.86	168.63	100.83	204.74	43.84	105.63	1.67	0.52	1920.66	66.07	84.01	1764.21	333.51	333.64	287.76	184.87	210.28	384.81	33.87	4.18	17.7	5.29	6.36	9.78	3.94	2.89	48.76	22.13	6.89	7.58	89.56	116.63	210.54	43.98	3.63	4.62	97.03	14.11	2.97	2.71	5.14	2.86	0.83	0.55		2	1.08
P_HEA0170	Control	110.91	199.46	97.75	64.92	171.35	37.25	82.66	1.51	0.48	1503.06	153.45	89.89	1168.08	229.01	54.08	94.06	180.18	236.21	379.93	74.87	9.57	16.84	11.47	17.44	10.14	9.35	3.16	30.13	14.43	20.69	6.89	56.78	82.79	169.02	37.39	8.44	4.94	64.24	34.55	11.95	9.84	9.13	3	4.67	2.58	2.79	5.35	1.66
P_HEA0171	Control	38.84	182.45	101.28	78.91	169.99	35.83	64.09	1.28	0.38	1165.31	26.89	29.58	1137.81	168.77	170.65	165.43	121.52	157.26	332.08	20.42		13.6	6.1	0.91	1.64	1.75	0.41	31.08	17.23	4.98	2.86	58.05	97.76	174.44	35.86	1.48	1.63	62.58	3.97	3.43	3.02	2.79	1.41		0.45	0.1	0.51
P_HEA0172	Control	110.51	228.73	128.43	58.58	157.54	37.27	100.66	2.19	0.64	1830.25	156.07	129.66	1505.08	270.97	132.16	176.61	282.92	303.13	359.18	68.25	8.26	20.59	9.45	19.95	16.92	9.86	4.85	39.57	14.46	22.01	7.67	72.51	83.52	158.11	37.17	8.58	7.13	82.78	26.25	10.02	9.39	11.08	3.98	5.18	2.58	3.38	7.13	2.05
P_HEA0173	Control	83.76	242.17	147.06	68.12	169.86	37.44	94.19	2.16	0.55	1712.69	119.54	76.06	1495.56	250.06	241.94	253.98	252.04	243.2	266.41	53.07	5.78	14.01	7.57	16.68	10.5	7.62	3.16	42.46	16	18.52	7.03	80.27	88	171.23	36.84	6.57	4.18	82.25	15.55	10.76	11.26	8.47	2.54	3.13	2.71	3.43	4.52	1.59
P_HEA0174	Control	84.15	195.21	94.98	70.77	172.14	35.58	74.35	1.34	0.43	1351.83	120.58	93.08	1082.83	264.95	195.4	145.81	118.94	129.09	241.91	42.43	5.08	17.6	10.05	15.2	11.36	6.81	3.38	29.45	15.07	11.97	5.71	55.03	95.82	175.41	35.87	6.63	5.12	59.55	9.25	4.27	5.35	8.49	3.48	3.45	1.84	2.01	4.91	1.89
P_HEA0175	Control	148.07	301.12	184.78	62.43	174.87	40.74	136.59	2.96	0.78	2483.59	145.78	188.17	2190.12	417.16	197.79	301.65	422.43	393.52	431.85	85.08	16.7	33.58	13.83	20.42	20.91	9.16	6.38	53.74	15.81	22.13	11.92	105.65	97.93	170.43	41.03	8.02	10.35	120.45	48.64	9.71	6.33	7.42	3.05	7.27	2.65	2.49	7.22	1.66
P_HEA0176	Control	69.87	187.05	73.65	93.82	188.29	27.19	50.38	0.79	0.27	915.99	63.63	50.45	810.09	277.51	209.26	99.27			280.87	21.66	2.89	13.84	12.69	8.19	4.73	4.47	1.12	25.97	24.14	9.01	3.89	45.69	122.33	194.86	27.13	3.5	2.77	44.55	6.89	1.87	1.63	5.19	3.44	1.96	0.59		3.43	1.67
P_HEA0177	Control	96.71	285.27	164.05	85.35	191.91	38.96	109.38	1.92	0.57	1988.82	119.62	97.46	1707.43	392.4	333.18	286.03	177.68	172.96	334.55	53.07	7.81	17.49	10.91	16.35	14.26	8.32	4.18	49.13	20.95	16.28	8.76	87.61	105.91	195.76	38.5	6.58	5.36	93.9	18.57	9.58	9.01	8.52	3.05	3.27	2.43	2.7	5.55	1.83
P_HEA0178	Control	67.66	214.46	119.82	77.22	178.88	37.07	81.89	1.55	0.46	1488.98	71.63	66.53	1355.26	255.95	205.3	199.33	171.8	198.86	305.74	32.33	3.47	17.78	10.12	7.63	6.52	4.4	1.9	36.64	18.41	10.57	4.62	69.04	103.37	182.41	37.36	3.94	3.66	74.54	16.44	3.38	2.66	3.71	2.53	2.18	0.96	0.56	2.64	1.35
P_HEA0179	Control	65.51	165.04	95.48	50.16	128.96	29.34	76.47	1.9	0.59	1390.37	88.43	67.37	1200.99	195.84	103.73	142.94	205.05	228.71	303.94	36.84	1.53	18.86	7.85	8.5	6.4	4.63	1.68	29.78	11.85	10.98	2.57	56.46	65.31	128.46	30.29	4.86	3.71	66.05	17.49	5.05	3.7	3.95	2.34	2.66	1.31	0.87	2.49	0.87
P_HEA0180	Control	111.87	188.42	86.23	69.99	172.53	41.12	75.43	1.23	0.44	1371.48	182.3	118.8	1013.79	151.32	44.68	34.75	113.46	264.56	454.21	76.65	8.82	16.71	7.46	21.18	13.55	10.1	4.1	25.23	13.53	21.35	7.51	49.74	84.46	172.6	41.23	10.03	6.53	55.76	30.56	10.08	11.25	13.76	3.85	3.94	2.28	3.58	7.49	1.89
P_HEA0181	Control	69.25	202.19	119.41	63.88	155.8	33.78	82.49	1.87	0.53	1499.86	90.33	66.47	1294.78	217.01	186.49	188.17	199.24	210.72	301.29	36.88	2.65	14.42	7.05	9.82	7.12	5.61	1.99	35.96	16.15	11.98	3.89	66.46	80	158.66	33.96	4.97	3.66	71.21	16.12	4.75	4.54	5.51	2.93	2.28	1.04	0.89	3.04	1.37
P_HEA0182	Control	155.84	310.01	200.26	67.89	178.49	43.14	138.48	2.95	0.78	2517.99	159.53	158.33	2228.16	366.85	284.74	357.95	455.61	395.15	352.37	95.42	18.96	26.27	10.16	21.12	21.54	10.18	6.14	55.97	15.29	23.5	11.8	108.19	93.34	178.56	43.9	8.77	8.71	122.54	57.57	11.77	7.23	7.9	3.77	8.87	2.51	1.9	4.85	1.87
P_HEA0183	Control	80.17	241.5	142.83	74.01	168.31	35.37	94.09	1.93	0.56	1710.75	100.14	83.99	1513.89	321.88	285.32	273.16	208.59	159.82	245.64	39.64	4.79	18.07	8.68	11.59	10.5	5.84	3.02	42.77	18.09	12.74	6.28	79.03	95.79	171.72	35.14	5.51	4.62	83.26	12.09	7.56	7.09	6.75	2.85	2.35	1.68	1.7	3.43	1.35
P_HEA0184	Control	45.61	312.13	211.42	91.62	181.73	37.81	123.46	2.31	0.68	2244.89	11.61	52.17	2187.89	275.19	370.79	367.24	291.82	329.24	545.03	22.67	0.41	14.86	0.77	2.92	8.43	2.65	2.1	60.38	23.63	3.72	6.75	107.41	100.72	186.65	37.9	0.64	2.87	120.33	13.44	1.15		0.3	1.94	1.83	0.58			0.47
P_HEA0185	Control	90.69	245.66	148.17	61.37	155.88	37.25	104.6	2.41	0.67	1901.96	130.54	98.13	1611.41	250.42	171.8	204.36	280.19	318.6	408.15	57.57	5.93	15.43	6.1	18.17	14.07	8.91	4.12	43.2	14.65	18.79	7.2	79.46	76.87	156.25	37.18	7.18	5.4	88.62	21.89	7.76	8.15	8.82	3.35	4.54	2.54	2.95	5.82	2.11
P_HEA0186	Control	168.12	211.46	127.72	39.03	140.23	32.77	109.14	3.27	0.78	1984.41	212.01	167.59	1633.26	214.78	128.95	166.82	367.16	444.59	325.71	99.66	19.09	31.9	13.44	30.78	21.78	12.44	6.01	36.48	7.62	29.8	9.87	74.42	63.96	140.54	33.86	11.66	9.22	89.83	46.72	16.35	13.4	10.81	3.25	10.87	5.16	4.98	7.67	1.71
P_HEA0187	Control	92.9	241.83	144.66	66.95	174.94	35.82	104.46	2.16	0.6	1899.43	112.93	100.94	1650.57	271.84	145.57	215.21	305.78	312.48	387	54.35	7.03	21.88	12.07	13.15	11.5	6.8	3.35	40.56	15.26	16.57	7.13	81.21	88.75	172.51	36.02	6.21	5.55	90.78	24.82	8.85	6.7	6.37	2.41	3.63	1.84	1.97	4.07	1.14
P_HEA0188	Control	63.7	198.05	81.39	96.65	220.62	43	57.55	0.84	0.26	1046.36	45.64	40.85	916.96	214.02	126.01	107.09	64.22	96.32	308.81	25.91	3.34	13.35	11.55	7.54	2.88	4.33	0.82	27.84	24.58	7.73	3.32	50.87	131.97	227.15	42.69	2.51	2.25	50.43	8.78	2.79	2.26	3.11	2.91	2.2	1.15	0.44	2.1	1.22
P_HEA0189	Control	117.06	228.19	124.26	52.18	144.7	33.23	108.46	2.38	0.75	1972.05	180.6	118.92	1596.98	276.42	99.52	112.7	199.08	334.74	546.75	73.66	9.71	21.77	10.89	24.97	15.37	11.27	4.66	34.59	11.04	24.78	7.73	71.6	76.15	141.41	33.87	9.93	6.54	87.83	26.58	12.36	12.09	11.84	3.76	6.01	3.78	4.77	8.83	2.78
P_HEA0190	Control	240.52	274.42	139.25	58.31	174.76	40.35	125.98	2.39	0.72	2290.7	255.07	117.49	1842.77	193.51	31.79	88.54	252.14	463.93	796.25	170.75	32.85	23.17	11.92	45.16	19.51	18.86	6.21	35.79	11.21	39.71	15.64	77.08	82.08	169.31	41.28	14.03	6.46	101.35	98.78	29.2	20.43	10.19	2.51	19.53	8.23	7.79	8.42	2.02
P_HEA0191	Control	212.2	244.3	118.34	50.88	152.14	39.35	113.69	2.33	0.75	2067.19	309	120.94	1565.85	200.5	15.24	54.75	178.82	410.33	726.98	170.53	25.24	20.02	11.89	47.23	18.25	20.56	5.73	34.82	11.53	46.52	14.54	65.99	72.19	146.84	39.58	16.99	6.65	86.12	74.94	35.82	30.42	17.49	3.08	14.19	9.62	10.89	11.52	2.4
P_HEA0192	Control	135.98	197.91	108.33	53.67	148.15	35.39	88.95	2.02	0.6	1617.36	159.31	94.84	1330.82	242.73	169.8	195.27	220.39	208.43	290.19	87.25	13.29	20.58	10.14	18.47	11.75	8.67	3.78	33.84	11.95	20.58	7.96	62.63	79.17	145.18	35.62	8.76	5.22	73.19	49.65	13.16	10.32	7.68	2.48	7.83	2.77	3.42	4	1.51
P_HEA0193	Control	79.57	216.67	116.73	77.94	178.68	36.69	87.9	1.5	0.49	1598.3	91.05	85.74	1459.07	276.82	214.45	183.11	131.53	201.1	413.8	36.94	5.11	23.38	8.68	10.02	8.65	4.97	2.56	36.36	17.04	10.3	5.64	69.08	106.73	182.37	37.34	5.01	4.72	80.25	11.03	4.8	4.73	5.5	2.37	2.41	1.8	1.52	3.45	1.13
P_HEA0194	Control	107.41	165.44	63.2	64.73	165.82	46.18	57.7	0.98	0.35	1049.12	160.43	121.09	726.95	119.14	30.16	42.81	142.34	200.35	297.01	73.66	8.09	11.73	10.89	22.76	15.28	10.38	4.44	20.59	14.85	23.42	6.33	39.83	101.3	171.68	45.21	8.82	6.66	39.98	29.89	10.29	11.56	14.07	4.77	4.93	2.19	4.64	8.54	2.21
P_HEA0195	Control	315.31	227.9	104.08	50.54	147.71	37.96	99.41	2.06	0.67	1807.63	294.31	135.15	1354.94	224.2	151.83	142.48	189.36	235.14	397.52	206.22	51.55	27.95	18.38	50.84	23.56	20.36	6.26	27.47	9.47	45.91	16.76	60.69	80.39	149.95	38.65	16.19	7.43	74.52	103.01	43.71	32.63	15.65	3.4	20.82	10.56	9.05	7.38	1.75
P_HEA0196	Control	88.65	155.92	79.5	54.2	130.95	28.56	68.56	1.47	0.52	1246.55	147.95	100.19	986.88	162.93	120.31	102.69	94.8	198.61	313.13	50.05	4.46	20.41	8.42	14.48	9.86	6.46	2.73	24.3	11.51	14.47	4.33	48.2	66.18	128.98	29.37	8.14	5.51	54.28	24.62	6.17	7.3	9.62	3.27	2.45	0.96	1.77	5.06	1.39
P_HEA0197	Control	88.77	170.89	83	60.98	155.32	32.13	65.52	1.36	0.42	1191.27	113.16	64.85	954.75	223.54	145.42	155.72	142.63	105.59	191.08	49.13	6.02	16.41	13.36	12.9	7.52	6.77	2.22	27.4	15.51	14.87	4.39	50.43	89.13	157.21	32.01	6.22	3.57	52.51	20.04	8.33	7.66	7.49	3.02	3.78	1.61	2.22	3.81	1.48
P_HEA0198	Control	80.57	255.6	155.21	71.48	169.43	36.53	110.65	2.17	0.65	2011.95	108.84	131.85	1664.93	403.55	264.41	280.92	286.55	217.16	217.77	37.08	3.53	26.24	11.04	11.93	16.98	6.13	4.62	48.01	18.34	12.39	7.25	86.93	92.84	172.97	36.58	5.99	7.25	91.57	13.51	5.35	4.59	6.73	3.34	3.18	1.17	1.71	4.68	1.42
P_HEA0199	Control	55.97	224.52	130.49	87.07	186.31	36.21	90.64	1.5	0.49	1648.01	46.35	44.1	1547.46	232.87	265.51	193.46	81.25	220.27	495.09	21.14	1.58	19.2	5.05	3.52	2.13	2.71	0.58	38.67	20.08	4.32	3.16	73.64	102.93	192.17	37.21	2.55	2.43	85.11	11.3	1.51	1.66	1.75	1.9	0.61	0.61		0.8	0.7
P_HEA0200	Control	194.71	278.82	146.01	60.43	162.58	41.94	119.16	2.42	0.73	2166.65	274.75	146.34	1657.19	213.56	60.24	121.15	286.17	435.84	607.58	149.14	21.11	17.24	10.85	45.56	23.18	19.86	6.79	41.55	15.13	43.15	13.95	77.83	76.25	162.53	41.64	15.11	8.05	91.14	70.34	28.02	25.37	16.55	3.79	13.87	7.84	9.52	11.7	2.3
P_HEA0201	Control	83.69	163.43	95.81	33.01	87.9	24.46	83.05	2.9	0.94	1510.04	137.5	129.45	1251.05	336.07	181.09	189.2	179.62	145.71	193.38	41.6	3.03	26.16	7.84	14.46	15	5.72	4.23	30.98	6.27	14.15	4.8	59.72	54.57	85.77	25.55	7.56	7.12	68.8	17.36	5.85	4.78	6.67	2.91	4.56	1.84	2.28	5.15	1.44
P_HEA0202	Control	109.58	245.87	133.56	61.49	163.14	38.53	104.87	2.17	0.64	1906.85	172.49	134	1536.74	329.79	171.78	196.16	267.03	257.06	312.56	62.12	8.3	21.12	11.28	24.08	18.06	10.78	5.38	39.27	13.78	21.99	8.07	75.84	88.57	163.64	38.61	9.49	7.37	84.52	18.04	8.79	10.39	12.15	4.21	5.39	3.1	4.26	8.42	2.77
P_HEA0203	Control	51.48	203.32	113.79	76.12	158.38	28.96	73.28	1.49	0.46	1332.35	55.29	44.22	1241.11	229.62	248.48	181.35	77.94	148.42	325.96	19.11	0.71	14.6	7.02	6.6	4.9	3.22	1.27	33.7	18.18	6.4	3.71	62.87	92.44	161.96	29.35	3.04	2.43	68.26	4.62	2.09	1.95	3.76	2.64	1.11	0.82		2.05	1.3
P_HEA0204	Control	108.24	271.83	154.49	64.31	172.41	40.97	111.76	2.4	0.65	2032.11	137.46	110.27	1700.36	276.8	134.55	206.32	311.75	344	458.68	71.35	9.08	16.81	7.23	24.07	17.55	10.48	5.19	45.72	15.75	21.38	9.8	82.88	86.55	168.27	40.54	7.56	6.06	93.52	29.89	10.09	9.19	8.13	3.06	7.99	3.84	4.39	6.56	2.02
P_HEA0205	Control	74.65	304.78	172.82	115.3	239.9	41.49	104.73	1.5	0.44	1904.22	48.46	76.85	1803.86	409.71	399.64	355.9	186.02	123.68	286.41	27.72	5.38	22.45	11.54	5.4	9.35	3.35	2.58	52.99	28.68	5.69	8.48	94.48	147.95	247.42	41.16	2.67	4.23	99.21	6.2	5.18	3.23	3.57	2.46	1.24	1.07	0.15	1.02	0.73
P_HEA0206	Control	137.17	214.94	114.9	44.31	132.02	25.07	99.66	2.59	0.75	1812.06	194.64	104.71	1447.46	213.33	111.97	106.94	194.08	339.36	484.04	87.28	11.25	21.95	9.66	32.02	14.78	12.5	4.19	33.75	12.63	27.71	8.66	64.72	63.88	127.38	25.51	10.7	5.76	79.61	32.59	18.49	15.92	10.33	3.15	10.32	6.03	6.14	7.63	1.93
P_HEA0207	Control	60.07	187.79	102.74	65.68	146.43	28.48	71.98	1.56	0.49	1308.72	76.43	85.21	1128.3	339.2	253.83	213.56	122.71	55.94	116.45	21.07	1.24	19.43	10.53	6.84	9.42	3.49	2.57	32.33	15.12	8.32	4.11	61.07	91.94	149.41	28.72	4.2	4.69	62.05	4.08	2.83	1.92	5.16	3.09	1.52	0.38	0.3	2.93	1.36
P_HEA0208	Control	196.89	257.01	133.13	52.65	140.5	34.78	119.33	2.53	0.85	2169.77	280.94	141.21	1720.54	233.98	98.5	85.31	204.58	450.39	652.3	150.68	21.88	21.27	9.22	45.28	19.16	18.59	5.66	36.43	11.21	42.17	13.69	72.62	74.58	140.4	36.13	15.45	7.77	94.63	71.23	27.14	21.63	13.82	4.15	15.59	8.57	8.29	9.84	2.69
P_HEA0209	Control	62.66	224.77	122.32	83.81	201.83	41.64	80.35	1.46	0.4	1460.92	38.57	55.17	1394.37	215.14	152.16	214.94	264.63	209.72	308.45	25.32	3.32	14.9	6.23	4.98	4.2	3.31	1.18	37.66	21.32	6.91	3.64	71.7	118.69	204.35	41.72	2.12	3.03	76.69	11.62	1.48		1.85	3.09	2.24	0.37		0.42	1.17
P_HEA0210	Control	259.46	175.55	55.29	42.2	135.62	30.71	81.04	1.31	0.6	1473.53	306.31	151.8	943.78	206.21	53.02	19.61	102.3	203.81	376.8	168.75	32.38	25.64	19.53	48.42	20.92	19.65	6.3	16.19	9.53	40.05	12.45	36.73	75.06	135.47	31.98	16.85	8.35	51.91	97.22	26.47	20.1	13.85	4.46	20.38	7.63	7.73	9.6	2.69
P_HEA0211	Control	64.66	217.21	112.43	84.71	181.44	30.5	74.8	1.33	0.41	1360	63.28	59.64	1265.75	265.31	212.66	188.72	106.4	137.03	328.11	24.89	2.35	18.48	12.13	8.77	7.07	4.31	1.75	35.54	22.21	9.42	4.79	64.99	112.43	185.11	30.45	3.48	3.28	69.61	4.37	5.04	4.35	4.81	2.72	1.67	1.49	1	3.12	1.15
P_HEA0212	Control	118.68	265.24	155.51	75.18	183.76	39.57	109.16	2.07	0.59	1984.88	110.23	96.22	1734.17	273.57	175.84	240.65	320.53	304.8	390.49	67.58	12.81	19.54	10.14	15.64	13.18	8.36	3.62	44.06	17.76	16.96	7.59	84.87	94.81	183.9	40.23	6.06	5.29	95.37	38.7	6.41	4.98	6.38	3.53	6.67	1.66	1.1	3.69	1.78
P_HEA0213	Control	74.9	241.78	134.18	85.49	200.59	41.04	84.49	1.57	0.42	1536.34	84.19	78.83	1329.66	276.95	231.82	234.33	197.97	167.82	257	40.76	4.79	15.55	12.22	11.25	10.88	5.72	3.2	39.98	20.42	12.97	7.11	73.97	110.61	204.24	40	4.63	4.34	73.13	11.31	7.45	8.13	7.3	2.23	1.83	1.55	2.52	4.02	1.02
P_HEA0214	Control	61.01	206.99	96.07	97.88	202.75	33.86	61.15	0.98	0.3	1111.86	54.89	45.13	998.76	248.26	209.96	159.75	42.84	73.46	262.54	24.92	2.28	15.81	13.35	6.26	4.69	3.74	1.14	31.61	24.66	8.22	4.72	56.16	125.31	209.77	33.61	3.02	2.48	54.93	3.95	4.26	4.46	5.4	2.78	0.85	0.91	0.64	2.28	1
P_HEA0215	Control	176.43	227.31	122.1	58.6	162.07	44.98	102.27	2.08	0.63	1859.56	215.1	142.95	1476.69	165.81	105.42	139.75	260.46	367.51	478.46	123.32	21.97	20.72	8.74	30.75	20.71	13.73	5.95	35.21	11.98	31.34	10.96	69.01	85.23	162.87	45.02	11.83	7.86	81.21	58.31	19.54	18.42	16.09	4.26	8.94	4.2	6.01	8.92	2.33
P_HEA0216	Control	77.84	217.73	118.15	70.2	180.59	36.57	84.15	1.68	0.47	1530.11	100.85	93.48	1259.17	295.8	196.96	210.45	234.98	168.08	175.07	35.44	4.4	18.65	13.09	12.32	11.99	6.22	3.48	36.58	17.34	12.21	5.94	67.14	98.14	182.56	36.18	5.55	5.14	69.25	9.62	4.29	4.38	6.98	3.28	3.07	1.22	1.66	4.43	1.77
P_HEA0217	Control	68.63	238.61	124.77	96.1	200.51	34.31	81.39	1.3	0.41	1479.89	49.15	41.42	1414.81	257.43	210.97	204.53	141.28	167.12	384.53	28.32	3.34	17.67	10.41	7.29	4.08	4.52	0.88	39.96	26.11	8.48	4.79	70.3	123.12	206.87	34.5	2.7	2.28	77.81	8.76	5.25	3.09	2.66	2.83	2.65	1.81	0.09	1.13	0.99
P_HEA0218	Control	82.87	281.82	162.8	85.42	194.09	39.92	113.33	1.91	0.58	2060.71	99.63	137.58	1772	388.38	287.24	266.43	245.53	241.11	360.88	36.6	4.57	24.12	10.16	13.58	18.04	6.35	5.02	48.32	19.89	10.58	8.63	88.24	109.28	198.72	39.96	5.48	7.57	97.46	9.07	2.91	3.15	7.12	3.39	3.32	1.58	1.63	5.13	1.44
P_HEA0219	Control	90.86	329.98	203.31	92.78	199.29	40.69	132.83	2.19	0.67	2415.13	105.52	145.5	2114.36	527.56	450.02	378.59	244.58	196.67	305.32	38.04	6.02	25.96	12.41	13.45	20.33	6.79	5.67	60.42	23.42	11.96	9.91	107.58	114.16	206.87	40.42	5.8	8	116.28	10.59	6.09	5.23	7.2	3.31	2.46	1.98	1.61	5.68	1.61
P_HEA0220	Control	53.31	219.14	142.73	59.75	152.65	30.82	96.17	2.39	0.63	1748.61	57.25	72.72	1570.98	230.76	148.51	225.73	307.73	304.94	349.79	30.69	0.69	16.97	7.73	4.94	7.79	3.49	2.06	40.41	13.67	9.58	4.5	78.12	72.74	149.29	31.25	3.15	4	86.4	17.15	2.74	1.07	2.65	1.89	1.69	0.25	0.05	1.54	0.62
P_HEA0221	Control	59.81	235.43	147.73	66.62	168.12	40.08	102.93	2.22	0.61	1871.62	77.05	101.85	1680.47	309.82	214.28	249.92	288.84	266.24	331.05	30.32	2.42	21.99	8.51	7.43	11.37	3.9	3.39	41.78	12.97	9.78	5.91	83.25	91.25	168.7	40.26	4.24	5.6	92.42	6.54	3.84	3.59	5.13	2.06	0.96	1.02	1.37	3.43	0.93
P_HEA0222	Control	79.39	255.85	158.95	77.99	186.68	40.32	100.32	2.04	0.54	1824.09	90.19	103.64	1646.25	308.85	288.22	319.94	305.72	244.36	208.62	44.83	5.42	22.62	11.71	9.86	12.91	4.46	3.66	47.2	18.28	11.69	8.53	86.26	101.18	187.34	40.01	4.96	5.7	90.54	19.44	7.92	6.05	4.8	1.77	2.75	1.69	1.74	2.36	0.39
P_HEA0223	Control	80.65	249.12	150.11	82.44	196.95	39.9	97.45	1.82	0.49	1771.83	78.42	94.64	1638.12	272.33	249.85	271.81	279.96	263.87	309.74	39.25	5.8	23.27	11.35	8.71	10.43	4.22	3	43.91	19.04	10.1	7.48	83.19	108	199.68	39.81	4.31	5.2	90.09	16.84	5.92	4.52	3.92	1.7	2.61	1.56	1.16	2.14	0.39
P_HEA0224	Control	208.48	221.23	81.49	59.55	179.82	32.76	87.83	1.37	0.49	1597.02	268.88	174.48	1113.66	361.97	136.43	143.82	154.48	152.05	190.03	126.18	23.96	33.64	27.77	43.6	21.32	16.14	6.11	28.04	17.51	33.64	12.24	53.82	103.64	176.48	33.49	14.79	9.6	61.25	53.73	24.08	20.74	13.28	3.88	13.69	7.93	7.96	10.26	2.05
P_HEA0225	Control	113.28	199.54	92.95	58.31	145.97	33.35	77.33	1.59	0.53	1406.08	183.72	97.38	1057.64	271.91	139.67	108.96	89.9	155.14	289.48	71.04	8.96	15.03	10.73	26.72	13.39	11.13	4.11	27.82	12.56	24.76	7.07	55.22	80.17	145.81	33.32	10.1	5.36	58.17	24.97	13.54	14.36	12.09	3.6	5.87	3.99	5.21	8.29	2.66
P_HEA0226	Control	103.29	244.96	140.29	61.85	163.49	36.94	109.8	2.27	0.67	1996.45	142.42	121.14	1682.31	411.7	221.9	255.84	289.31	209.31	225.87	49.84	8.23	26.99	14.07	16.43	14.04	7.7	4.28	41.29	14.51	16.42	6.89	82.09	94.45	163.17	37.61	7.83	6.66	92.52	17.71	8.1	6.36	7.34	3.74	4.87	2.41	2.13	5.26	2.39
P_HEA0227	Control	111	267.97	156.19	72.9	177.95	38.88	108.96	2.14	0.61	1981.15	139.27	89.34	1683.99	320.14	203.68	241.66	252.12	237.91	402.46	71.39	10.68	16.93	8.85	17.84	12.1	9.23	3.73	43.62	16.03	20.03	8.82	84.79	89.84	176.73	38.71	7.66	4.91	92.62	32.97	13.03	10.45	8.54	2.73	4.93	2.54	2.85	4.87	1.56
P_HEA0228	Control	53.68	237.23	134.65	91.05	185.44	35.83	85.84	1.48	0.46	1560.77	28.54	49.86	1540.94	284.07	274.2	247.63	128.23	160.54	388.85	19.71	1.83	19.35	7.61	2.53	4.71	1.9	1.24	41.38	22.02	4.69	5.02	76.15	117.98	190.5	36.03	1.57	2.74	84.75	5.64	4.13	2.18	1.74	1.85	0.65	0.95		0.58	0.37
P_HEA0229	Control	122.55	186.07	88.88	61.07	160.65	39.2	75.42	1.46	0.47	1371.26	177.43	77.16	1061.47	181.15	60.46	87.27	153.22	218.48	373.88	91.31	11.98	14.92	11.24	22.23	9.57	10.92	3.17	26.11	12.09	25.88	7.78	52.27	82.85	160.69	38.9	9.76	4.24	58.38	38.43	18.66	16.21	11.45	2.55	5.66	3.97	5.08	6.2	1.55
P_HEA0230	Control	79.69	259.72	144.51	89.12	186.29	35.74	95.24	1.62	0.51	1731.76	93.79	97.3	1554.64	308.82	248.62	240.97	209.18	200.49	330.78	34.68	4.29	20.54	9.53	12.15	12.72	5.82	3.48	43.78	22.6	10.16	7.33	78.97	111.52	190.24	35.85	5.16	5.35	85.5	9.56	3.63	3.69	6.61	3.69	3.02	1.57	0.92	3.76	1.73
P_HEA0231	Control	166.97	224.55	115.73	49.4	148.58	35.04	101.32	2.34	0.68	1842.23	217.03	122.48	1456.74	233.52	73.58	152.12	283.31	319.99	414.19	116.94	17.49	20.12	12.91	31.52	17.89	14.36	5.43	35.97	12.44	32.05	10.43	66.27	76.46	144.81	35.23	11.94	6.74	80.12	61.08	19.39	15.59	11.63	3.47	11.21	4.99	5.94	7.91	2.28
P_HEA0232	Control	152.26	233.73	121.42	53.72	134.74	33.61	109.15	2.26	0.81	1984.62	225.88	151.21	1580.12	253.47	74.3	80.75	177.84	371.87	606.68	101.24	15.38	24.79	12.51	31.83	20.31	13.62	6.05	32.31	10.17	30.69	10.89	69.05	73.22	132.47	34.19	12.42	8.32	86.9	44.89	18.05	16.42	15.01	3.85	8.12	4.74	6.1	10.98	2.54
P_HEA0233	Control	159.3	249.66	140.99	50.26	145.59	32.52	123.78	2.81	0.85	2250.71	227.8	157.89	1858.31	267.6	94.48	148.29	322.73	460.32	536.12	101.28	15.83	30.51	11.7	31.32	21.1	13.61	6.01	40.74	11.55	29.56	10.68	79.33	72.8	140.34	34.07	12.53	8.68	102.2	46.36	15.25	12.71	12.88	4.53	10.2	4.92	4.69	8.96	2.65
P_HEA0234	Control	71.72	209	117.26	73.03	173.33	40.31	81.04	1.61	0.47	1473.56	88.46	85.83	1327.37	231.91	142.03	210.35	268.08	228.4	230.38	40.48	3.11	19.47	8.79	8.91	8.14	4.54	2.26	36.63	17.75	11.87	5.01	68.35	97.33	174.53	40.56	4.87	4.72	73	19.7	6.79	4.83	4.35	2.64	2.41	1.33	0.94	2.11	0.69
P_HEA0235	Control	239.96	325.86	137	77.58	204.72	40.57	147.28	1.77	0.72	2677.93	367.29	250.7	1968.11	427.81	89.91	24.97	124.36	467.4	805.76	140.45	27.34	41.15	24.27	59.74	35.99	23.97	10.56	39.99	18.49	46.33	17.32	81.14	113.76	206.22	41.15	20.2	13.79	108.24	43.9	27.58	28.9	25.03	6.09	13.53	10.09	11.83	20.61	4.56
P_HEA0236	Control	199.3	249.19	129.68	70.32	188.83	57.16	90.67	1.84	0.48	1648.67	200.86	133.62	1279.61	218.65	212.19	195.95	202.39	257.2	285.84	155.31	28.63	14.26	16.5	33.82	15.1	14.65	4.79	35.98	18.56	37.45	12.26	72.65	112.41	195.31	56.08	11.05	7.35	70.37	82.39	26.55	22.32	14.49	4.55	10.46	5.61	5.95	7.85	2.04
P_HEA0237	Control	89.14	209.41	108.15	66.55	182.04	40.03	83.12	1.63	0.46	1511.3	119.85	122.3	1205.24	249.61	118.84	151.65	249.41	238.56	248.32	43.24	5.4	20.28	14.46	16.26	14.86	7.48	4.25	32.78	16.24	15.39	5.97	63.21	97.32	183.54	39.72	6.59	6.73	66.29	15.52	3.36	4.9	8.38	3.57	4.03	1.52	2.46	6.29	1.91
P_HEA0238	Control	139.55	233.51	129.07	61.02	159.76	35.26	96.41	2.12	0.6	1753.08	152.68	107.3	1413.94	308.06	193.11	221.41	258.76	201.93	237.09	88.58	14.29	17.74	11.96	22.01	14.58	10.78	4.4	38.47	14.77	23.4	8.6	72.43	85.7	161.65	35.4	8.4	5.9	77.76	52.46	11.53	8.27	7.58	3.42	9.44	2.67	2.92	4.97	1.93
P_HEA0239	Control	62.18	167.05	79.07	70.67	165.88	35.83	58.85	1.12	0.35	1070.09	72.18	49.71	933.21	187.06	129.39	96.89	72.22	130.23	305.44	32.3	2.91	13.48	9.02	8.44	3.81	4.26	1.24	23.6	14.82	9.95	3.39	48.13	95.1	169.18	35.9	3.97	2.73	51.32	10.58	5.04	4.34	4.63	2.28	1.76	1.37	1.08	2.59	1.04
P_HEA0240	Control	185.46	260.7	126.23	74.1	186.28	46.67	104.51	1.7	0.56	1900.29	206.11	86.64	1535.04	199.56		109.23	225.19	331.99	674.53	145.88	24.17	13.84	10	31.2	13.78	15.61	4.64	36.62	16.08	35.8	12.9	71.39	100	184.26	46.25	11.34	4.76	84.42	78.95	26.91	20.42	12.2	2.72	11	5.58	6.58	7.17	1.99
P_HEA0241	Control	82.84	219.85	131.63	60.27	148.59	31.31	91.01	2.18	0.61	1654.82	117.34	75.52	1377.74	247.65	227.68	211.14	190.78	218.57	306.79	49.57	4.99	14.29	10.01	16.13	10.76	7.51	3.11	37.72	14.48	16.04	6.02	70.7	76.36	150.33	31.37	6.45	4.15	75.77	20.28	7.14	7.73	7.32	2.83	4.04	2.14	2.74	4.65	1.92
P_HEA0242	Control	154.79	130.41	57.22	31.06	120.43	22.37	63.95	1.84	0.53	1162.83	239.86	69.18	824.79	126.95	83.68	113.14	161.75	155.08	195.87	101.83	14.88	23.18	16.45	31	7.84	12.78	2.28	17.88	8.65	28.42	6.14	37.92	57.02	115.3	23.12	13.19	3.8	45.36	38.25	23.6	20.95	12.55	2.96	10.03	5.92	6.33	5.26	1.24
P_HEA0243	Control	75.06	140.23	48.62	68.87	174.98	37.61	56.28	0.71	0.32	1023.41	90.09	72.22	838.27	174.75	65.46	31.31	19.4	151.35	379.26	35.55	3.49	23.62	8.33	10.54	4.09	3.73	1.22	18.58	15.35	7.8	2.58	37.98	102.56	175.72	38.74	4.95	3.97	46.1	13.99	4.95	3.71	3.77	2.52	3.45	1.88	1.26	2.55	0.72
P_HEA0244	Control	109.7	185.13	84.27	55.48	149.99	34.11	74.85	1.52	0.5	1361.05	165.34	97.9	968.35	183.7	46.22	40.52	110.73	235.27	412.2	76.48	7.96	13.18	9.82	24.18	13.78	10.8	4.07	25.75	12.97	23.46	7.14	47.71	71.72	148.38	33.73	9.09	5.38	53.26	31.1	13.33	12.37	11.14	3.31	6.35	3.57	4.67	7.49	1.9
P_HEA0245	Control	190.38	184.93	97.34	46.93	151.16	33.8	88.76	2.07	0.59	1613.85	234.57	103.86	1244.23	111.28	39.07	91.05	259.82	362.14	442.15	145.49	22.85	19.43	13.71	31.91	13.23	15.32	3.87	27.66	9.81	38.26	10.89	56.66	73.67	152.07	34.02	12.9	5.71	68.43	75.28	27.35	20.41	12.57	2.77	12.61	5.81	6.64	6.12	1.19
P_HEA0246	Control	121.83	163.91	66.75	69.94	167.52	35.92	57.42	0.95	0.34	1044.07	132.09	41.16	833.95	152.02	68	76.63	72.34	125.87	312.6	84.33	13.04	11.15	9.13	16.13	3.53	8.93	1.23	21.51	14.7	20.45	5.07	42.33	90.99	169.51	36.64	7.26	2.26	45.87	50.57	12.4	9.01	6.86	2.93	6.64	2.12	1.8	2.63	1.41
P_HEA0247	Control	64.52	254.07	152.55	91.23	202.27	37.29	94.42	1.67	0.47	1716.8	49.35	41.61	1622.51	275.68	305.49	291.72	224.86	189.17	292.31	24.52	3.41	17.55	6.81	4.48	3.74	3.59	1.04	46.93	23.7	6.47	4.84	83.77	112.14	208.99	37.31	2.71	2.29	89.23	8.13	4.48	3.2	2.46	2.33	1.22	0.9		0.25	0.84
P_HEA0248	Control	102.42	264.57	162.11	71.61	183.91	44.1	114.33	2.26	0.62	2078.83	122.33	156.86	1774.64	287.96	168.02	251.82	393.46	376.33	374.43	65.21	7.2	22.99	9.5	14.3	19.82	7.66	5.54	49.12	17.18	16.61	9.48	86.95	91.67	185.37	43.85	6.73	8.63	97.6	34.51	6.08	4.35	7.2	2.99	4.8	1.53	1.97	4.94	0.9
P_HEA0249	Control	43.77	178.29	105.45	64.36	150.77	36.12	71.62	1.64	0.48	1302.19	68.73	66.86	1195.86	92.17	117.03	122.38	136.23	301	445.64	29.45		15.61	4.24	6.6	7.15	2.96	2.02	30.58	12.67	8.38	3.85	58.35	71.67	148.73	36.3	3.78	3.68	65.77	9.33	3.32	5.58	6.57	1.55		0.61	1.25	3.6	0.28
P_HEA0250	Control	138.25	233.94	119.94	69.8	188.96	46.6	101.51	1.72	0.54	1845.79	251.99	176.11	1349.69	193.16	75.82	96.25	249.84	388.87	421.97	89.84	11.42	24.28	12.69	30.25	22.36	13.77	6.6	35.67	16.23	30.46	10.21	68.04	91.63	190.26	45.79	13.86	9.69	74.23	23.91	15.23	20.26	21.81	5.18	3.32	3.52	6.7	12.46	2.85
P_HEA0251	Control	76.93	182.83	107.77	54.67	143.79	31.75	82.2	1.97	0.57	1494.62	128.82	83.29	1207.42	207.33	142.42	150.2	207.82	250.54	267.11	46.3	3.19	17.99	9.55	12.9	9.54	7.13	2.69	33.13	12.94	16.91	4.3	61.48	68.85	145.56	31.95	7.08	4.58	66.4	15.09	7.25	8.35	9.15	3.15	2.05	1.56	2.26	5	1.69
P_HEA0252	Control	96.67	150.21	71.1	48.46	131.85	28.57	65.87	1.47	0.5	1197.69	159.43	93.61	866.72	134.47	61.87	7.51	68.52	255.45	386.9	66.35	6.17	15.21	11.06	21.55	10.94	8.8	3.17	18.38	8.85	21.67	5.75	41.47	61.93	132.36	28.82	8.77	5.15	47.67	25.11	13.04	11.73	10.3	2.75	4.71	3.31	4.15	6.76	1.53
P_HEA0253	Control	74.99	228.99	142.78	61.34	140.24	31.58	92.53	2.33	0.66	1682.41	105.79	82.15	1460.92	309.29	305.8	280.33	201.77	153.98	215.68	42.49	3.58	14.12	7.34	12.31	11.55	6.19	3.35	42.01	14.18	13.77	6.22	76.47	75.55	142.47	31.33	5.82	4.52	80.35	17.59	6.89	6.63	6.95	2.6	2.72	1.32	1.97	3.95	1.42
P_HEA0254	Control	54.39	143.47	85.32	41.71	112.9	21.97	66.98	2.05	0.59	1217.84	81.48	47.4	1056.38	179.94	138.98	156.03	178.47	166.44	211.37	21.72	0.3	17.67	9.84	7.77	4.23	3.77	1.1	25.92	10.26	8.52	1.41	51.67	62.15	110.97	22.92	4.48	2.61	58.1	7.88	1.79	1.85	3.69	2.7	2.55	0.76	0.5	2.03	1.64
P_HEA0255	Control	53.59	166.48	96.59	58.59	144.99	27	73.19	1.65	0.5	1330.84	63.46	50.31	1161.07	193.23	144.96	171.82	186.9	181.89	267.22	21.88	0.32	19.79	11	4.67	4.36	3.06	1.09	29.73	14.63	6.3	2.19	57.38	80.72	145.24	27.76	3.49	2.77	63.86	8.54	1.41	1.4	3.32	2.49	1.77	0.28	0.2	1.28	1.12
P_HEA0256	Control	50.18	178.35	95.11	74.01	165.19	29.03	66.49	1.29	0.4	1208.91	61.72	39.74	1035.46	168.8	203.97	122.74	91.73	175.66	277.59	12	0.68	16.34	13.14	6.5	3.38	3.36	0.86	26.31	18.17	5.38	2.44	53.24	92.6	170.42	29.44	3.39	2.19	56.95		0.58	1.66	4.94	3.39	0.96	0.55		2.37	1.71
P_HEA0257	Control	74.06	149.23	81.23	49.17	131.75	26.14	68.66	1.65	0.52	1248.46	113.04	26.12	1005.19	171.47	122.31	129.15	138.26	148.43	263	39.87	3.9	15.45	9.89	10.2	1.34	5.88	0.6	24.98	11.61	11.97	1.83	49.26	66.41	130.6	27.07	6.22	1.44	55.28	15.64	5.73	6.17	6	2.95	2.95	1.32	1.21	2.27	2.15
P_HEA0258	Control	114.64	218.53	137.57	56.5	159	33.18	99.88	2.43	0.63	1816.14	168.25	85.25	1529.38	76.57	87.04	181.72	338.53	438	439.96	84.36	9.28	20.24	8.48	20.38	11.28	9.55	3.23	39.86	14.96	23.13	7.3	74.15	64.57	153.55	33.32	9.25	4.69	84.11	30.76	14.3	16.88	13.21	2.86	3.92	3.14	4.46	5.52	1.26
P_HEA0259	Control	139.13	231.76	115.72	56.69	153.37	32.71	104.38	2.04	0.68	1897.9	244.9	161.38	1479.01	247.21	101.35	105.65	153.81	317.18	556.21	90.88	11.48	24.98	12.06	33.3	21.99	13.87	6.46	33.25	11.15	29.85	10.08	66.95	77.88	148.19	32.67	13.47	8.88	81.34	17.12	16.98	21.9	20.94	3.99	4.31	4.85	7.91	12.55	2.45
P_HEA0260	Control	77.74	160.95	77.11	54.84	141.9	24.6	64.67	1.41	0.46	1175.92	127.33	81.29	930.67	216.27	149.08	120.79	94.06	131	229.8	36.49	3.5	18.44	15.23	15.31	9.58	6.61	2.68	23.58	12.94	13.65	4.03	46.86	79.52	140.5	25.02	7	4.47	51.18	6.31	4.77	6.91	9.34	3.33	2.52	1.67	2.5	5.73	2.04
P_HEA0261	Control	143.55	190.84	115.38	38.66	140.11	25.58	99.06	2.98	0.71	1801.16	179.97	75.83	1479.67	148.58	58.82	130.28	309.62	385.4	440.99	94.3	15.47	21.39	12.64	23.12	8.53	11.43	2.53	31.32	8.69	26.62	6.99	66.03	57.24	134.96	26.71	9.9	4.17	81.38	50.24	15.61	11.03	7.59	2.69	9.65	3.9	3.26	4.07	1.81
P_HEA0262	Control	150.06	220.55	119.7	39.5	118.91	28.89	112.31	3.03	0.94	2042.17	242.13	141.15	1632.08	251.94	101.55	123.13	215.65	380.84	543.61	102.63	13.75	26.77	11.74	34.86	18.98	14.28	5.59	35	8.96	33.17	9.95	70.39	67.42	116.01	29.62	13.32	7.76	89.76	36.04	21.01	19.93	15.39	3.88	8.76	6.15	7.67	10.52	2.72
P_HEA0263	Control	93.78	128.39	48.94	49.88	135.92	30.58	49.52	0.98	0.36	900.49	137.96	60.22	645.95	123.9	31.83	38.09	63.72	134.14	300.6	67.59	6.27	13.88	9.79	18.31	7.03	8.01	2.12	16.78	10.13	18.37	4.79	32.19	71.23	133.41	30.8	7.59	3.31	35.53	26.29	11.99	10.89	8.27	2.25	5.79	3.18	4.04	4.24	1
P_HEA0264	Control	93.48	156.67	93.15	38.59	117.59	27.5	75.31	2.41	0.64	1369.36	119.73	57.5	1144.52	127.37	74.71	120.38	200.24	267.43	386.43	68.64	7.21	15.44	8.51	15.55	6.89	7.55	1.95	26.96	7.97	18.49	4.78	53.18	53.21	115.55	28.21	6.58	3.16	62.95	34.9	11.7	8.74	5.47	1.65	6.04	2.9	2.94	3.08	0.65
P_HEA0265	Control	155.15	199.07	120.93	41.48	126.4	26.52	104.21	2.92	0.82	1894.9	160.04	95.99	1605.2	171.11	141.55	121.62	200.22	359.16	583.39	92.67	18.04	24.23	10.07	22.22	10.46	9.66	3.39	31.09	7.89	21.23	8.32	67.95	59.08	122.01	27.55	8.8	5.28	88.28	53.91	12.25	9.25	6.36	2.06	10.21	3.83	3.24	4.39	1.69
P_HEA0266	Control	117.96	150.29	76.08	43.64	123.14	26.33	76.65	1.74	0.62	1393.75	185.21	70.55	1115.39	171.42	85.14	84.43	123.32	203.69	402.36	72.37	9.96	19.94	8.76	18.47	6.2	9.68	2.07	23.59	9.42	21.15	4.03	48.53	64.47	121.68	27.38	10.19	3.88	61.34	30.06	12.36	11.53	11.22	3.74	4.44	2.59	2.87	5.46	2.57
P_HEA0267	Control	71.4	188.04	120.24	52.25	143.28	34.55	96.42	2.3	0.67	1753.23	96.66	92.48	1556.63	208.88	142.53	180.99	228.36	328.56	459.76	46.33	3.15	28.47	8.42	8.4	8.64	3.4	2.5	35.18	10.21	10.06	5.52	69.76	71.34	139.49	35.42	5.32	5.09	85.61	17.86	9.32	7.12	3.98	0.88	2.5	2.34	2.34	2.21
P_HEA0268	Control	54.05	224.54	138.92	77.55	177.56	31.51	91.66	1.79	0.52	1666.7	45.46	52.56	1635.66	228.2	248.07	266.03	199.9	230.7	431.32	19.12	1.45	23.12	8.32	2.84	5.05	1.98	1.34	43.08	19.7	4.13	4.44	78.75	102.63	177.6	31.8	2.5	2.89	89.96	1.09	2.96	3.35	2.86	1.45		0.99	0.44	0.94	0.48
P_HEA0269	Control	249.85	253.22	96.18	55.6	182.99	40.61	121.38	1.73	0.66	2207	453.58	207.87	1452.24	279.68	41.57	33.14	137.16	342.59	633.27	173.94	27.56	33.07	15.66	60.88	30.19	25.3	9.55	30.49	11.43	51.73	16.61	59.41	90.53	175.5	40.31	24.95	11.43	79.87	39.95	37.41	41.41	35.49	6.69	10.5	9.7	14.27	20.06	4.75
P_HEA0270	Control	65.99	132.32	82.95	34.66	100.15	20.43	66.08	2.39	0.66	1201.48	110.34	13.16	1050.8	135.99	146.57	158.97	161.07	162.53	238.56	36.54	1.96	14.23	6.82	10.01		5.51		25.37	9.37	12.86	0.27	50.05	50.38	98.33	21.52	6.07	0.72	57.79	12.91	7.28	6.98	5.45	2.81	2.71	1.62	1.2	1.78	1.83
P_HEA0271	Control	144.81	142.91	60.51	43.28	133.19	23.03	63.94	1.4	0.48	1162.56	175.73	42.47	869.32	135.01	22.84	75.39	144.55	169.05	296.14	96.3	14.9	14.58	9.83	21.52	4.86	11.46	1.53	21.1	11.21	24.67	4.77	39.19	64.65	128.45	24.43	9.66	2.34	47.81	58.18	13.32	8.72	8.11	3.93	10.29	2.56	1.9	3.29	2.28
P_HEA0272	Control	113.45	144.37	76.35	40.8	124.19	25.69	72.19	1.87	0.58	1312.67	169.01	26.8	1053.14	123.21	60.69	89.62	136.99	218.78	391.06	86.85	9.68	16.45	11.23	19.82	0.72	9.57	0.4	22.31	9.41	23.52	4.34	46.15	59.02	119.5	26.72	9.3	1.47	57.92	36.51	19.17	15.68	7.52	2.01	6.8	4.71	4.4	2.53	1.16
P_HEA0273	Control	76.86	124.31	59.58	42.78	128.51	30.76	57.24	1.39	0.45	1040.82	122.92	72.06	821.55	171.3	97.99	92.54	129.85	142.52	164.13	37.14	3.93	18.65	9.7	12.23	5.25	5.29	1.69	17.89	7.91	12.4	1.8	40.87	67.52	127.28	31.69	6.76	3.96	45.18	15.09	4.26	4.57	6.36	3.09	3.38	1.22	1.21	3.42	1.68
P_HEA0274	Control	115.81	228.48	126.8	69.56	184.6	43.94	110.35	1.82	0.6	2006.41	161.92	157.88	1686.2	237.37	93.39	150.18	302.05	421.51	497.18	67.94	9.17	35.66	16.59	18.29	17.37	7.83	5.04	37.57	15.64	16.87	8.28	74.53	97.68	184.37	45.08	8.91	8.68	92.74	28.9	8.61	9.04	9	2.91	4.73	3.24	3.49	6.36	1.1
P_HEA0275	Control	59.76	185.66	106.08	66.58	152.78	26.55	77.71	1.59	0.51	1412.94	72.97	24.92	1261.05	208.56	195.01	206.7	154.45	142.28	296.41	23.21	1.63	18.32	8.01	5.53	1.43	3.86	0.31	33.63	17.77	6.48	1.94	62.7	88.85	153.16	27.45	4.01	1.37	69.35	6.72	2	3.06	4.42	3.17	1.67	0.31	0.06	0.96	1.82
P_HEA0276	Control	90.38	188.08	115.13	46.62	130.95	27.22	94.59	2.47	0.72	1719.94	127.42	76.75	1470.29	163.43	92.46	162.13	222.72	318.66	501.82	58.16	5.66	23.06	9.22	12.56	8.16	6.2	2.35	33.2	11.34	15.51	5.33	66.6	66.56	123.93	27.92	7.01	4.22	80.86	27.13	8.99	8.42	7.89	2.53	3.96	1.6	2.53	3.64	1.2
P_HEA0277	Control	97.4	169.28	95.44	50.33	142.64	31.59	83.51	1.9	0.59	1518.38	157.83	89.62	1218.99	115.18	61.17	107.45	218.24	321.89	423.49	66.65	5.95	21.43	9.37	16.53	9.72	8.19	2.78	28.83	10.83	17.38	5.29	54.75	63.6	139.27	32.56	8.68	4.93	67.04	28.37	7.99	9.29	9.66	2.83	4.47	2.17	3.1	4.65	1.31
P_HEA0278	Control	177.11	256.28	136.91	46.18	132.99	30.93	123.83	2.96	0.93	2251.63	284.89	167.03	1768.22	258.79	63.75	116.63	251.51	433.74	657.32	125.34	16.94	28.33	11.63	42.1	24.14	17.49	6.9	40.36	11.95	38.52	12.78	76.34	64.8	127.04	31.31	15.67	9.19	97.25	41.68	26.28	25.44	18.95	4.01	10.43	7.77	9.31	12.41	2.4
P_HEA0279	Control	68.38	216.15	93.77	109.6	216.74	35.03	66.73	0.86	0.31	1213.33	56.04	33	1110.71	172.79	156.89	89.41		136.42	540.59	29.55	3.4	17.21	11.72	7.28	2.99	4.43	0.62	29.45	27.98	6.54	4.48	54.39	134.61	224.2	35.17	3.08	1.81	61.09	2.27	5.36	6.34	7.1	3.2	0.38	1.32	0.8	2.71	0.96
P_HEA0280	Control	77.91	168.85	98.46	44.57	127.37	26.61	87.51	2.21	0.69	1591.23	140.93	99.17	1294.27	190.53	140.65	118.79	128.71	276.26	438.56	46.18	3.05	23.48	11.43	14.42	11.1	6.43	3.16	28.06	8.86	14.69	4.19	57.46	61.7	124.26	27.34	7.75	5.45	71.18	6.89	7.82	10.21	11.34	2.81	0.76	1.96	3.17	6.31	1.48
P_HEA0281	Control	196.21	190.85	69.06	59.01	189.98	39.34	82.5	1.17	0.43	1500.16	299.59	222.74	1004.33	228.22	70.52	133.2	246.57	246.82	188	110.64	20.11	38.3	29.83	39.43	28.39	15.23	7.97	25.14	16.03	30.58	11.35	47.72	105.86	187.75	39.43	16.48	12.25	55.24	45.35	15.76	19.1	19.51	4.88	9.54	4.99	7.88	12.68	2.49
P_HEA0282	Control	55.08	165.43	90.99	63.77	147.74	28.26	72.62	1.43	0.49	1320.48	59.83	50.32	1213.77	185.97	170.5	152.65	90.43	190.4	389.33	25.27	1.07	22.37	10.21	4.57	3.57	2.28	0.95	28.36	14.11	5.4	2.79	55.34	88.02	148.08	29.42	3.29	2.77	66.75	9.43	2.66	2.47	2.79	1.71	1.41	0.97	0.66	1.27	0.61
P_HEA0283	Control	52.34	137.32	74.02	54.78	144.46	27.68	61.73	1.35	0.43	1122.42	71.13	36.62	999.96	127.3	112.08	110.78	113.05	195.51	314.43	21.2	0.58	20.37	8.04	5.6	1.26	2.69	0.39	24.01	12.3	6.56	1.29	47.9	76.68	143.83	28.67	3.91	2.01	55	3.75	2.95	3.85	3.85	1.87	1.01	0.93	0.76	1.58	0.89
P_HEA0284	Control	57.77	169.92	95.11	52.37	121.41	23.87	85.79	1.82	0.71	1559.98	80.64	75.32	1326.65	190.52	114.2	79.96	78.92	284.41	545.81	27.56		23.98	7.65	8.73	7.93	4.06	1.97	28.65	12.09	8.31	2.69	55.85	66.44	120.04	25.48	4.44	4.14	72.96	8.99	2.13	2.53	5.41	2.87	2.27	1.18	0.89	3.88	1.19
P_HEA0285	Control	62.65	246.05	167.38	60.57	148.62	34.73	112.3	2.76	0.76	2041.93	77.41	84.01	1842.44	226.9	227.26	281.53	312.42	350.45	462.39	39.43	2.61	20.24	7.46	8.52	10.89	4.19	3.09	45.91	13.22	9.39	6.48	88.66	74.15	146.78	35.25	4.26	4.62	101.33	18.92	3.72	4.03	4.49	1.75	2.4	1.03	1.53	2.51	0.75
P_HEA0286	Control	101.53	191.78	108.51	47.43	136.08	29.7	83.93	2.29	0.62	1526.15	144.94	53.64	1269.76	170.23	94.16	180.54	231.8	239.04	358.53	71.17	7.59	17.21	9.09	18.71	8.11	8.55	2.47	34.24	13.01	18.76	6.13	60.73	62.68	128.93	29.99	7.97	2.95	69.83	28.98	14.33	13.01	7.71	2.07	5.79	3.68	3.97	3.64	1.16
P_HEA0287	Control	94.84	192.59	102.68	49.46	138.15	27.48	89.75	2.08	0.65	1631.87	173.78	87.93	1246.6	221.86	105.02	138.84	159.3	240.71	377.83	62.33	5.07	20.43	10.39	20.99	12.35	9.13	3.6	32.41	12.57	18.49	5.41	58.82	63.25	131.16	28.11	9.56	4.84	68.56	14.01	10.42	13.78	13.29	3.75	2.98	2.85	4.3	7.09	2.42
P_HEA0288	Control	137.33	247.84	133.95	66.45	174.92	38.46	110.47	2.02	0.63	2008.67	199.88	129	1625.62	163.32	75.42	122.6	272.25	437.45	599.85	91.06	12.24	25.13	15.04	29.52	17.45	12.68	4.97	37.26	16.94	26.09	9.83	73.17	86.65	173.34	38.98	10.99	7.09	89.4	36.53	15.04	15.95	13.17	3.57	8.04	4.89	5.94	8.59	1.79
P_HEA0289	Control	92.66	173.76	91.55	59.35	163.16	36.83	74.32	1.54	0.46	1351.25	163.65	110.09	1096.19	132.37	85.7	130.84	225.3	287.97	270.44	62.86	5.5	21.83	11.54	17.89	11.45	7.43	3.33	27.13	12.43	18.76	5.9	54.86	82.92	159.57	37.24	9	6.05	60.29	18.64	9.89	12.19	12.35	3.29	2.36	2.23	3.72	5.75	1.32
P_HEA0290	Control	88.03	221.73	133.16	61.29	148.36	28.18	117.22	2.17	0.79	2131.34	127.35	132.98	1830.43	296.52	150.87	168.27	235.16	382.54	538.29	44.25	3.95	37.12	13.93	12.84	14.61	5.71	3.93	39.23	13.72	11.86	6.06	77.68	80.62	148.05	30.11	7	7.31	100.67	12.13	6.73	6.58	7.43	2.73	2.79	2.5	2.37	5.08	0.95
P_HEA0291	Control	70.92	148.06	92.41	38.49	111.14	20.69	74.67	2.4	0.67	1357.77	102.11	26.52	1179.75	151.62	124.73	176.67	213.17	191.65	283.7	37.89	2.37	16.67	7.89	9.45	1.65	5.78	0.36	29.04	10.96	12.18	0.94	55.43	57.1	108.7	21.87	5.62	1.46	64.88	16.77	5.35	5.14	4.59	2.76	3.63	1.26	1.13	1.46	1.7
P_HEA0292	Control	47.51	183.74	122.42	44.66	129.01	33.61	85.66	2.74	0.66	1557.49	53.22	55.62	1466.04	154.94	115.99	220.89	284.53	287.57	397.32	28.82	0.77	18.14	6.11	5.25	5.15	2.09	1.59	34.23	9.12	8.23	3.72	71.13	69.78	122.11	33.87	2.93	3.06	80.63	13.5	3.44	3.54	2.09	0.89	2.26	0.88	1.72	1.11	0.36
P_HEA0293	Control	64.21	159.42	70.74	69.12	145.42	24.12	57.57	1.02	0.4	1046.74	86.2	55.49	893.11	212.05	155.1	112.37		68.05	317.51	31.3	1.52	18	10.36	8.8	5.49	3.86	1.42	23.41	16.02	7.8	3.3	43.8	88.42	144.87	24.72	4.74	3.05	49.12	5.71	5.32	5.9	7.11	2.73	0.85	1.07	1.18	3.06	0.97
P_HEA0294	Control	76.65	211.68	143.27	53.22	148.25	36.73	106.03	2.69	0.72	1927.84	122.85	96.77	1672.97	139.05	139.31	179.39	291.3	454.82	510.78	56.01	3.5	23.47	8.07	13.23	10.75	6	3.09	40.4	11.17	14.77	6.12	76.93	59.62	144.95	37.72	6.76	5.32	92.01	25.85	7.23	8.24	6.09	1.51	3.07	2.58	2.77	3.73	0.61
P_HEA0295	Control	95.28	264.7	186.73	50.15	128.83	25.76	135.58	3.72	1.05	2465.28	128.23	105.47	2213.08	331.97	283.43	356.4	410.83	356.78	411.15	46.73	4.88	28.72	7.37	12.92	13.06	7.02	3.47	55.09	15.18	14.07	5.6	102.58	66.53	128.12	27.06	7.05	5.8	121.71	21.95	6.61	5.69	5.53	3.22	4.46	1.9	1.46	3.14	1.76
P_HEA0296	Control	96.9	156.79	88.93	41.61	124.69	22.58	77.83	2.14	0.62	1415.08	170.99	66.08	1108.32	119.55	127.28	107.22	171.81	271.11	313.09	52.5	5.49	17.59	10.63	20.14	6.78	9.26	2	25.91	11.44	20.02	2.74	53.01	60.65	125.28	23.29	9.4	3.63	60.95	16.41	8.3	10.69	11.34	4.41	4.01	2.43	2.98	5.8	3.07
P_HEA0297	Control	87.54	222.14	124.87	66.87	166.05	33.89	95.71	1.87	0.58	1740.34	123.73	76.08	1471.48	193.44	97.9	161	228.12	314.11	462.29	59.89	4.97	19.3	7.38	15.47	9.23	7.05	2.64	37.38	16.25	15.17	6.17	69.71	81.73	161.92	34.58	6.8	4.18	80.93	24.37	8.37	8.35	7.12	2.85	4.25	2.49	2.57	3.45	1.41
P_HEA0298	Control	141.51	244.79	146.9	53.1	156.46	37.28	122.69	2.77	0.78	2230.78	211.67	137.4	1816.26	125.15	82.13	110.15	286.35	553.71	728.88	101.32	12.97	26.08	11.09	30.96	18.45	12.95	5.36	40.18	12.34	28.48	10.8	78.53	67.7	153.36	37.93	11.64	7.56	99.89	41.79	16.82	17.16	12.74	2.78	8.71	5.73	6.74	8.58	1.65
P_HEA0299	Control	89.03	176.12	98	46.6	142.56	28.41	87.92	2.1	0.62	1598.61	128.13	88.18	1364.74	189.14	39.76	135.27	266.06	301.64	395.29	49.04	5.53	26.43	14.46	14.1	8.62	6.36	2.56	27.97	10.34	14.94	4.47	60.86	74.56	136.43	29.48	7.05	4.85	75.06	16.15	7.98	7.63	7.06	2.48	3.98	2.33	2.67	4.2	1.26
P_HEA0300	Control	52.05	173.7	110.57	50.25	120.23	20.22	87.97	2.2	0.73	1599.62	70.12	30.45	1462.37	176.47	161.54	169.11	167.09	256.77	455.88	20.87	0.19	20.39	8.91	4.75	1.59	3.37	0.36	31.71	12.29	6.82	1.18	64.29	68.45	118.57	21.92	3.86	1.67	80.43	6.62	1.02	1.8	3.8	2.77	1.27	0.46		1.65	1.81
P_HEA0301	Control	103.54	174.82	106.54	41.74	123.14	22.4	88.92	2.55	0.72	1616.74	159.47	41.36	1336.53	179.55	147.38	188.37	219.22	230.56	336.64	67.74	7.58	18.53	10.72	16.19	4.51	8.82	1.37	32.06	11.12	18.82	3.89	60.88	58.73	119.06	23.61	8.77	2.27	73.51	28.55	11.37	10.81	8.77	3.22	5.04	2.5	2.77	3.27	2.18
P_HEA0302	Control	107.11	188.09	106.32	48.51	132.19	30.7	87.89	2.19	0.66	1598.05	163.42	86.19	1307.29	164.57	105.84	137.46	198.29	285.33	433.94	70.71	7.54	19.69	9.44	20.39	10.24	9.51	2.86	31.71	12.49	21.22	5.33	61.09	64.86	130.68	31.31	8.99	4.74	71.9	29.31	12.59	12.83	10.18	3.09	5.19	3.28	3.94	5.69	1.51
P_HEA0303	Control	140.74	134.28	25.57	52.89	148.04	34.18	48.37	0.48	0.33	879.51	268.67	118.28	396.12	174.68	31.16			105.23	164.07	94.89	11.02	18.5	17.53	37.4	15.12	15.1	4.38	11.74	12.76	32.82	6.09	23.01	81.96	148.14	34.27	14.78	6.51	21.79	24.42	18.69	22.95	20.62	5.4	6.76	5.43	7.99	12.11	3.15
P_HEA0304	Control	116.3	252.97	166.65	52.96	146.36	32.56	131.56	3.15	0.9	2392.15	183.35	110.42	2027.1	142.18	131.72	144.25	269.57	571.77	796.04	85.59	8.85	25.92	8.54	24.7	14.57	10.9	4.12	45.03	12.58	25.39	9.34	87.56	60.16	142.62	33.16	10.08	6.07	111.49	29.98	16.42	16.85	11.71	2.29	5.93	5.19	5.93	7.13	1.33
P_HEA0305	Control	86.88	123.1	47.9	49.78	143.4	24.21	56.53	0.96	0.39	1027.82	131.25	59.89	722.1	228.16	114.15	87.58	71.01	62.19	145.22	42.4	5.3	21.34	18.31	13.06	4.57	6.39	1.42	16.41	11.31	13.25	1.92	35.65	80.82	144.19	25.15	7.22	3.29	39.71	12.32	6.67	6.63	7.29	3.24	3.37	1.74	1.96	3.73	2.03
[truncated: 102 more columns]
