# Supplementary material for: Stratification of hypertension and SARS-CoV-2 infection by quantitative NMR spectroscopy of human blood serum
Source: Commun Med (Lond). 2023 Oct 16;3:145. doi: 10.1038/s43856-023-00365-y (PMC11081957; doi:10.1038/s43856-023-00365-y)
Supplement: Supplementary file 6 — Supplementary Data 3 [file 43856_2023_365_MOESM6_ESM.xlsx]

## Sheet: NMR Data COVID-19
ID	Group	Ethanol	Trimethylamine-N-oxide	2-Aminobutyric acid	Alanine	Asparagine	Creatine	Creatine	Glutamic acid	Glutamine	Glycine	Histidine	Isoleucine	Leucine	Lysine	Methionine	N-Dimethylglycine	Ornithine	Phenylalanine	Proline	Sarcosine	Threonine	Tyrosine	Valine	2-Hydroxybutyric acid	Acetic acid	Citric acid	Formic acid	Lactic acid	Succinic acid	Choline	2-Oxoglutaric acid	3-Hydroxybutyric acid	Acetoacetic acid	Acetone	Pyruvic acid	D-Galactose	Glucose	Glycerol	Dimethylsulfone	TPTG	TPCH	LDCH	HDCH	TPA1	TPA2	TPAB	LDHD	ABA1
248.1	COVID-19		14		412		57	76		443	127	53	0.03	55		39	2		65		0.01		41	175		12	175	4	2.435	1			13	3	0.02	114		3.646			164.17	146.64	61.01	46.02	122.29	27.12	61.73	1.33	0.5
248.2	COVID-19		9		211		73	57	62		0.16	16	18	61		36	2		42		3	26	29	0.13		21		22	1.535	12			286	89	59	31		4.388		3	165.98	144.61	64.93	40.48	116.88	27.06	69.23	1.6	0.59
248.3	COVID-19		2		349		0.02	71	41	477	0.21	41	29	56		32	1		19		2			134		2		19	2.123	1			25	3		48		4.237		4	275.97	196.5	90.13	53.82	145.67	33.7	88.12	1.67	0.6
249.1	COVID-19		5		449		39	113	78	372	161	65	0.03	96		38	2		68		1		42	275		11		29	2.831	1			42	0.01	15	77		4.999		3	136.13	158.06	104.09	23.5	77.15	13.89	98.69	4.43	1.28
249.2	COVID-19		4	17	586		0.03	0.12	225	375	448	0.07	33	101	172	41			167			82	37	318		55		27	2.906	2	0.01	8	17	5	27	31		4.817		6	140.59	198.87	127.69	27.09	75.05	13.44	121.67	4.71	1.62
249.3	COVID-19		14		317		47	127	64	0.32	182	62	19	77	159	39	1	42	71		2		32	242		0.01		19	2.165	4	1	7	46	15	19	105		5.467		3	135.58	133.07	80.19	21.95	69.82	10.72	82.11	3.65	1.18
252.1	COVID-19	0.03	12		483		31	64	106	423	217	79	57	83		0.04	1		65	169	3	72	45	193	146	9	0.04	34	4.005	1		11	47	1	16	148		6.677	251	4	129.16	178.18	97.95	46.75	128.26	28.91	81.65	2.1	0.64
256.1	COVID-19	37	33		278		6	97		394	138	45	35	0.08	108	31	1		64		1		55	0.25		18		26	3.007	5			119	28	39	0.07		4.936		5	59.1	144.18	68.88	60.62	129.57	26.16	58.45	1.14	0.45
256.2	COVID-19		0.01		367			0.09		394	248	48	22	89		37	1		77		1		52	194		19		3	5.028	7			178	34	0.11	0.06		5.105		4	84.43	147.53	62.06	63.71	136.15	28.66	55.32	0.97	0.41
256.3	COVID-19		2		262		6	96		363	217	39	37	83		38		6	45		3		44	279	144	9		23	2.401	8		9	448	0.05	73	36		5.691		2	78.64	125.33	44.32	58.1	120.43	25.18	49.67	0.76	0.41
259.1	COVID-19		27		389		3	93	0.08	692	303	107	77	113	0.23	77	1		56			104	46	202		12		8	3.344	3		11	19	7	9	33		3.695		4	79.93	124.74	52.23	55.67	128.59	24.62	47.68	0.94	0.37
260.1	COVID-19		12		392		31	69		442	143	69	35	78		53	2	0.01	44		1		48	242		5		26	2.07	3		11	21	3	9	52		5.957		8	124.94	195.24	104.38	75.6	176.95	32.98	76.05	1.38	0.43
260.2	COVID-19	12	25		443		19	98	124	443	185	13	57	101	0.15	52	1		64		1		69	343		14		1	2.647	3			19	7	27	88		6.564		16	148.22	187.27	99.17	59.25	148.26	28.76	73.56	1.67	0.5
260.3	COVID-19		4		454		18	99		0.55	161	45	58	159		43	1			0.24	2		71	375		13	183	21	3.392	3			21	6	37	84		6.076		0.01	172.19	219.09	129.77	62.96	170.58	34.12	101.74	2.06	0.6
264.2	COVID-19		19		379		26	0.06	74		145	18	55	99		0.03			0.04				61	218		17		36	2.797			12		6		102		6.361		2	204.06	159.48	73.19	46.51	141.26	31.35	70.02	1.57	0.5
264.3	COVID-19		0.01		0.37		32	73		434	0.17	13	44	124	163	41	1		79		2		0.07	242		5		3	2.318	1			21	1	12	72		5.857		2	106.49	122.5	50.24	51.99	128.46	27.45	51.53	0.97	0.4
269.1	COVID-19	18	78	68	291		19	53	109	457	0.23	105	27			46		9	0.04		3			205		21		39	2.222	5	1	11	204	12	0.07	23		3.986	195	4	66.25	151.82	87.34	46.84	123.58	26.23	70.99	1.86	0.57
269.2	COVID-19		116		404		8	66		616	187	0.05	19	87		51	1		17		3		28	189		6		14	1.66	4			25	1	31	66		6.538		7	93.19	198.45	121.18	57.83	152.64	36.58	86.84	2.1	0.57
270.1	COVID-19		1		392		23	63	78	436	275	51	29	66	187	31	1	48	46		1	108	48	224		2		7	2.692	2	3		21	2	15	46		3.317		3	131.17	173.79	93.33	41.47	128.76	23.83	84.79	2.25	0.66
273.1	COVID-19		26		353		11	87		585	201	55	0.02	51		47	1		42		6		43	173		4		0.01	2.543	4			9	15	14	119		4.269		13	131.24	146.21	68.6	53.28	133.73	26.98	56.93	1.29	0.43
273.2	COVID-19		32		413		25	78	58	545	0.25	77	34	63	184	36	1	39	31		3			176		7		21	2.386	4			24	8	17	0.06		3.503		15	170.79	152.13	70.34	42.06	115.4	23.67	68.65	1.67	0.59
274.2	COVID-19			28	527		8	66	0.08	0.65	286	0.08	76	126		46	1	51	68		9	186	93	316		3		14	3.672	3	14		25	8	8	56		2.21		9	177.24	201.07	107.31	57.47	143.79	32.46	84.73	1.87	0.59
275.1	COVID-19		26		271		8	122	92	324	148	71	25	67		34	1		0.1		1		42	173		9		27	1.774	4	8	9	0.21	33	47	65		5.43		12	79.28	101.78	44.75	34.58	90.38	17.93	49.24	1.29	0.54
277.1	COVID-19		0.02		422		0.01	68		529	201	0.07	0.04	118		45	1		67		5		0.03	228		5		6	2.145	1			19	3	25	42		3.719		3	127.19	117.91	41.04	44.43	119.06	29.36	46.79	0.92	0.39
278.1	COVID-19	0.05	16		575		39	0.06	0.14	0.48	461	65	0.01	0.05		35	1		92					0.12		3		0.01	4.033	3		6	15	1	9	251		6.464		3	156.42	114.23	33.74	39.2	111.01	23.44	49.39	0.86	0.44
278.2	COVID-19		12		466		54	43	89	503	481	71	12	62		35	1		117		11		0.04	0.14		3		22	1.944	1	8		21	4	33	75		4.21			173.85	125.18	49.73	38.37	114.96	26.37	64.01	1.3	0.56
278.3	COVID-19		4		528		22	0.06		476	587	54	22	65		0.04	1		95		17		38	166		3	0.06	16	2.964	2		6	16	3	22	45		3.988		2	306.95	141.85	36.42	37.54	121.94	23.16	62.77	0.97	0.51
279.1	COVID-19		15		0.47		0.05	42	15	522	0.29	64	46	0.09	184	0.05			55		3			207		6		13	2.203	2		4	0.02	2	19	91		6.011		5	81.27	177.8	99.62	58.53	137.08	28.48	75.14	1.7	0.55
279.2	COVID-19		11		457		52	46		412	287	48	23	65		35			41		3		39	165		3		9	2.643	1	12		22	4	7	91		4.302		8	86.86	190.57	117.13	59.53	143.42	27.47	85.45	1.97	0.6
280.1	COVID-19		9		347		6	75	147	656	209	71	0.03	72	143	49	1		71		5		2	198		0.01	0.11	11	2.557	3		11	24	2	18	31		3.576		3	122.96	190.62	83.91	62.04	158.88	30.86	69.95	1.35	0.44
281.1	COVID-19		1		419		18	69	106	475	0.29	68	103	83		31		81	0.09		7		57	214		7		21	3.538	2			24	5	21	74		2.699		8	313.28	203.85	89.33	43.59	116.89	24.07	97.86	2.05	0.84
282.1	COVID-19		0.01	28	284		25	0.11		0.65	179	59	41	128	226	54			52		7			276		4		8	1.427	2			22	7	21	0.03		4.259		5	190.38	205.66	121.34	33.23	105.06	24.81	109.32	3.65	1.04
282.2	COVID-19		5	27	412		7	99		519	192	67	53	95	132	47	1		57		7		41	238		3		13	1.868	2			12	4		35		3.773		8	241.79	204.05	105.9	36.54	111.01	26.99	102.77	2.9	0.93
284.1	COVID-19		4		502		25	0.05	84	647	266	74	68	142	227	59	1		35		8	203	53	204	186	15		27	2.858	2	18		19	5	19	0.1		4.735		6	105.42	149.56	69.62	47.47	123.51	25.21	62.94	1.47	0.51
284.3	COVID-19	22	0.01	28	418		13	35	0.14	551	272	56	0.06	99	184	28	1	51	62		5		42	223	49	15	127	17	5.073	3	16		21	1	14	39		1.199		9	181.9	155.5	75.11	40.73	131.87	21.77	67.32	1.84	0.51
285.1	COVID-19		17		385		39	72		503	181	88	39	0.05		37	1				1		23	0.17		0.01		11	2.041	2		11	13	1	14	43		3.34		11	215.83	177.87	86.88	46.65	134.13	23.71	80.95	1.86	0.6
286.1	COVID-19		0.02		557		22	84		685	364	105	81	176	191	74	1	22	56			76	83	281		3		11	2.377	1	0.01		21	5	14	0.07		3.475		1	123.47	136	66.07	51.58	135.66	27.39	58.94	1.28	0.43
288.1	COVID-19		23		437		16	73	122	0.6	322	85	55	93	0.25	41	1	79	73				59	237		14		23	3.388	3			32	9	17	26		3.224		0.01	123.7	188.68	107.72	58.19	147.84	30.29	85.14	1.85	0.58
288.2	COVID-19		0.03		438		43	66		451	225	56	28	51		0.03	1		0.07				37	175		8		39	2.094	2		11	19	8	27	36		6.163		3	90.07	170.8	100.56	54.13	127.74	27.48	76.42	1.86	0.6
288.3	COVID-19		21		341		0.02	74	51	538	218	71	32	77	168	0.04	2		42		4		57	233		12		8	2.257	2			11	1	12	48		4.713		5	101.26	173.9	106.95	50.48	125.17	25.99	84.85	2.12	0.68
289.1	COVID-19		13		466		16	0.05	39	555	231	21	42	108		36	1	49	75		2			235		8		25	2.172	1	6		11	1	26	18		2.088		3	148.94	135.37	74.63	37.05	112.31	22.99	68.86	2.01	0.61
290.1	COVID-19		0.02		494		47	67	101	535	0.26	76	53	105	221	57	1	0.09	72	195	3		54	237		8	147	5	2.978	3		0.01	19	6	15	18		5.243		7	160.07	151.64	80.95	37.13	110.02	20.03	74.74	2.18	0.68
290.2	COVID-19		21		549		48	74		651	289	67	88	139	0.26	65	1		69		1		73	259		7		9	2.029	2		0.01	9	1	23	43		5.43		9	119.36	183.62	105.83	43.46	112.32	21.94	91.9	2.43	0.82
291.1	COVID-19		14		0.31		43	48		458	525	76	35	76		39			222			89		146	5	11		0.01	2.621	1			62	17	51	21		3.484		3	98.83	115.14	45.92	48.96	135.1	26.06	47.35	0.94	0.35
293.1	COVID-19	46	1		348		34	43	112	439	241	56	31	75		41		28					49	235		19	0.12	0.01	3.24	2			0.03	3	42	29		3.09		9	86.94	191.59	111.04	55.33	137.7	21.44	84.26	2.01	0.61
294.1	COVID-19		29		465		13	118	144	339	195	0.07	0.04	88		43	1		89		2		44	193	0.03	13		0.01	2.946	6			303	23	0.1	99		12.533	211	33	96.3	129.02	64.98	45.42	109.08	21.68	65.76	1.43	0.6
294.2	COVID-19		69	13	655		17	136	218	327	317	48	55	153	197	47	1		0.11		3			303		5	209	44	8.66	0.01	17		0.14	4	97	0.1		14.67		13	133.98	130.99	56.83	47.15	107.87	21.24	69.98	1.21	0.65
295.1	COVID-19		13		363		13	106	115	507	217	59	41	91		61			205				46	213		9		35	1.642	5	13		15	4	43	51		5.884		25	132.48	123.44	56.74	33.81	102.92	20.86	67.65	1.68	0.66
295.2	COVID-19		31		325		11	103		0.44	94	69	48	78		58	1		0.18				44	216		6		47	1.762	1	15		34	0.01	22	49		4.759		22	145.72	125.43	60.33	38.93	106.49	25.06	70.37	1.55	0.66
297.1	COVID-19		32		364			74		0.59	213	5	52	83		62	5	43	28	189	1		1	241		16		26	2.185	5			24	2	14	55		5.006		11	100.47	136.66	48.12	63.03	153.49	31.45	43.14	0.76	0.28
298.1	COVID-19		7		462		35	0.07		475	281	117	33	72		52	96	0.01	39				58	175		18	18	8	2.325	1			66	2	23	43		3.112		9	91.67	253.88	144.81	61.08	156.55	30.71	103.08	2.37	0.66
298.2	COVID-19		8		0.42		41	59	47	554	182	29	66	97		77	91		44	175	3			0.26		0.01		33	2.827	3			21	4	24	38		5.113		7	86.87	240.46	149.74	60.92	155.08	31.05	104.42	2.46	0.67
299.1	COVID-19		16		296		33	0.08		468	0.15	75	0.05	91	101	47	1		46		6			222		0.02		15	881				8	9	0.01	74		4.654			118.56	154.52	91.21	41.96	117.58	22.11	79.01	2.17	0.67
299.2	COVID-19		13		531		22	105	0.23	436	288	79	47	128		74	1	61	102		2		54	286		13		4	3.814	3	9	6	18	2	22	27		3.07		5	118.49	162.72	89.13	45.18	117.59	25.06	80.92	1.97	0.69
299.3	COVID-19	17	0.04		429		29	115	0.16	442	256	95	75	126	207	72	77	21	94		0.01		55	302		0.01		5	2.39	1			23	7	12	62		3.544		8	120.49	165.82	93.47	44.57	115.05	22.3	84.67	2.1	0.74
301.1	COVID-19		2	97	391		0.01	115	82	551	187	0.06	71	154		72	1	67	49		3		55	262		12		32	1.851	7			0.12	9	46	14		3.909		5	102.56	144.1	87.63	40.79	111.31	24.31	66.02	2.15	0.59
302.1	COVID-19		0.09		233		42	63		0.47	122	56	33	69	157	0.06	1		41		1			154	134	27		27	1.039	1			49	6	13	16		4.205		7	103.62	112.66	53.9	46	118.84	23.47	52.62	1.17	0.44
302.2	COVID-19		41		288		25	58		558	148	89	23	93		76	1		46		3		2	183		13			2.184	2			16	4	9	25		5.165		1	92.13	107.45	49.12	43.23	111.26	22.92	47.93	1.14	0.43
304.1	COVID-19		18	22	379		0.01	89		0.66	227	79	33	79		78	1		25		1		43	158		6	109	14	1.605	2		0.01	34	4	11	0.02		3.64		8	95.49	130.61	59.52	48.39	128.65	25.86	48.36	1.23	0.38
305.1	COVID-19		25		252		71	63		579	163	103		0.05		59	1				4			145	13	0.01		16	1.096	3			21	5	24	18		4.454		16	68.65	247.61	143.87	90.46	202.6	38.45	98.99	1.59	0.49
305.2	COVID-19		12		447		54	0.05	71	0.56	179	13	19	54		74			15		3		45	124		7		23	2.293	7			8	4	11	35		2.983		12	71.69	233.8	146.65	74.17	167.72	34.54	102.22	1.98	0.61
310.1	COVID-19		0.02		429		13	58	0.21	597	299	63	35	76		67	89	42	65				56	174	0.01	12		24	3.204	1			21	4	28	28		3.892		3	78.21	198.53	118.71	58.29	134.18	31.29	93.44	2.04	0.7
311.1	COVID-19		21		374		21	66	143	403	169	64	23	82		44	1		0.06		1		2	275		4		7	2.433	1			23	4	0.01	21		4.126		6	248.7	168.17	52.71	48.15	123.38	29.45	73.26	1.09	0.59
311.2	COVID-19	21	8	59	359		11	98	109	0.43	0.15	11		98		52	1		51		1		23	275		43		4	2.72	2		11	22	1	5	107		7.318		5	118.56	136.95	75.2	38.32	107.45	24.53	69.21	1.96	0.64
311.3	COVID-19		24		403		15	0.08	218	477	222	26	43	0.15	156	54			88					278		31		42	3.336	1			12	2	17	98	397	8.52		0.01	133.9	135.08	64.87	35.81	105.35	22.11	64.37	1.81	0.61
313.1	COVID-19		3		277		6	76		514	148	106	31	61		56	91		56		1		45	169	15	11			1.099	4			0.01	2	14	26		4.194	167	14	173.28	175.46	79.79	51.25	145.46	28.96	76.94	1.56	0.53
314.1	COVID-19		21		378		44	103		551	228	52	48	76		67	1		55		3		44	198	63	4		11	2.498	2		4	21	1	34	48		3.707		4	97.12	158.42	63.76	67.99	157.66	31.72	58.76	0.94	0.37
315.1	COVID-19	511	16		313		3	0.08	109	455	193	0.07	26	74		46	1		94		1		36	219		0.53		0.02	3.423	4	5		88	2	27	123		6.549		21	98.22	125.15	68.13	35.95	93.34	19.52	72.96	1.9	0.78
315.2	COVID-19	31	18	73	448		3	93	0.15	373	296	46	37	122	117	57	81	91	112		2		44	211		21	112	0.01	4.359	5	11		238	7	36	71		4.556	248	25	79.61	139.68	79.05	40.18	99.19	21.32	82.08	1.97	0.83
316.1	COVID-19		8	24	313		32	57	157	467	0.23	107	26	57	126	74			0.08		3		26	115	19	24	111	23	3.008	11			411	38	121	43		4.909		2	228.53	131.71	39.62	46.16	137.14	20.05	80.13	0.86	0.58
317.1	COVID-19		23		395		2	93	123	517	233	15	34	99		51			58		8			253		0.01	159	21	3.405	2		7	23	5	35	81		2.545	185	14	159.9	154.65	68.97	41.43	116.99	25.65	68.97	1.66	0.59
318.1	COVID-19		6		339		7	68	115	573	241	77	51	111	176	0.08	1		77		2		0.06	242		26		8	1.829	3			18	13	26	52		3.442		0.01	91.6	197.25	137.71	44.95	118.28	25.83	94.58	3.06	0.8
319.1	COVID-19		37		262		8	183	129	284	236	43	43	89		0.03	2		143		3	203	33	0.18	101	17	106	16	1.715	26	8	6	634	112	0.18	48		5.458	302	5	201.02	156.76	58.4	41.01	99.32	22.65	72.62	1.42	0.73
319.2	COVID-19		7	19	0.41			145		371	269	8	45	72	164	44	2		108		3		18	176	16	4		1	2.183	1	7	0.01	0.01	3	25	0.09		3.77		5	231.39	176.46	87.79	40.18	97.11	19.96	94.64	2.18	0.97
322.1	COVID-19		22		538		23	71	225	481	349	63	88	104	202	54		72	0.09		8		64	237	14	0.01	124	13	5.747	5		11	22	4	17	18		1.31		8	99.52	179.42	95.22	57.44	135.37	26.41	72.83	1.66	0.54
322.2	COVID-19		3		606		27	72		524	372	12	0.03	85		51	1		53				52	0.18		5	169	16	2.728	1			0.02	4	28	31		2.611		4	106.39	186.54	107.03	52.36	135.02	28.78	81.6	2.04	0.6
323.1	COVID-19		42		505		18	72	227	559	388	107	69	99	204	58		125	88		3	36	69	265	7	33		22	5.918	1	23		56	3	84	41		3.54		6	96.21	133.07	63.09	47.23	120.23	24.04	63.1	1.34	0.52
324.1	COVID-19		0.03	62	492		2	41	171	751	491	68	43	65	155	78	2	125	55		3	145	27	0.16	15	8	132	6	4.252	4	16	11	22	5	28	48		2.885	199	2	63.77	164.09	76.82	69.65	152.72	30.71	55.48	1.1	0.36
327.1	COVID-19		22	0.05	389		5	57		622	168	46	42	114		66	1	28	101		2		68	279		6	109	8	1.12	4			36	2	15	18		4.742		15	84.76	132.94	69.17	41.5	107	22.6	63.41	1.67	0.59
328.1	COVID-19		6		405		13	66		574	253	63	46	69	183	58	92		49		1		48	256		25	134	14	2.11	3			44	2	32	47		3.63		11	76.57	208.09	127.51	49.85	118.96	25.88	91.88	2.56	0.77
329.1	COVID-19		4	11	0.42		6	66	154	467	186	57	53	107		53	1	96	86			92	0.08	283		5		27	3.339	3	5		47	14	29	87		4.138	228	5	160.55	204.43	103.94	44.41	122.41	25.58	105.72	2.34	0.86
329.2	COVID-19		21	9	311		5	73	104	424	173	66	45	86		44			0.1		1		44	209		15		33	1.846	3	6		54	6	41	128		6.18		4	150.07	165.71	88.71	39.51	102.42	20.58	92.47	2.25	0.9
329.3	COVID-19		11	42	0.2		3	69	118	335	175	9	41	74		0.04	1	15	91		2		42	167	207	4		5	2.012	16	9		396	82	66	17		4.625	259	7	124.99	123.77	52.5	33	81.74	18.85	72.02	1.59	0.88
330.1	COVID-19		5		388		18	0.07		451	233	62	32	0.07		51			51		6	109	29	0.19		3		6	2.091	2		0.01	37	7	14	65		3.662	188	8	135.94	179.69	101.13	50.16	134.39	27.62	88.84	2.02	0.66
330.2	COVID-19				0.43		22	0.06		451	248	67	13	54		36			54		4		35	143		2	108	4	1.527	6			0.02	5	28	112		3.862		7	176.87	186.93	104.53	48.81	140.46	27.67	92.63	2.14	0.66
335.1	COVID-19	41	41		379			81	77	341	172	29	28	94	92	0.05	69		101				43	201		4		18	2.349	1	2		7	3	12	57		6.609		6	83.05	116.21	55.09	37.79	90.74	17.5	56.4	1.46	0.62
335.2	COVID-19		39		465		3	69	194	472	329	99	45	108		58		85	139		3		0.06	241		8	0.16	12	5.779	2	13	0.01	36	5	0.02	59		4.458	285	1	86.63	130.91	56.38	43.51	98.72	21.59	57.63	1.3	0.58
335.3	COVID-19		44		503			76	97	525	227	11	44	105		42	1		67		8	208	67	178		4		8	3.366	2		0.01	28	1	18	42		3.153		1	182.5	184.8	94.25	40.78	114.38	21.11	99.88	2.31	0.87
336.1	COVID-19		0.01		294		0.03	68	108	463	258	69	48	88		37			99		4	313		178		3		19	1.728	0.01			172	33	33	36		3.072		3	152.94	175.61	55.88	70.01	186.88	32.86	71.57	0.8	0.38
336.2	COVID-19		4		378		42	81	302	426	355	92	32	139	233	49		75	0.13		2	317		218	12	9	162	16	6.15	3	17	11	61	5	19	56		1.421		5	129.26	165.7	53.35	66.35	175.38	31.36	72.74	0.8	0.41
338.1	COVID-19		0.02		606		24	64	192	0.63	452	83	44	89		52	1	101	69		8		62	218		26	175	13	6.609		22		22	4	21	97		6.437		4	128.85	137.87	60.33	43.25	125.62	25.89	60.32	1.4	0.48
339.1	COVID-19	0.01	1	23	496		68	64	219	512	346	89	42	0.07		71	2		74		4		69	178		25		21	5.596	3			9	1	19	51		2.351	213	19	123.84	178.83	95.18	47.85	132.27	25.86	80.94	1.99	0.61
340.1	COVID-19		32		543		11	83	0.2	549	299	102	0.04	134	256	0.07		85	13	304	2	133	74	288		9		17	5.36	4	24		16	3	43	28	465	3.782	178	4	67.93	115.28	46.89	51.21	127.7	26.51	38.25	0.92	0.3
340.2	COVID-19		37		779		16	0.09	0.12	721	301	109	117	218	375	129	1		72		9	239	141	379		5		3	2.677	5				4	35	25	457	3.704		9	82.15	115.45	49.23	52.26	129.35	28.49	44.18	0.94	0.34
341.1	COVID-19		15		329		29	31	128	0.53	237	98	48	64		0.06		72	98				46	0.14		8		17	3.472	4			19	7		26		2.434		4	367.8	188.17	80.31	48.26	129.02	26.49	90.41	1.66	0.7
342.1	COVID-19	37	11		463		35	46	214	421	372	81	31	97	198	37		49	74		3		62	196		48		4	6.271	2			0.04	5	65	23		1.957		13	93.68	170.2	89.81	53.97	139.38	28.09	73.1	1.66	0.52
343.1	COVID-19		9	46	508		38	85	253	508	282	68	0.05	126	214	56	1	164	102			0.2	68	282	31	5		73	5.584	7	51			2	12	43		2.311		8	238.52	209.6	100.67	49.89	157.02	30.25	95.91	2.02	0.61
347.1	COVID-19		34	25	501		14	53	125	551	212	0.1	68	77	145	57			75		9		73	208		27	188	31	3.898	2	9		68	1	38	87		6.451		6	176.78	128.29	23.86	39.52	117.54	24.76	55.61	0.6	0.47
349.1	COVID-19		28		0.36			107	169	498	267	68	46	126		43	2	9	109		3		51	269		7	146	32	4.057	7	5	0.01		22	23	0.03		3.369		2	96.33	140.72	78.42	33.97	105.19	21.03	70.18	2.31	0.67
350.1	COVID-19		36	29	367		3	72	178	657	483	77	44	98	0.18	69		78	65				38	161		6	151	21	2.783	6	4		62	0.01	45	59		3.262		5	57.37	102.62	36.54	50.42	119.75	20.71	38.92	0.72	0.33
350.2	COVID-19		33		405		11	75		708	505	73	0.03	73	192	65		27	61			144	34	152		12		8	2.709	3	5		22	1	23	32		3.292		6	75.36	122.8	49.7	51.59	133.44	29	49.39	0.96	0.37
356.1	COVID-19	12	2		311		58	43		529	228	64	26	87		54	1	68	51		1		48	177		13		2	3.735	6			67	3	34	0.12		4.174		6	115.2	190.94	105.21	52.44	148.35	30.55	86.87	2.01	0.59
356.2	COVID-19		5		317		57	59		0.54	207	13	43	105		71	2	8	0.04	26	5		49	214		18		36	1.954	9			0.15	27	57	53		3.79		0.01	131.5	191.22	99.76	51.93	149.4	29.68	85.34	1.92	0.57
356.3	COVID-19		0.01		342		39	58	83	443	258	0.07	29	93	121	45	1		42				0.05	149	4	0.01		0.02	3.587	6		0.01	71	14	14	119		4.312	229	8	118.89	186.44	98.64	55.57	154.42	28.75	79.47	1.78	0.51
357.1	COVID-19		11		465		17	87	161	538	257	96	0.05	0.14	189	72			41		1		49	282	58	29		23	3.066	1			21	7	26	43		3.991		6	76.71	151.78	84.39	43.36	117.45	26.1	63.93	1.95	0.54
357.2	COVID-19		3	19	431		24	88	132	642	245	75	49	122	221	88	2	32	41		5		44	227		3		6	2.355	3		11	21	11	0.01	64		4.233		14	98.51	144.68	80.54	41.51	115.5	24.66	61.36	1.94	0.53
357.3	COVID-19		11		401		24	93	113	543	246	68	68	89		59	1		61		2		66	253		6		5	2.8	1			24	9	11	49		4.324		9	98.39	161.7	90.13	44.91	121.98	28.39	65.15	2.01	0.53
358.1	COVID-19		0.01	0.03	378		12	73		659	187	49	19	61	156	71	1		43		3		41	151		19		2	1.741	1			9	3	21	94		5.322		6	108.44	216.46	133.41	59.38	136.38	22.77	98.52	2.25	0.72
359.1	COVID-19		32	67	415		7	74		721	215	81	39	81	0.17	85	1		52		5		44	0.17		5	99	9	2.437	4	9		32	8	13	104		7.066		6	73.72	99.84	44.03	40.4	104.59	21.43	43.75	1.09	0.42
361.1	COVID-19		22		442		95	0.07		483	0.22	88	24	74	0.17	57	1		64		3			144	11	2		14	3.002	2	51		25	8	8	79		4.077		6	114.72	177.06	86.11	66.86	173.5	39.12	77.89	1.29	0.45
362.1	COVID-19		4		338		17	66	106	568	233	78	32	88	148	55	1		56		1		12	227		14		17	3.491	5			0.02	3	14	0.04		3.779		14	148.8	248.59	158.3	48.54	141.44	34.98	120.8	3.26	0.85
363.1	COVID-19		11	66	362		18	97	64	564	223	74	32	83	148	59		8	0.06				44	201	5	16	163	29	1.594	1			63	9	66	76		4.667	0.2	5	68.15	163.86	94.46	50.93	125.89	23.17	70.94	1.85	0.56
365.1	COVID-19		8		363		52	55	137	407	168	75	28			0.06	1		81		2		44	175		13	112	18	2.496	2			13	4	21	77		5.487		3	177.69	134.9	53.05	36.04	105.05	20.79	69.36	1.47	0.66
365.2	COVID-19		3	61	374		0.05	68	202	479	253	58	17	63		62	0.08	75	98		4			163		21		0.02	5.667	4			12	11	15	87		3.945		2	109.57	114.21	54.7	31.65	91.46	19.39	66.6	1.73	0.73
366.1	COVID-19		28	53	434		24	49	117	476	222	86	56	89		66	1		66				41	249		9		11	1.903	2	7		15	3	17	57		4.83		7	314.89	120.97	41.32	33.53	110.71	11.97	53.33	1.23	0.48
368.1	COVID-19	25	17		397			82	107	458	176	81	49	104		73	1		0.06		9		54	238		23		16	1.819	1			52	23	29	65		4.527		9	141.4	153.7	76.64	40.97	123.63	24.98	75.68	1.87	0.61
369.1	COVID-19		22		283		51	75	65	418	226	68	57	96		55	1		49		1		45	231	11	23	43	26	2.11	1	8	0.01	184	16	74	47		5.727		2	77.25	120.44	71.5	42.44	113.8	23.42	60.83	1.68	0.53
370.1	COVID-19	8		86	307		68	68		586	428	79	34	73	153	73		75	46		1		29	182		13		19	2.345	3		11	83	0.04	36	42		3.873	144	1	98.72	165.85	83.21	49.02	130.23	28.83	72.84	1.7	0.56
370.2	COVID-19			53	309		61	73		0.57	493	67	31	67		64			29		1			173	0.01	8		23	1.329	1			0.01	13	35	45		4.312	173	2	91.89	178.44	108.1	43.7	120.63	27.12	87.21	2.47	0.72
371.1	COVID-19		5		485		76	64		538	389	119	39	76		75			42		4		29	181		5	134	16	2.392	4		9	23	23	7	62		3.22		1	95.92	170.46	98.62	54.82	127.49	26.45	72.86	1.8	0.57
373.1	COVID-19		4		489		1	61	146	528	0.28	92	0.02	74		61			85		6		39	203		0.01		12	5.186	4			15	6	18	33	0.35	3.338		1	96.52	98.91	38.52	41.39	106.99	24.95	43.64	0.93	0.41
378.1	COVID-19		35		441		52	76	205	513	142	75	41	0.08		56		62	109		3	25	0.06	224	71	17		12	2.695	1	3		31	1	22	104		6.16		2	142.74	134.96	66.85	35.85	92.33	20.99	72.94	1.86	0.79
378.2	COVID-19		18	97	398		48	86	146	502	128	0.11	61	102		74			67				69	256		33		14	2.003		23	0.01	53	1	29	78		7.792		1	122.92	129.94	72.2	37.24	92.71	19.65	77.12	1.94	0.83
378.3	COVID-19		5		454		77	49	184	526	159	92	104	127		77	1	32	82		11		57	247	12	0.01		23	1.453	1	13		16	12	23	103		6.001		3	269.3	132.3	69.03	42.06	97.12	17.11	83.83	1.64	0.86
379.1	COVID-19		18		353		13	47		0.46	195	12	37	54		56	83	45	66	204	3		47	0.21		0.01		18	2.36	1			0.02	6	0.01	75		4.358		3	113.89	194.1	100.4	68.33	155.8	29.62	78.71	1.47	0.51
380.1	COVID-19		29		221		34	0.16		486	144	74	64	71	0.13	54	1		62				37	236	125	33		53	1.819	11	18		526	96	94	59		6.627	256	12	270.91	202.53	110.52	37.55	106.76	18.99	130.18	2.94	1.22
387.1	COVID-19		4	17	305		12	71	71	562	318	113	45	82	156	0.07		14	68		3		59	234		9		31	1.608	5	12		0.07	4	11	32		4.267		5	78.13	157.38	86.07	43.13	103.68	26.1	79.04	2	0.76
388.1	COVID-19		4		366		2	89	99	713	0.17	0.06	33	73	157	85		84	74		3		41	156		12	101	9	1.508	7			0.21	13	79	41		5.357	327	0.01	86.78	152.93	77.85	54.58	137.83	28.51	65.19	1.43	0.47
391.1	COVID-19		28		525			93		446	143	65	47	124	0.15	56	1		0.06		1		51	237		5		5	3.084	7			27	4	11	42		8.674	0.04	5	89.43	94.74	39.66	38.2	106.71	19.79	39.23	1.04	0.37
391.2	COVID-19	45	27		0.41		3	92	78	424	135	0.06	25	91		55	1		91		1		52	229	0.01	0.01		13	4.409	1	3	9	119	4	24	47	272	8.884		5	107.02	74.4	23.46	28.78	85.63	14.39	35.59	0.82	0.42
392.1	COVID-19		6	21	334		14	115		552	192	61	53	81		62	2		44		3		32	162		9		22	2.113	4			64	5	26	52		4.269		12	270.22	177.28	86.58	39.2	125.15	28.61	89.3	2.21	0.71
393.1	COVID-19		17		336		37	0.06		581	316	0.11	35	78		77			64				38	177		9			3.816	2			8	1	14	26		2.165		5	87.64	204.58	114.77	58.11	138.17	29.91	84.27	1.97	0.61
394.1	COVID-19				473		7	96	157	545	268	136	31	97		75	1	0.08	68				38	183		9		21	4.692	4			17	9	22	41		1.549		4	151.03	187.02	97.41	52.27	144.51	31.45	82.56	1.86	0.57
395.1	COVID-19		27		0.28		26	59	0.19	444	216	65	68	98		56		38	57		3		39	285		25		42	4.177	6	11	0.01	138	4	123	35		3.78		7	75.38	159.5	95.25	47.75	114.06	22.24	71.15	1.99	0.62
396.1	COVID-19	34	13		459			67	192	721	323	53	35	66	212	84	1	124	67		3		0.04	161		7	149	13	4.869	17			287	38	81	43		2.49	218	7	121.8	144.83	59.82	59.68	148.52	31.35	63.52	1	0.43
397.1	COVID-19		0.04		431		43	0.08	158	442	269	138	27			0.07	1		88		1		54	242		7		2	4.504	0.01	15	11	0.02	1	12	34		2.766		6	213.98	156.08	58.21	38.68	104.19	26.77	78.33	1.5	0.75
398.1	COVID-19		4		335		43	73	0.15	663	262	148	72	105	241	95			64		3		51	239		14		13	4.29	3	25	11	119	9	39	47		2.867		6	84.54	151.75	66.39	57.53	140.19	27.85	59.53	1.15	0.42
405.1	COVID-19		28		348		32	0.1	0.02	625	164	0.07	142	301	0.17	83	1	79	64		1		58	411	85	23	246	26	2.458	151		0.01	3.067	1.051	436	0.02		8.247	201	9	133.32	103.99	35.53	44.53	122.61	24.04	45.68	0.8	0.37
405.2	COVID-19		12		332		37	86		477	0.12	53	63	116		55			74		6		44	257		25		46	2.361	1		3	158	1	47	0.08		9.842			136.09	116.55	47.7	47.57	125.28	22.97	54.57	1	0.44
405.3	COVID-19		56		385		12	89	182		199	54	92	162	157	47	2	39	59		6		42	292		23	199	25	4.688	2			189	4	132	43		5.877		5	177.39	129.83	52.45	45.99	137.38	25.96	58.19	1.14	0.42
406.1	COVID-19		2		222		0.01	112	129	481	144	81	39	0.08		61	1		0.05	106	14	0.03		211		54		5	1.161	12			351	103	67	36		4.354		11	151.16	172.31	96.49	39.88	117.09	21.28	87.8	2.42	0.75
406.2	COVID-19		0.02		424		7	113		569	178	63	44	77	153	61	1		46		0.01		49	0.24	0.11	7	118	33	1.888	2	12		33	7	53	43		3.911		13	214.78	164.02	82.86	35.85	116.38	18.64	76.05	2.31	0.65
406.3	COVID-19		29		254		8	98	132	456	116	49	47	67		57			77		5		57	214		39		33	1.175	3	15		228	72	38	38		4.933		12	126.32	138.54	73.21	36.75	104.75	19.35	69.83	1.99	0.67
407.1	COVID-19		5		295		21	66		441	211	88	17	67		47	1		52		1		19	201		11		8	1.735	2			139	1	36	38		4.452		6	76.09	183.98	100.6	63.09	146.06	24.5	80.35	1.59	0.55
407.2	COVID-19		11		311		1	75		551	283	77	16	47		0.06			45		3			157		12		8	1.7	2			0.01	4	0.02	25		3.734		2	83.26	191.7	108.11	63.12	147.1	26.14	76.73	1.71	0.52
407.3	COVID-19		7		327		11	66		617	297	94	26	64	0.14	67			46			28	18	206	98	0.01		9	1.077	2			19	2	25	31		3.921		3	183.79	191.61	92.14	54.18	146.37	24.62	83.25	1.7	0.57
409.1	COVID-19		13		354		8	88		576	192	0.12	47	81	152	75			0.06		2		37	234	147	28		21	2.063	3			41	5	26	25		4.086		6	94.09	176.25	109.4	40.88	113.35	22.63	92	2.68	0.81
410.1	COVID-19		6	106	454		21	96	72	439	175	87	47	121		62	1		124		2		51	252	68	25		25	1.597	38			933	212	213	27		4.768		12	83.94	96.54	50.73	38.02	102.41	20.13	56.62	1.33	0.55
410.2	COVID-19		17	74	293			111		381	162	72	82	106	98	53	1		107				44	246	78	28			2.538	0.04		0.01	615	194	221	15		3.731		11	82.47	85.72	40.34	33.1	89.25	16.99	51.09	1.22	0.57
410.3	COVID-19		5	108	262			98		333	118	69	32	74		49	1		113				44	235		18		25	1.71	13		6	0.31	77	109	29	285	4.206		12	77.72	78.05	38.77	30.61	82.45	15.79	50.66	1.27	0.61
411.1	COVID-19			35	379		0.05	0.05		0.47	256	105	31	73		53	2		57		4		52	177	17	5		45	1.234	2			19	1	16	49		4.135		5	187.64	186.23	103.27	43.15	127.84	28.87	90.59	2.39	0.71
414.1	COVID-19		34		342		34	89	122	344	206	0.05	72	93	0.18	61	1		39		2		65	178		11	107	53	3.74	5	14		8	4	15	0.05		5.745		9	83.65	136.64	75.41	42.96	111.29	22.09	68.83	1.76	0.62
415.1	COVID-19		19	0.06	401		0.02	63	153	704	252	72	47	97	198	105	1	67	57		2		49	293	0.01	24		38	3.108	5			84	4	25	33		4.23		31	106.78	144.59	64.87	48.42	133.41	28.75	58.2	1.34	0.44
417.1	COVID-19		29		302		8	76	87	522	0.25	7	54	49		56	1		68		2		47	148		7	108	16	2.449	1	7		125	49	68	31		4.366	326	12	68.64	133.36	66.91	55.38	125.06	22.61	63.04	1.21	0.5
420.2	COVID-19		16		482		54	99	187	0.52	328	0.08	75	145	207	74	2	73	83		1		68	351		5		5	3.978	6	27		0.02	4	13	53		5.408	328	12	224.39	227.4	112.21	54.44	149.5	31.09	95.75	2.06	0.64
421.1	COVID-19		26		381		68	93	89	515	0.19	116	32	71	172	73	1		64		3		82	155		9	152	9	2.345	1			83	27	29	74		5.799	278	11	136.57	209.24	117.07	64	158.67	28.78	94.66	1.83	0.6
421.2	COVID-19		0.01		439		67	91	204	473	264	9	26	72		0.06	1		95		1		86	0.19	109	5	152	0.03	4.252	1			32	3	38	46		2.967	0.28	4	123.03	205.96	118.18	62.02	152.92	29.74	94.28	1.91	0.62
423.1	COVID-19		19		237		0.01	62	0.06	684	212	42	27	61	97	63		21	31		1	165	48	156		19	119	25	641	2			17	6	0.01	28		4.583	187		132.8	124.83	66.71	36.25	103.34	20.84	67.25	1.84	0.65
423.2	COVID-19		21		295		67	0.06	107	571	306	95	23	103		52	1	24	106		3		45	203	99	5		11	3.161	3		11	59	17	0.03	12		3.208		1	128.63	151.04	77.43	42.16	110.73	24.3	73.82	1.84	0.67
424.1	COVID-19		176	33	278			312	0.28	254	212	4	21	56	104	25	2	4	72					179		28		33	4.785	5	18	7	62	5	48	81		6.841			176.42	143.84	67.9	25.54	87.29	17	94.89	2.66	1.09
424.2	COVID-19		62		253			246	176		175	79	53	118		25			108		3		38	218		31		56	3.412	76	32	9	2.413	564	946	27		5.54			215.28	119.36	34.48	23.01	57.7	23.79	97.26	1.5	1.69
432.1	COVID-19		25	23	347		3	101	76	417	176	13	36	123		41			77				62	232	205	0.01		25	2.715	1	0.01		26	3	0.02	41		5.275		11	137.49	115.86	59.51	32.56	83.77	20.4	73.42	1.83	0.88
432.2	COVID-19		0.03		326		0.01	0.1	71	369	124	46	36	94		41	1	49	0.07		2		47	207		12		21	2.627	2	14		42	4	9	34		4.371		12	117.03	120.16	66.59	29.8	82.32	18.35	77.06	2.23	0.94
432.3	COVID-19		6		445			105		483	0.18	8	44	82		0.04	1		55		3		0.04	182		15	141	27	1.982	4	6	9	114	0.01	0.01	68		4.015	474	0.01	160.21	151.51	83.59	27.71	90.17	19.89	87.17	3.02	0.97
433.1	COVID-19		25		267		47	97	89	535	164	49	43	49	94	38	1	12	16		4		29	137		4	0.19	0.01	2.776	2		18	11	1	15	101		3.998		0.02	173.41	127.6	61.32	36.23	110.22	24.28	69.13	1.69	0.63
434.1	COVID-19		21	38	313		21	79	106	478	319	69	21	71	137	48	1		91				35	195		6		9	2.31	2	16			4	15	37		3.454		8	185.77	170.11	77.35	47.01	122.52	26.43	90.74	1.65	0.74
435.1	COVID-19		33		409		34	85			226	57	64	131		57	1	45	0.1				55	288	137	27		16	3.34	16	5	9	486	127	261	34		5.71		0.01	96.48	97.12	24.69	44.76	102.25	20.74	46.73	0.55	0.46
435.2	COVID-19	7	15		442		361		113	486	233	0.01	59	111	184	62	2		72		1		62	328		51		31	2.1	2	12		38	0.01	13	81		6.059		7	114.11	105.86	41.52	37.01	97.5	16.21	58.75	1.12	0.6
436.1	COVID-19		4	91	341		46	83	111	439	258	89	0.04	101	162	58	1	46	0.05				24	233		11		34	2.827	2		0.01	16	5	25	44		4.184		14	129.47	152.62	72.57	43.14	112.27	24.12	83.31	1.68	0.74
437.1	COVID-19		5		377		0.07	62		567	349	59	29	72	121	0.06	1		48				28	172		6	162	0.02	2.54	2		0.01	122	8	35	35		3.287	143	8	99.84	213.23	136.45	47.27	125.43	25.73	100.13	2.89	0.8
438.1	COVID-19		25	109	319		17	106	111	447	182	39	0.08	142	171	0.08	1	58	135				37	283	51	0.01		27	2.524	1	8		158	32	75	26		4.91		7	77.11	105.88	48.02	40.46	93.52	19.78	53.53	1.19	0.57
438.2	COVID-19		23	127	364		43	98		0.44	153	55	79	127	161	92			108				61	284	146	7	119	25	1.743	8	2	11	268	106	78	47		5.097		7	92.34	108.39	53.82	36.51	83.45	18.93	65.33	1.47	0.78
440.1	COVID-19		13		572		26	52	19	449	204	65	54	79	0.16	57			61		3		1	227		14	0.15	13	3.276	2	11	0.01	0.02	2	26	57		5.679		8	524.38	164.53	22.23	45.81	131.84	27.39	81.88	0.49	0.62
440.2	COVID-19		8		473		27	0.07		502	0.19	72	58	64	141	55	2		28				31	178		8		7	1.574	2		0.01	0.05	1		95		7.33	185	8	347.77	133.43	37.92	39.95	115.43	24.17	70.62	0.95	0.61
440.3	COVID-19	12	12		681		29	72	85	458	0.14	89	45	76		47	1		45		4			199		2		7	2.701	1			22	4		147		10.224		6	517.93	151.71	47.1	45.44	114.65	24.42	89.77	1.04	0.78
443.1	COVID-19		4		309		18	78		501	131	66	26	79		67	1		61		2		63	0.15		11		0.04	1.972	4	5	0.01	16	6	0.01	38		4.356		12	93.51	78.76	34.56	32.28	92.04	20.11	45.56	1.07	0.5
444.1	COVID-19		22		216		23	74		497	171	44	36	52		59	75	67	0.08		1		39	167		0.02		37	881	2	12		113	17	37	22		4.507		14	100.78	130.54	60.28	45.9	114.2	21.01	67.9	1.31	0.59
445.1	COVID-19		21		332			72		444	0.16	56	41			51	1		72		3		62	221		4		14	1.403	1			43	2	17	29		4.486		6	182.23	166.81	99.2	36.03	99.38	23.8	89.93	2.75	0.9
446.1	COVID-19		12	29	525		23	71		0.68	0.17	44	47	75	0.13	73	85		67		1		0.06	243	46	6		32	2.829	3		11	52	12	7	67		5.536	327	8	89.03	133.78	78.46	33.42	98.03	20.27	69.46	2.35	0.71
451.1	COVID-19		32		362		4	79	153	374	135	63	43	82		53	1		73		1		66	288	94	25		29	1.828	7	5		185	0.04	25	51		5.003		7	88.41	122.95	61.26	48.15	106.63	19.36	71.61	1.27	0.67
453.1	COVID-19		0.04		423		5	102	81	666	183	94	51	133	181	84	1	116	79	0.19	1		73	224	11	19	128	12	2.166	3		11	18	4	21	15		5.489		2	102.03	156.78	90.35	39.5	121.24	25.9	77.77	2.29	0.64
454.1	COVID-19	24	0.02		489		16	105	158	457	184	88	31	74		59		12	109		4		47	246		11		12	2.044	3		4	0.05	2	28	0.05		5.078		5	155.14	212.46	152	34.88	97.98	20.09	118.75	4.36	1.21
454.2	COVID-19	13	25		514			102	154	431	181	41	37	96		59	1		98				54	229		4		26	2.279	2			38	2	13	43		7.251		6	183.78	225.48	149.24	47.47	110.21	25.81	119.99	3.14	1.09
458.2	COVID-19		29	0.03	482		101	109	21	556	311	0.08	69	135	225	87	1		51		4		47	266		6		12	4.211	7			26	2	14	79		4.861		13	154.38	201.5	100.33	71.54	177.14	30.45	84.51	1.4	0.48
459.1	COVID-19	32	8		395		7	67		531	0.23	78	0.03	82		64			48		2		34	208		8	107	2	1.832	6	6		15	4	16	51	478	5.055		6	79.79	147.71	72.7	54.08	129.01	26.48	56.73	1.34	0.44
460.1	COVID-19	29	44		262		14	93		431	122	4	24	41		45			43					157	68	46	48	22	1.895	2	8		0.02	18	59	71		5.205		17	76.64	165.63	90.99	61.07	143	24.11	85.87	1.49	0.6
460.2	COVID-19		7		367		15	85		509	154	37	26	54	0.14	67			49		2		64	173		14		0.02	2.234	2			21	0.01	13	0.1		4.59		18	90.69	163.58	89.94	60.39	142.72	25.58	82.76	1.49	0.58
466.1	COVID-19		25		308		25	89		532	126	106	0.03	65		57	1		36				38	216		9	112	41	1.85	1			74	4	37	88		5.826		25	78.91	118.63	52.4	47.9	113.86	20.3	54.32	1.09	0.48
467.1	COVID-19		13		228		78	43	79	0.38	168	78	26	45	131	51	1		58		3		42	163		0.01		15	1.506	2			0.03	3	17	28		4.494		2	158.64	150.66	61.34	64.13	188.09	29.8	62.44	0.96	0.33
467.2	COVID-19		23	26	255		103	42	103	415	0.21	94	24	48		56	1		54		3		31	0.16		6		33	1.289	1	33		17	8	18	39		5		5	137.53	134.6	50.05	57.92	171.07	26.41	56	0.86	0.33
468.1	COVID-19		1	0.09	0.34		25	47	131	514	275	72	0.04	112		61		0.03	0.08				44	275		0.14		13	1.497	15		12	0.34	101	148	32		3.58	285	11	81.76	136.82	72.85	49.15	130.15	26.92	65.87	1.48	0.51
469.1	COVID-19		0.07		257		15	0.04		458	142	96	15	62		55	2		63				65	73		34		57	2.301	6	1		0.01	4	61	0.06		5.147		2	158.58	243.49	102.37	51.07	134.94	16.2	131.59	2	0.98
469.2	COVID-19		64	29	348		6	45	0.11	525	225	69	16	41	131	77	1		0.08			171	83	97		58	194	0.06	4.325	6	1		49	4	165	91		3.408		8	168.22	241.16	100.78	43.84	120.07	14.88	136.26	2.3	1.13
470.1	COVID-19		0.02		368			72	42	0.69	301	12	25	44	83	69			0.04		9	24		135		0.01		26	1.579	7	3		93	2	0.03	41		10.405	238	16	146.38	143.81	62.39	38.79	120.66	24.19	73.96	1.61	0.61
473.1	COVID-19		18		588		61	44	87	601	349	57	26	0.07	141	0.06	3		45		6	26	1	174	39	8	111	15	2.592	1			22	1	26	93		3.427		8	117.72	171.88	81.82	53.5	133.75	26.95	69	1.53	0.52
474.1	COVID-19		38	136	642		107	79	273	447	252	4	78	121		74	2		111		1		66	286		5		16	2.025		5	11	37	4		65		11.747		6	293.11	129.35	40.04	42.77	98.47	20.74	71.79	0.94	0.73
475.1	COVID-19		2		353		59	73		0.42	134	82	37	53	117	0.05	1		0.07		1		47	221		5		26	1.723	3	3		8	19	23	41		3.914		6	122.1	192.44	119.14	48.61	116.06	22.43	98.95	2.45	0.85
475.2	COVID-19		14	25	281		38	101		376	115	0.01	32	58	115	46			93		1		63	218		8		37	1.937	5	0.01		17	23	34	74		5.781		9	94.49	164.04	98.98	42.07	102.7	21.18	88.99	2.35	0.87
475.3	COVID-19		19		311		0.04	95	81	374	159	53	27	63		43	1		83				47	222	162	12		21	1.799	24	9	0.01	524	147	119	0.04		4.645		11	102.41	166.22	96.52	44.54	107.26	24.61	93.61	2.17	0.87
478.1	COVID-19		4		447		32	77		631	431	111	56	87	0.2	72			39		6		1	256		6		11	4.054	2		12	36	3	15	52		1.606		11	208.16	201.56	113.94	44.56	121.57	27.14	95.23	2.56	0.78
479.1	COVID-19		12		418		4	101	177	366	221	74	47	109	182	56			44				0.06	229		4		7	4.34	2		11	25	1		0.03		2.475		5	276.16	189.3	98.87	40.88	121.55	22.73	96.52	2.42	0.79
480.1	COVID-19		0.04	66	0.28		8	0.13	0.15	473	157	65	51			62	1		34		3			0.14		4	133	25	2.772				58	1	41	67		4.704		1	108.85	91.44	38.4	34.61	104.54	19.3	51.49	1.11	0.49
481.1	COVID-19		32		328		32	62	105	495	228	75	48	86	189	0.06		123	84				52	0.21		33		22	4.117	4	0.01		18	5	23	47		3.484	265	5	101.93	164.27	98.62	37.51	106.91	20.51	84.94	2.63	0.79
481.2	COVID-19		11		286		11	77		375	93	65	37			37			47		1		33	174		12		0.01	1.634	1			115	7	31	0.04		4.128		2	102.11	158.43	99.89	35.07	100.25	20.25	86.1	2.85	0.86
481.3	COVID-19		7		0.28		2	88		377	0.15	82	29	63	122	54	1		0.07		3		53	0.21	0.06	17		15	1.752	8	6		0.29	0.06	48	33		3.744	269	3	118.41	163.65	102.76	34.37	99.71	21.06	93.9	2.99	0.94
482.1	COVID-19		9		382		9	71		575	259	54	39	58		64	1		57		3		32	121		11		19	4.348	3	9		29	4	26	57		3.515		8	151.65	146.74	73.18	41.9	120.77	23.36	67.69	1.75	0.56
483.1	COVID-19		2	47	328		35	0.09	133	456	233	39	49	0.08		47	1		56		3		41	0.26		18	96	9	5.948	9			166	31	81	0.05		2.468		16	134.73	156.41	83.57	37.01	113.35	24.8	80.02	2.26	0.71
491.1	COVID-19		42		323		3	63		0.54	216	65	14	37		61	84		27		1			87	0.01	9		31	2.303	1			43	1	23	63		4.567		2	99.92	122.6	55.72	50.33	122.7	24.61	56.74	1.11	0.46
492.1	COVID-19		14	27	412		8	78	56	608	237	0.06	53	102		66	1	0.03	94			0.19	72	272	13	2		14	2.26	4			36	7	11	49		4.247	171	5	143.43	133.88	58.25	34.83	103.71	23.08	60.78	1.67	0.59
494.1	COVID-19		79	12	384		25	84		465	294	46	39	79		42	1		91		8	196		184		9		11	1.986	1	13	4	43	2	17	92		4.686		4	217.01	211.62	114.22	41.22	106.38	27.54	112.34	2.77	1.06
494.2	COVID-19				537		34	103		568	545	57	51	72		63	1		63				65	211		36		19	2.045	2			0.02	5		86		6.331		6	316.61	234.86	125.61	40.05	100.18	25.4	121.21	3.14	1.21
495.1	COVID-19		19		371		16	89		551	0.14	13	45	116	157	63	1		71		1		51	227		8		43	2.225				27	4	19	54		5.88		9	96.78	149.07	89.19	35.9	99.57	21.42	85.66	2.48	0.86
495.2	COVID-19		13	24	619		13	104	93	695	255	73	36	93	201	72	1	0.01	93			67	45	265	13	5	216	12	2.85	2			8	5	31	89		7.36		13	144.89	158.16	80.73	35.27	105.16	22.65	82.97	2.29	0.79
495.3	COVID-19		7		408		11	105		491	154	56	38	93		47			83		8		37	233		11		11	1.636	2	3		0.02	5	18	35		5.242		8	138.14	139.21	67.59	32.65	97.93	22.71	72.77	2.07	0.74
499.1	COVID-19		27		526		21	114	105	504	179	0.05	61	164	225	65	1		0.16		14		102	362	68	7	158	27	3.05	1		12	18	11	43	84		10.147		14	186.54	169.3	86.16	39.43	116.76	28.01	84.25	2.19	0.72
499.2	COVID-19		3		451		12	113		517	211	65	81	214		0.06			87		6		78	353		3		6	2.282	2			25	7	17	58		5.424		12	186.22	174.44	88.29	42.73	109.94	27.18	88.34	2.07	0.8
501.2	COVID-19		26	22	433		59	83	122	0.55	201	21	55	87		39	1	21	72				0.07	247		19	178	33	2.552	3	33	12	21	23	25	105		5.63		11	141.04	116.72	53	31.13	101.43	18.1	56.37	1.7	0.56
502.1	COVID-19		0.02		539		22	71		664	292	81	79	118		54	1	77	134	189			87	275		6	218	9	4.678	5			25	5	0.02	55		6.105		16	281.49	231.38	132.14	43.66	127.57	30.2	127.6	3.03	1
508.1	COVID-19		17	29	472		3	126	48	757	304	43	66	93	113	56	1		19		4	116	15	258		11	172	23	3.608	3			22	11	15	54		4.121		15	293.58	210.2	100.69	40.69	136.52	30.41	92.65	2.47	0.68
510.1	COVID-19	8	17		358			127		642	239	81	52	123		66	1	43	94		2		0.06	316		0.02		11	2.391	2	3		0.02	5	33	17		4.291	45	4	54.93	145.78	88.08	47.61	118.02	27.61	63.19	1.85	0.54
511.1	COVID-19		21	69	588		119	133	218	561	409	151	94	0.16	208	75		0.07	148		3	0.18	71	332	65	9	157	15	3.874	2	3		98	39	118	46		8.917	373	0.01	109.09	199.29	125.71	35.91	99.13	21.95	110.34	3.5	1.11
512.1	COVID-19		11	48	345		23	92	307	572	333	58	37	99	231	77	1		83		1	0.17		262		18		19	1.673	1			21	5	25	34		4.432	205	8	91.88	132.83	62.99	44.45	133.03	29.62	56.42	1.42	0.42
512.2	COVID-19		6	21	476		5	128	309	609	369	91	56	157	246	0.06	1	107	112		5		0.05	292		12	138	17	6.474	4	0.01		17	4	33	45		2.574		7	75.46	146.84	73.66	48.74	135.87	32.4	63.23	1.51	0.47
513.1	COVID-19	28	7	31	496		24	53	121	0.47	319	49	26	68		51	1	12	44				39	203		0.01		5	2.664	3		13	0.02	2	22	129		4.276	272	11	121.8	190.73	106.32	53.69	143.16	30.95	80.34	1.98	0.56
521.1	COVID-19		9		535		1	87	126	615	279	59	32	74	95	65	4		84		2		33	214		8		15	3.67	2	6		11	4	5	54		4.174		0.01	115.11	193.03	124.83	35.75	101.55	23.84	97.37	3.49	0.96
522.1	COVID-19		18	28	0.34		34	76		488	0.26	0.11	0.01	67	162	47	1	16	58			49		216		2		22	1.766	9			26	6	11	32		4.221		18	93.5	190.88	115.16	49.84	142.07	31.33	84.77	2.31	0.6
523.1	COVID-19	26	4		414		12	156	0.17	623	244	6	34	87		51	1	58	103			31		216		0.04		42	2.233	2		12	23	18	27	41		4.452		11	155.89	224.95	145.88	46.93	130.48	29.74	113.87	3.11	0.87
523.2	COVID-19		9		468		17	123		639	196	82	33	77		48			87		5	25	47	179		4		8	1.848	3		11	9	0.01	24	43		5.402		12	144.47	197.48	128.99	41.72	121.12	26.11	104.94	3.09	0.87
524.1	COVID-19		26		561		12	109	181	611	212	48	32	83		47	1		12		7	122	49	244		13		19	2.133	1			52	2	16	88		3.838		3	202.11	201.51	96.85	46.55	123.62	23.67	102.96	2.08	0.83
525.1	COVID-19		17	104	334		24	108	102	361	163	36	39	104		52	1		108				0.06	258	56	15		45	2.042	33	4	9	532	211	113	77		5.273		17	115.81	144.83	73.61	42.55	104.31	23.8	80.07	1.73	0.77
526.1	COVID-19	25	78		471		22	107	151	531	184	0.01	46	108	199	0.07	105		104		4		77	241		2		16	2.945	1		12	65	1	14	38		4.787		9	165.34	255.79	169.41	45.91	117.24	28.94	130.1	3.69	1.11
530.1	COVID-19		16		378		4	71		466	229	46	38	106	147	49	1		115		3		59	268		4	145	12	2.211	3	3		204	17	0.04	62		6.257		7	72.49	87.49	22.69	37.75	90.51	16.94	42.52	0.6	0.47
531.1	COVID-19		8		504		0.08	76	0.14	0.71	513	92	65	101	171	68			73		3	62	57	266		16		15	1.881	5	24		0.02	0.01	16	61		4.811	234	19	142.69	163.05	84.06	46.55	140.39	28.17	69.69	1.81	0.5
532.1	COVID-19		21	27	0.44		5	102	92	494	211	59	19	67		49	1		69		14		42	194		12		26	2.103	3	5		23	6	24	55		4.697		15	213.46	178.36	99.89	38.44	116.84	24.22	82.78	2.6	0.71
533.1	COVID-19		4		511		4	99		762	265	83	108	197	212	73			84		3	79	63	298		7	0.14	0.01	2.808	2			27	4	23	74		3.543		15	145.95	239.75	137.27	56.17	159.4	37.49	102.79	2.44	0.64
533.2	COVID-19		2		457		5	118	124	636	279	104	32	72	122	58	1		71		8	0.13	34	0.18		15		5	2.966	2		13	24	8	21	23		3.983		23	136.16	238.42	137.43	54.07	159.05	36.41	99.43	2.54	0.63
535.1	COVID-19		3		308		22	72	39	574	459	97	37	139	168	75	1		38		1		54	0.25		29		23	1.426	1			18	5	25	62		5.51	252	8	67.5	179.96	100.82	60.08	146.71	34.51	75.85	1.68	0.52
535.2	COVID-19		16	0.04	334		19	64	145	553	397	69	46	126		73	2		56		1		53	189		17		29	3.189	2			36	3	14	18		3.416	218	12	81.79	182.84	105.63	57.12	138.79	32.03	81.35	1.85	0.59
538.1	COVID-19		16		477		14	86	201	791	444	77	0.05	98	189	87	3		69		2		45	289		15	173	6	3.797	7			33	1	22	31		4.128		21	117.29	207.29	124.55	48.94	137.32	32.12	96.21	2.54	0.7
539.1	COVID-19		0.02		448			89		0.64	198	93	42	78		74			92		2		39	173		9	103	16	3.655	4		11	15	4	0.02	63		4.115		6	56.31	168.24	99.09	62.06	138.37	25.33	73.02	1.6	0.53
540.1	COVID-19		11	32	324		127	91	0.05	655	239	94	67	169	346	88	1		72		2		46	297		27		21	3.23	2			102	9	28	31		3.933		2	105.71	221.85	128.43	65.1	152.66	33.23	94.59	1.97	0.62
542.1	COVID-19		34		406		49	209		727	336	82	34	66	159	85	1	103	102		1			148		9	0.16	32	3.299	2	16		105	13	27	41		4.715		42	95.52	164.88	97.45	48.16	132.65	22.73	81.74	2.02	0.62
542.2	COVID-19	26	27		467		21	224	137	704	387	94	41	77	161	103	1	136	143				0.05	166		19	165	61	5.433	7	22		18	15	23	77		4.236		0.05	100.61	158.44	92.15	44.9	119.05	21.03	75.21	2.05	0.63
543.1	COVID-19	26	18	32	712		6	141	204	701	242	88	75	101	247	107			0.11		11	25	94	275		0.01		0.06	4.655	4		3	19	2	39	73		4.238	0.2	11	293.71	191.18	73.69	55.67	162.27	27.55	82.21	1.32	0.51
548.1	COVID-19		14	0.05	533		31	0.15	224	512	349	93	76	159	265	84	1	178	99		1		63	336	0.05	21		26	6.577	15	16		513	0.04	144	68		3.117	267	47	162.89	175.49	98.86	35.15	105.42	26.45	93.06	2.81	0.88
548.2	COVID-19		0.03	74	507		11	231	236	0.61	294	84	85	157	253	97			129		4		45	321		33		36	5.507	6	13		185	31	99	77		5.508	279	0.05	188.77	200.13	105.43	45.82	116.94	34.65	97.3	2.3	0.83
549.1	COVID-19		8		401		28	98	547	0.43	289	11	36	84		68		91	126				51	231	26	15		21	4.459	4	17		56	19	42	66		3.452	371	8	94.87	162.39	89.66	50.19	129.57	24.87	73.81	1.79	0.57
549.2	COVID-19		29	11	464		19	99	342	642	301	72	48	94		94			98		1		58	223		13	157	14	3.022	2	42	22	33	0.01	11	59		4.615	376	7	97.28	153.08	82.19	45.89	119.71	24.22	73.59	1.79	0.61
552.1	COVID-19	27	48		411		48	134	0.27	555	297	145	45	91	173	69		136	84		4		35	316		19	111	25	5.855	7			78	5	55	74		7.463	291	13	295.63	138.18	43.01	36.89	115.5	25.81	73.33	1.17	0.63
552.2	COVID-19	49	28	65	502		31	164	184	505	199	76	0.08	105		67			103				59	337		8	163	12	3.447	1	9	12	75	2	75	72		10.821		23	266.65	123.5	39.55	37.48	103.87	25.36	65.95	1.06	0.63
553.1	COVID-19		58	128	351		42	112	259	332	289	0.06	57	149		45	2		157		3		67	305		17		6	6.885	18	9	7	0.57	59	122	0.05		3.698		6	85.97	100.72	26.68	48.28	102.98	18.32	46.87	0.55	0.46
553.2	COVID-19	0.05	2		398		124	126	303	422	329	55	43	108	148	55			121			331	39	239	11	16		26	4.803	4	2		124	38	11	126		3.74	297	4	141.79	117.6	55.33	36.2	84.76	14.89	80.29	1.53	0.95
554.1	COVID-19		6		0.46		0.06	81	239	457	253	85	51	118	0.23	49	1	0.06	72		5		0.1	294		13		0.02	5.394	1			49	4	38	67		2.561		19	109.02	222.38	134.76	64.2	164.72	31.71	95.73	2.1	0.58
564.1	COVID-19		4		447		14	99	126	526	273	14	0.04	102	274	57	1		109		3		0.06	253		9		7	3.361	1			22	5	0.02	26		3.485		3	246.93	154.13	66.23	32.1	98.52	24.3	82.69	2.06	0.84
565.1	COVID-19		13		327		47	0.09	0.13	561	205	69	27	0.12		51			78		1		55	225		15		23	2.651	3		12	26	4	23	35		5.678		6	117.91	201.46	115.3	55.21	144.04	31.37	89.19	2.09	0.62
566.1	COVID-19		9		553		16	39	125	609	0.31	63	46	91	154	53			69		7	95	0.04	229		0.04	156	0.03	4.027	3		12	31	8	26	95		5.571		0.01	138.89	143.4	76.86	33.78	107.51	23.53	69.15	2.28	0.64
568.1	COVID-19		8	32	551		0.01	118		667	295	84	68	184	237	84	1		45		3		1	304		3		2	4.325	4	2		26	1	35	37		4.155		2	114.91	168.54	85.94	57.51	146.48	35.07	71.56	1.49	0.49
569.1	COVID-19		1	19	466		15	92		604	322	16	41	87	0.13	66	1	24	108				68	267		14		7	2.795	3	3		22	4	0.03	51		4.692		9	164.35	183.12	111.52	40.17	113.65	25.14	94.67	2.78	0.83
572.1	COVID-19		0.01	13	546		0.02	91		658	362	0.03	0.03	61		57	2		27				56	196		2		22	1.104	1			0.01	4	14	16		4.97		5	106	170.96	89.02	59.96	142.51	28.45	73.4	1.48	0.52
573.1	COVID-19		17		226		3	79		519	151	56	31	45		45			62				42	132		8		38	1.668	9	4		346	62	35	114		7.592		18	84.86	121.3	52.61	48.38	111.02	18.56	54.21	1.09	0.49
574.1	COVID-19		45	81	395		7	92		496	203	74	61	148	171	66	1		116		1		61	292	81	4		21	1.514	15	12		269	64	101	23		5.729	314	5	69.36	70.9	20.9	32.39	83.31	17.82	32.4	0.65	0.39
575.1	COVID-19	5.629	12		0.33		0.01	92	0.22	724	214	15	234	199	227	93	1	0.05	88		23		107	393		1.543		13	2.519	1		11	233	1	49	44		7.631		12	521.43	266.53	94.17	49.3	134.67	30.08	127.17	1.91	0.94
579.1	COVID-19		96		337		44	76		491	198	18	35	74		54	2		38		1		36	192		5	0.13	0.01	1.661	4		11	124	5	27	0.06	493	4.805		26	157.34	120.1	46.93	47.35	123.39	24.04	55.02	0.99	0.45
580.1	COVID-19				349		41	122		402	198	12	54	85		36	1		73		6		47	237	146	3		12	2.315	0.01		11	228	33	39	113		6.625		3	213.5	209.72	106.23	49.75	143.59	31.76	108.81	2.14	0.76
581.1	COVID-19		1		604		0.01	106	117	638	207	52	62	108	203	72	1		55		4		47	0.27		6		6	2.751	7	1		34	4		103		9.961		15	167.39	185	114.79	36.38	100	22.16	98.41	3.16	0.98
582.1	COVID-19		6		0.46		11	131		649	205	62	88	92		58			43		9	148	65	262		4	118	16	2.121	4			0.01	8	15	49		3.587		3	257.93	180.89	80.15	52.55	150.92	31.63	75.98	1.53	0.5
582.2	COVID-19		0.06		416		29	109		542	194	69	82	126	186	59	1		39				77	234		6		3	2.498	5		11	24	4		86		2.761		7	344.95	179.41	71.54	52.82	159.71	30.46	77.12	1.35	0.48
588.1	COVID-19		33	9	0.27		19	161	107	0.67	303	65	47	0.1	162	61			92			356		229	167	9		22	2.219	11	7		157	9	68	66		15.612		6	201.63	115.73	56.29	31.36	70	22.48	102.05	1.79	1.46
588.2	COVID-19	45	22		259		23	157		326	265	67	52	0.08	122	63		7	141		1		35	0.23	58	26		47	2.146		7		43	8	17	63		12.857		6	99.4	101.2	49.55	29.02	73.73	12.48	66.52	1.71	0.9
588.3	COVID-19		15		249		24	179		435	316	57	57	53	259	0.06			108		1	216	63	182		16		36	2.144	2	32		43	11	13	52		6.889		11	107.28	152.37	96.57	33.55	82.86	20.26	98.23	2.88	1.19
595.1	COVID-19		18		483		0.08	32		441	227	69	26	55		64	1		86		3		44	131		15		46	3.667	1	19		25	1	14	199		5.549		1	97.73	141.96	60.31	69.75	160.77	32.7	59.04	0.86	0.37
595.2	COVID-19		11		437		49	69	0.15	428	275	66	32	65	0.17	54	1		72		1		32	142	0.02	11		0.04	5.33	2			33	1	45	62		4.351	39	1.281	100.7	121.13	47.32	56.61	136	24.98	55.15	0.84	0.41
595.3	COVID-19		9		506		42	57	0.12	587	295	0.09	25	0.08		62	1		95		3	277	11	144		16		18	2.897	3	1		22	7	32	37		4.224		1.703	140.3	145.28	68.1	55.48	137.7	29.17	72.72	1.23	0.53
596.1	COVID-19		29		0.4		13	104	223	466	179	55	0.05	134	138	49	2		77		9		51	228		24		26	2.275	3			63	7	65	51		7.497		0.01	231.44	195.85	109.53	40.9	130.02	31.84	103.95	2.68	0.8
596.2	COVID-19		28		0.34		39	41	0.22	343	176	7	56	127	112	51	1		84		11		63	272	14	19		16	1.847	8		9	253	48	69	13		3.865	157	6	209.83	186.85	105.01	42.28	129.54	29.9	101.41	2.48	0.78
596.3	COVID-19	0.02	13		508		9	0.09	304	384	266	72	47	107	167	54	1	55	88		3		57	274		0.01	129	15	4.614	6			65	3	61	79		5.94		6	217.71	185.79	102.04	37.62	118.77	24.74	90.51	2.71	0.76
599.1	COVID-19	38	51		494		0.05	81		489	195	74	13	64		49	1	65	95		3			226		29	171	18	3.106				9	6	25	38		8.801		5	81.78	133.25	73.24	48.51	125.18	25.91	59.52	1.51	0.48
601.1	COVID-19	17	28	29	534		29	162	186	285	348	82	62	0.12	182	46		136	122			91	62	0.3	219	12	278	19	4.797	1	42	11	117	1	0.06	92		8.984	462	9	170.56	140.72	46.13	41.37	96.66	27.52	67.54	1.12	0.7
602.1	COVID-19		28	27	279		8	37		0.45	121	4	11	61		39	1		15		4		49	148		7		34	4.124	2		34	17	1	16	132		5.506		3	92.88	194.19	113.02	56.23	133.12	25.58	97.53	2.01	0.73
603.1	COVID-19		1		503		54	72	236	427	0.49	103	47	0.11		49	1	0.08	112		5	165	76	247		11		14	8.094	7		11	24	9	14	61		2.795		5	195.69	261.29	148.71	58.4	150.36	30.61	131.7	2.55	0.88
604.1	COVID-19		18		622		28	125	131	352	399	51	59	111	188	42	1	49	72		9		54	285			167	27	7.352	7	15		21	1	51	108		2.557		28	201.81	185.09	91.96	49.58	153.97	30.93	88.29	1.85	0.57
604.2	COVID-19		23		573		38	106	112		268	59	52	107		0.03	1		57	567	7		72	317		39	171	36	5.522	4			16	8	31	189		8.266		12	160.57	160.73	82.38	42.93	133.31	23.99	75.81	1.92	0.57
608.1	COVID-19		2	61	278		0.03	74		564	407	93	28	103	0.16	53				0.22	3		2	298		22	232	18	2.016	14	13	11	523	75	104	42		4.59	176	2	93	223.46	139.63	53.19	134	29.62	96.9	2.62	0.72
615.1	COVID-19		3	35	296		0.05	54		338	287	33	57	101		31	1		71		3			296		35	154	23	3.493	0.04			1.018	189	185	17		4.643		16	102.83	166.7	94.37	44.94	117.89	26.75	90.23	2.1	0.77
615.2	COVID-19		0.01	14	255		426			334	166	44	23	66		29			46		2			189		18		35	1.628	5	1		186	37	123	148		6.259	346	13	96.43	156.12	86.59	43.77	112.68	25.23	83.99	1.98	0.75
615.3	COVID-19		24	0.05	247		39	93	103	336	332	36	47	113		37			119		3		41	293	181	0.04		13	2.567	27			465	0.18	259	46		6.211	343	19	103.27	156.86	84.05	43.56	109.99	23.06	85.36	1.93	0.78
616.1	COVID-19		73		302		21	76		437	284	64	52	94	108	48	1		88				42	205	145	11	88	31	3.321	8	7	11	0.48	82	114	65		5.986	414	3	116.69	144.34	66.56	45.16	111.91	24.71	80.19	1.47	0.72
617.1	COVID-19		4		513			58	168	442	0.16	51	19	108	124	52		75	77		8		52	252		23		5	4.471	1		11	0.04	5	27	37		5.138		9	155.46	190.01	108.4	38.78	114.74	23.57	92.75	2.8	0.81
617.2	COVID-19	0.03	19		362		1	68	142	513	113	4	33	94		48			48		3		63	232		63		26	1.407	3		11	19	5	29	56		5.168		3	157.74	209.09	119.78	41.61	122.22	25.62	103.15	2.88	0.84
620.1	COVID-19		25		0.7		17	118	256	625	379	86	86	0.13		49		11	105		9		71	364		0.01		7	7.033	2			76	9	35	49		2.247		7	234.02	288.48	170.85	41.8	136.84	33.83	150.93	4.09	1.1
620.2	COVID-19				514		14	91		585	172	87	0.07	108	201	56	1		53	278	9		58	297	24	14	0.08	0.02	1.95	3			26	8	35	0.1		5.237		7	259.13	257.52	140.79	36.91	122.15	27.75	128.32	3.81	1.05
628.1	COVID-19		25	19	371		0.02	122	0.09	493	202	55	67	0.2		56	1		124				56	317		44	231	24	2.588	41	4		1.003	233	278	16		4.496	203	1	93.88	98.73	51.57	25.36	80.9	14.92	61.3	2.03	0.76
628.2	COVID-19		17		412		9	132	111	468	251	4	68	0.2		51	1		132		3		56	326	69	0.02		14	3.01	25	5		964	172	255	21		3.949		6	98.9	96.78	44.14	25.79	77.23	15.73	58.37	1.71	0.76
628.3	COVID-19		0.02		385		17	0.13		475	268	56	62	184		0.05			133		3	144	52	384	78	22	234	36	2.177	29		11	845	222	191	22		6.097	371	2	89.22	97.86	44.51	28.79	78.91	17.79	58.58	1.55	0.74
629.1	COVID-19	21	25		445		22	87		634	268	0.08	39	102		56	1		92		4	77	52	267		22		15	2.044	3			0.08	12	61	49		5.224		4	66.78	134.23	74.8	46.95	121.91	26.44	62.53	1.59	0.51
632.2	COVID-19		0.02	28	379		7	0.1	109	347	162	57	37	78		41	1		66				44	179		26		2	1.534	13			354	92	0.11	31		6.377		6	80.95	104.77	57.78	34.58	90.37	20.07	55.5	1.67	0.61
632.3	COVID-19		5		403		11	94	239	301	264	38	36	97		33	1	9	145		5		47	263		15		3	5.791	8	1	7	291	21	113	45		3.81		3	89.59	106.99	59.83	36.29	91.69	20.35	62.31	1.65	0.68
633.1	COVID-19		25		0.41		73	83	164	661	361	27	55	96	179	71	2		0.1			151	61	205		0.01	66	42	2.9	1			9	6	18	13		3.972		12	159.59	123.49	51.19	35.51	104.63	23.85	53.16	1.44	0.51
634.1	COVID-19		2	28	497		6	0.1		731	314	95	63	0.13	244	79			0.07		0.01		0.04	241		12	217	24	3.191	2		4	13	0.01	23	23		2.769		11	148.84	181.63	96.68	31.92	106.5	23.21	86.88	3.03	0.82
637.1	COVID-19		19		386			125	114	371	235	12	53	113	147	44	1	27	0.11		5		76	296		7		37	4.273	2	2	0.01	0.02	11	26	44		3.683		7	173.03	121.66	52.27	35.11	102.5	24.53	67.19	1.49	0.66
637.2	COVID-19		12	27	559			114		767	211	25	73	94		66	1		0.08		2		49	253		3	242	18	2.854	3	7		36	3	19	79		6.291		5	107.84	145.52	85.25	38.13	108.1	21.53	77.87	2.24	0.72
640.1	COVID-19	24	13	87	413		12	75	79	498	228	83	34	76	117	42	1		74		3		0.06	174		13	174	17	5.786	1	5		28	4	32	66		3.948	192	11	86.1	198.2	133.2	50.42	128.94	27.57	96.87	2.64	0.75
640.2	COVID-19	33	24	14	457		2	0.1	183	511	349	75	49	154		64	1	54	141		6	118	63	254		17	0.2	41	5.46	4	6		186	21	63	81		3.81	399	0.01	89.02	168.53	99.41	43.97	111.2	23.66	85.88	2.26	0.77
641.1	COVID-19	22			488		29	106	291	676	463	72	72	144		109	94	66	109		3		54	288	8	12	122	18	5.929	3	3	12	141	8	71	49		2.853	151	11	136.04	178.4	88.01	48.47	120.76	29.73	84.67	1.82	0.7
642.1	COVID-19		5		431		25	117	248	458	277	14	86	157	166	62		56	138		3		59	0.35	143	22	59	35	6.073	29	7	11	0.92	107	211	0.03		2.51	122		131.19	128.19	59.9	42.28	96.38	23.98	64.58	1.42	0.67
642.2	COVID-19		7	123	582		16	108	91	741	256	66	66	98		103		11	58		5	134	98	296		4		18	3.223	3	7		74	7	11	122		6.515		8	163.03	135.24	60.03	46.37	104.08	26.41	65.76	1.29	0.63
649.1	COVID-19	24	11		378		22	0.1		0.53	108	56	33	104		62	1	12	88		1		46	194		21		0.01	2.001	7		12	109	17	45	32		5.268		7	97.09	183.17	120.01	45.07	117.44	28.21	92.54	2.66	0.79
649.2	COVID-19		11	107	0.34		14	93	142	555	0.2	52	51	111	174	77		57	96				9	266	26	35		25	2.906	13			0.54	99	102	23		4.198	222	1	73.53	150.64	92	41.94	107.17	22.35	73.33	2.19	0.68
650.1	COVID-19		2		287		11	99		462	146	62	35	72		64	1		48					213		35		12	1.677	0.01	1		424	79	62	65		4.98	254	5	72.25	174.24	109.16	46.74	119.21	25.31	82.08	2.34	0.69
650.2	COVID-19		19		386		6	92		594	165	108	52	98	166	89		69	86		2		48	224	16	17		28	1.509	1		12	83	28	26	44		5.578	0.3	1	66.5	157.51	98.84	44.91	112.14	23.8	75.19	2.2	0.67
657.1	COVID-19		6		534		54	135	197	478	193	69	68	0.14	208	89			107				68	327	48	28	139	18	2.973	7			143	33	66	41		6.053	429	1	294.91	194.1	96.39	47.54	136.07	28.86	94.59	2.03	0.7
658.1	COVID-19	21	1		351		22	77	224	393	177	13	31	75		58			117		2		62	217	0.25	41		17	3.559	2	11		28	2	11	49		9.012		6	103.94	127.34	61.3	38.77	91.89	26.98	67.18	1.58	0.73
659.1	COVID-19		12	15	487		13	94	0.23	636	216	68	0.05	102		85		102	91		4		59	219		0.08		34	3.722	3			0.07	3	33	44		5.57		9	142.43	163.78	97.79	41.43	113.89	25.11	84.49	2.36	0.74
659.3	COVID-19		6	77	608		16	82	115	715	0.27	77	55	103	179	93	95	99	65		2		77	272	0.09	27		1	3.224	3			16	1	9	37		4.032	277	8	144.83	177.3	98.41	52.46	125.48	30.48	87.6	1.88	0.7
665.1	COVID-19		64		465		45	106	0.25	0.64	337	114	68	98	246	89	2	98	84		3		65	196	46	11	0.12	13	5.999	6		13	29	11	23	64		2.759	291	0.01	144.25	195.77	87.02	62.86	168.3	39.71	74.25	1.38	0.44
667.1	COVID-19		13	32	595		0.01	77	197	627	471	69	32	78	186	89	2		56		4		47	168		12		16	7.356	3			24	5	7	78		3.523		11	78.48	192.18	95.14	66.87	165.2	31.4	66.44	1.42	0.4
673.1	COVID-19		2		547		3	107	179	663	297	14	62	93		82	1		53		12		42	235		7	159	21	3.427	2			23	3	14	52		4.324		4	169.17	130.43	65.16	34.33	110.46	24.35	62.71	1.9	0.57
679.1	COVID-19		24		447		59	93	185	619	194	14	0.07	112		0.07			0.14		3		65	291		45	126	0.02	2.174	1	7	4	73	13	43	82		7.952		6	121.33	188.44	117.02	40.52	111.53	25.71	104.25	2.89	0.93
679.2	COVID-19		0.02		0.46		64	86	0.27	594	271	72	61	93		77			98		2		42	305		29	161	21	4.12	6	12		45	8	39	67		2.966	232	4	133.86	182.08	109.14	35.66	104.97	22.81	99.07	3.06	0.94
679.3	COVID-19		4		0.5		0.04	75	139	527	225	67	29	81		71	84		74		6		45	204	38	0.01		17	2.803	1	7		9	7	3	43		3.753		3	132.51	174.06	105.68	39.26	102.21	23.77	95.35	2.69	0.93
680.1	COVID-19		9		371		25	101	149	509	203	75	45	94		0.07			84		8		0.07	258		6		42	5.207	2	0.01		18	6	23	47		4.775		8	129.59	194.86	119.15	41.04	102.45	25	105.24	2.9	1.03
680.2	COVID-19		23		476		27	111	192	596	158	65	54	104	163	85	1		78	224	1		59	0.26		6		3	3.362	1			49	0.01	17	23		5.023		11	200.34	204.25	122.28	34.8	98.44	22.59	108.37	3.51	1.1
681.1	COVID-19		12	62	356		18	103	208	659	339	82	48	109		78	2	97	0.07		5		47	252		12		15	4.748	4	7		27	0.01	35	38		2.76	0.25	12	110.78	121.45	43.97	39.72	116.54	26.27	50.02	1.11	0.43
682.1	COVID-19	9	14		591		67	74		621	398	85	39	76	0.14	79	1		57		3		49	242		18		29	4.213	2			34	2	36	64		5.13		8	80.59	155.95	93.77	48.35	116.26	23.35	75.28	1.94	0.65
682.2	COVID-19		2		396		41	0.09	102	724	467	78	58	108	218	81	1		0.07		2		55	295		19		14	2.702	1			57	3	39	0.03		4.336		19	63.71	140.93	84.13	44.99	109.76	22.84	72.83	1.87	0.66
682.3	COVID-19		0.03		525		36	85		615	0.35	57	38	85	144	54	1		25		2			257		13	201	13	3.225	7			22	1	24	0.13		7.587		0.01	73.41	141.12	82.96	44.79	109.94	22.97	67.25	1.85	0.61
683.1	COVID-19		24		565		28	0.09	101	712	462	55	44	72	231	74	1	66	76		1	184	57	209		0.01		19	5.349	1	9		19	2	17	84		3.006		3	75.58	163.36	95.63	49.66	115.84	25.81	73.49	1.93	0.63
683.2	COVID-19		14		417		36	83	102	588	379	56	23	69		0.06	1		62		3			212		6		17	3.059	1			68	1	21	45		4.309		12	116.91	166.48	99.83	43.58	109.86	25.98	82.35	2.29	0.75
683.3	COVID-19		16		457		26	76		626	369	55	0.03	71		64			59		3		68	178		5		14	2.295	4			0.02	3	4	59		4.741		5	103.82	169.38	102.75	45.02	107.48	25.44	80.87	2.28	0.75
684.1	COVID-19		18		431		6	124	132	454	294	57	32	84	0.16	0.04	1	0.04	94		1		0.06	244		19	161	43	5.673	2	13		9	3	38	64		4.165		7	135.33	136.37	73.82	39.78	111.81	26.8	65.35	1.86	0.58
684.2	COVID-19		13	54	407		6	122	108	496	232	96	61	126	224	71	1	76	97		3		53	276	63	27	225	0.02	2.914	29	6	12	622	122	146	22		5.291	442	8	101.31	120.37	57.18	39.62	99.85	24.45	59.29	1.44	0.59
684.3	COVID-19		59		369		8	105		455	175	55	0.05	82	193	47	1	23	76		3		68	239	58	8	197	43	2.527	13	5		228	18	82	92		10.042		5	102.8	110.23	56.12	36.18	93.62	22.6	59.34	1.55	0.63
691.1	COVID-19		4		437		25	93		531	211	66	48	138	119	64			108		3		55	277	0.09	12		8	1.258	11	15		0.19	34	52	23		4.382	411	9	130.26	149.37	86.27	29.17	87.92	20.19	82.2	2.96	0.94
691.2	COVID-19		3		322		32	0.08		496	196	51	51	145		58		54	87		3	33	55	247	114	14		45	1.368	7	2	9	223	59	57	44		5.01	242	4	123.61	136.56	83.36	29.36	83.65	17.87	82.94	2.84	0.99
692.1	COVID-19		38	17	494			114		551	243	14	46	118	207	69	1	105	74	271	3		0.07	306		27		16	3.021	2	11		21	4	26	156		4.977		14	141.63	221.76	120.14	61.55	144.27	26.34	92.75	1.95	0.64
693.1	COVID-19		5		372		51	87	163	383	316	52	0.04	73	94	51	1		105		8		39	181		18	162	12	2.843	1			79	5	15	129		6.395	0.4	1	196.21	138.14	45.23	47.65	121.92	33.08	67.76	0.95	0.56
695.1	COVID-19	9	22	29	474		45	145		613	0.2	89	87	124	226	61	1		61		6		68	345		0.01	156	12	2.887	5	9		35	5	31	85		16.401		5	151.51	196.47	125.81	33.55	101.99	22.95	109.83	3.75	1.08
696.1	COVID-19		2		482		0.05	87	124	698	305	79	58	82		63		0.05	66		7			233		2	115	34	2.515	2				6	18	91		5.262		9	428.38	242.33	96.92	46.23	144.72	43.93	116.52	2.1	0.81
697.1	COVID-19		22		0.47		72	63		558	376	81	32	69	198	71	2		46		3			189		15		18	2.244	4	3		0.01	6	11	51		4.875		12	60.04	152.14	83.98	50.07	124.99	27.71	64.22	1.68	0.51
699.1	COVID-19	17	48		407		18	75	101	522	183	0.06	52	121		49	1	87	115		1	49	81	299		0.01		8	1.447	3			18	23	45	63		6.271		1	180.2	143.77	47.88	60.04	159.35	27.28	56.87	0.8	0.36
699.2	COVID-19	78	37		335		0.02	65	145	476	0.2	14	82	139		72	2		0.12		7		89	297		16		42	1.869	3	33		113	66	32	117		7.662		6	146.59	133.17	41.62	54.66	125.38	28.51	64	0.76	0.51
700.1	COVID-19		23	65	417		36	88	105	559	236	83	58	102	199	83	1	37	99		1		41	254	102	11		19	2.428	3		12	56	25	34	108		7.183		8	86	119.84	59.95	41.99	110.38	23.37	51.98	1.43	0.47
700.2	COVID-19		14		384		68	75	86	0.47	273	63	0.06	105	168	48	2		72		2			0.24		3		11	1.985	2			101	18	43	0.09		6.57		9	96.43	101.43	46.36	35.05	96.5	19.77	47.24	1.32	0.49
706.1	COVID-19	47	15		453		69	91		598	316	107	56	117		71	1		74		9		72	306		0.04		2	1.306	3			44	7	18	53		5.163		5	149.93	215.29	130.38	42.51	123.61	28.1	105.57	3.07	0.85
709.1	COVID-19		15		666		58	69	133	564	0.34	79	0.09	168	179	71	2		58		6		68	311		2		31	2.426	1		0.01	16	5	36	48		7.578		4	300.59	254.97	159.37	50.35	118.41	25.08	135.91	3.17	1.15
710.1	COVID-19		17		581		9	72		751	298	82	43	124	156	86			75		2	166	68	242		0.01	195	29	2.561	5			0.03	9	7	82		6.054	225	12	83.06	250.36	148.21	79.65	182.67	41.98	104.63	1.86	0.57
711.1	COVID-19		57	72	315		13	0.06		573	265	95	47	84	0.13	62		23	27		4			276	4	55		5	1.265	9			181	0.08	39	43		6.777		0.02	81.41	209.58	114.4	76.93	176.2	35.87	81.66	1.49	0.46
712.1	COVID-19	35	12	33	476		8	135		582	162	0.1	59	124	239	77	2		59		2		74	261		6	154	0.02	2.738	5			41	3	16	87		4.225		9	81.96	174.85	111.18	46.79	119.54	27.01	77.54	2.38	0.65
712.2	COVID-19		21		425		12	114	147	603	247	81	43	127	233	81	2	118	116		3	114	56	229		16		31	2.999	1	9		61	12	26	35		4.536		0.02	69.8	146.19	90.61	31.45	93.45	20.91	68.38	2.88	0.73
712.3	COVID-19		31		495		13	109	126	449	279	64	34	89	131	41	1	74	0.1		1		55	0.24		4		11	6.334	5	6	11	21	5	0.02	64		2.661		5	105.92	146.35	89.28	30.61	95.69	20.85	75.6	2.92	0.79
718.2	COVID-19		5	33	528		0.07	78	224	562	377	85	117	199	277	71		159	94		8		99	404		3		13	4.463	1	18		67	11	41	41		4.875		6	264.75	220.23	119.8	48.45	135.8	25.81	107.7	2.47	0.79
719.1	COVID-19		17		0.3		24	63	0.12	366	217	83	23	52	144	41			64			171	34	126		5		25	2.967	1			25	1	29	19		5.967			119.55	226.09	128.29	75.84	179.42	22.3	105.26	1.69	0.59
719.2	COVID-19		1		353		34	49	96	418	356	67	29	53		37			68			275	27	133	13	6	179	26	2.769	38		11	846	184	87	13		2.656	477	1	144.04	247.59	135.02	72.14	178.25	31.47	126.57	1.87	0.71
720.1	COVID-19		9		296		19	86	278	418	166	12	48	63		39			62		7	265	43	0.2		16	133	59	2.895	1			89	0.01	43	92		6.284	231	2	177.25	169.86	104.26	26.83	88.82	15.71	96.66	3.89	1.09
720.2	COVID-19		21	19	389		11	107	407	236	0.17	47	27	54	131	29		28	46		4		54	252	0.02	5		48	2.812	1		11	12	1	0.04	76		5.144		1	193.66	189.11	121.17	29.84	100.94	16.92	104.32	4.06	1.03
720.3	COVID-19		1		399		39	87	439	295	361	67	0.07	112	238	55	1		0.11		7	138	66	307		4	134	23	2.35	2		0.01	13	3	55	41		5.466		1	228.84	188.85	111.83	34.42	98.04	17.66	102.19	3.25	1.04
721.1	COVID-19	25	17	19	534		17	103	192	638	227	114	111	191	287	85	1		84	0.31	2	0.12	124	429		13		23	3.213	3		11	65	29	51	0.05		4.159		14	135.68	217.78	138.21	47.44	115.2	25.41	114.46	2.91	0.99
722.1	COVID-19		0.01	33	573		19	72	162	757	364	99	117	176	396	137			94	304	1		105	358		47	108	0.06	3.659	3			35	6	46	56		4.191		24	92.02	177.65	99.82	52.78	131.01	25.09	77.42	1.89	0.59
723.1	COVID-19	25	21		376		16	84	0.23	0.53	0.27	58	0.03	96		47	1	65	125		1	67	42	233		0.01	204	0.02	3.571	3	7	12	19	9	32	35	478	3.693		16	57.67	181.03	120.4	42.36	110.12	25.56	84.9	2.84	0.77
723.2	COVID-19		32	9	322		11	104		0.52	243	97	0.03	84		45			105		1		45	233	32	15		17	2.65	5	0.03	11	204	31	32	16		4.781	342	17	59.78	160.64	100.38	42.51	103.16	26.25	79.48	2.36	0.77
724.1	COVID-19		17		411		27	63	206	466	261	95	42	109		36			89		2		53	218	0.05	0.02		24	5.623	29	0.01	0.01	526	84	218	55		3.047		4	76.03	139.21	84.71	34.91	94.03	20.67	72.25	2.43	0.77
725.1	COVID-19	23	31		683		38	88	0.66		564	75	78	143	261	0.04		139	121		8		79	347		19	0.24	13	6.766	4		11	22	4	31	71		6.597		1	94.23	142.1	59.32	53.65	137.43	29.71	55.63	1.11	0.4
725.2	COVID-19		26		669		37	104	364	467	434	84	47	114	253	62	1	132	128	214	11		65	285		7	178	63	4.661	4	4	13	24	2	21	87		7.823		1	129.49	141.62	55.74	44.14	126.04	25.38	55.78	1.26	0.44
727.1	COVID-19		9		509		13	98	142	464	201	7	62	177		63	1	34	87		3		75	0.32		13		0.02	4.142	2		13	18	4	11	38		5.103	221	0.01	244.28	181.24	96.81	42.19	139.34	36.09	94.65	2.29	0.68
727.2	COVID-19		25		507		9	85	163	494	0.29	15	74	112		48	1	52	68			102	0.07	261		6	0.15		4.405	5	21	12	27	5	6	45		6.145		4	260.9	172.13	90.64	37.75	130.26	35.57	96.55	2.4	0.74
729.1	COVID-19	16	52	0.1	507		9	0.09		483	164	48	44	97		71	2		0.05		4		88	218	77	9	161	22	2.73	2	44	11	74	43	126	0.08		4.504	186	4	85.71	82.95	38.95	29.21	84.75	18.31	51.14	1.33	0.6
730.1	COVID-19	21	27		515			106	113	0.67	256	68	38	96		82	1		0.11	173	3		39	224		23	176	6	2.516	1			53	29	0.07	0.04		4.223		0.02	82.97	201.48	125.03	57.12	132.68	25.75	88.44	2.19	0.67
731.1	COVID-19	8	13		513		12	0.1	204	672	297	127	42	72	152	91			0.1		1		58	213		16		28	3.47	3	2		14	2	29	61		7.051		13	124.53	133.79	70.91	37.1	101.04	23.32	65.69	1.91	0.65
732.1	COVID-19		0.01		322		68	83	204	601	0.41	82	57	95	194	74	1		38	242	1		0.05	205		76	148	16	2.169	21	13		863	118	205	22		5.994		22	114.53	258.4	155.59	64.38	150.33	23.72	112.33	2.42	0.75
733.1	COVID-19		24	121	327		25	74		778	312	52	34	89		91	1	11	48				34	176		26	163	18	1.908	7			106	3	42	26		5.245		12	101.48	186.83	97.45	54.71	138.53	30.88	74.41	1.78	0.54
734.1	COVID-19		4	26	428			85	0.14	473	185	16	38	88		55	1		79		1		53	0.19		11	51	41	2.856		4		38	17	13	33		4.456		7	163.13	127.82	53.18	35.14	102	21.51	65.95	1.51	0.65
736.1	COVID-19				613		98	103	114	0.79	304	158	71	118	284	118			0.07	0.39	15		54	256		46		36	2.824	1	14	11	28	7	0.03	38		4.892	134	0.02	373.08	225.43	110.42	53.41	146.72	28.99	102.77	2.07	0.7
737.1	COVID-19		21		493		37	116	0.18	0.54	312	134	53	107	222	77			87		3		61	308		8		15	3.188	2	0.01		55	6	15	31		4.054		7	160.29	207.2	129.93	34.61	95.53	23.54	110.75	3.75	1.16
738.1	COVID-19		3		321		25	73	78	448	0.26	85	17	36	97	63			72		8	271	32	128		11	189	11	2.6	2		11	31	8	0.03	37		2.727	0.36	5	288.62	311.2	139.47	110.73	277.69	24.76	127.68	1.26	0.46
743.1	COVID-19		29		0.4		0.03	86		516	309	62	0.05	122	224	0.07	2	9	56		3	165	51	339	7	11	126	38	4.097	2	15		48	5	45	37		2.385		3	76.4	157.39	72.83	55.73	130.05	25.19	55.37	1.31	0.43
745.1	COVID-19		11		364		54	98		513	354	64	43	83		52	1		97		3		68	254		15		16	2.623	1		5	101	24	54	37		3.869	363	17	144.92	184.13	101.95	50.01	129.42	29.42	85.9	2.04	0.66
746.1	COVID-19	22	23		388		11	117	157	0.58	223	0.08	0.04	76		85	2	116	83	178	3		45	222		93	146	31	2.714	1	16		68	4	29	21		4.566		14	161.42	122.08	54.97	34.57	105.5	19.99	57.23	1.59	0.54
748.1	COVID-19		16	114	436		2	98	179	435	247	85	55	194		0.06	1	26	134		2		46	272	129	12	167	31	3.591	18			502	67	106	39		5.5		17	84.89	120.46	67.93	37.01	89.28	20.42	74.05	1.84	0.83
748.2	COVID-19		16		501			78	245	405	238	89	51	158	218	81	1		101		1		62	0.29	106	8		19	3.728	4	8		94	3	22	35		4.183		13	102.72	143.44	83.48	44.34	100	23.17	92.11	1.88	0.92
750.1	COVID-19		3	28	404		85	73	246	537	178	77	0.12	173	196	77	2		141		2		92	292	85	26		34	2.714	5		11	123	35	56	62		5.786		4	88.2	164.23	104.47	47.23	120.85	21.75	93.08	2.21	0.77
750.2	COVID-19		6		434		15	52	135	571	217	101	51	78		83	1		105				87	0.19		13	0.14	49	3.152	2	7	4	16	3	0.01	48		5.118	207	7	80.17	159.93	103.5	47.27	119.43	23.07	93.75	2.19	0.78
752.1	COVID-19		12	26	369		13	88	165	0.48	251	57	45	0.13		61	2		116		2		69	306		9		23	3.187	1	6	8		4	11	45		5.948		13	118.87	98.99	42.56	36.06	96.32	22.11	53.04	1.18	0.55
754.1	COVID-19		2	39	0.36		38	49	86	0.53	232	142	34	91	0.1	0.05	2		53		3		1	164		44	162	12	2.814	2		0.01	22	19	18	105		6.588		7	105.92	169.83	92.28	53.2	142.23	33.49	76.42	1.73	0.54
755.1	COVID-19		0.01		456		3	117	113	551	285	59	46	82		75			78		2		69	216		14	87	17	1.831	1			43	8	35	51		4.294	0.2	7	95.67	133.23	61.51	52.7	135.88	27.85	57.17	1.17	0.42
755.2	COVID-19		0.01		601		8	97	0.2	586	436	0.08	55	131		93	2	158	64		2		71	244	9	18	0.14	23	6.573	4			21	15	18	0.06		2.55	322	0.01	82.78	136.85	65.17	51.82	131.88	27.33	56.91	1.26	0.43
756.1	COVID-19	0.01	27		544		7	114		601	229	92	42	95	152	82	1		99		3		0.08	216		11		26	3.329	5		11	34	3	24	105		9.107		7	133.49	113.41	20.38	48	126.98	32.37	40.96	0.42	0.32
756.2	COVID-19		7		359		11	104	146	401	248	11	34	94	174	48		8	106		3		93	239	169	32		42	4.521	19	15		486	0.11	148	49		4.214		1	100.36	90.59	1.19	47.76	108.85	28.44	29.3	0.02	0.27
756.3	COVID-19		7		404		13	108	141	387	284	0.05	44	113		59	1	99	177				63	268	279	24		15	5.212	13		9	597	127	166	42	413	3.227		8	106.48	81.1		46.4	105.62	22.73	24.42		0.23
760.1	COVID-19		26		0.21		0.03	66	0.09	567	253	73	27	0.06		37	1		46		2			139		19	103	16	2.647	5			175	36	55	45		4.765	376	11	81.28	149.2	71.3	49.12	122.23	27.21	66.37	1.45	0.54
760.2	COVID-19	0.05	11	52	0.25		31	68	248	346	401	64	43	144		43	1		89		1			258	175	14		12	3.188	29		11	715	194	235	39		8.491	368	12	141.55	185.1	109.56	45.14	113.65	27.73	111.57	2.43	0.98
761.1	COVID-19		5		373		21	66		555	0.26	95	26	81		78			36		1		38	0.18		31		6	1.656	4			19	4	7	38	501	4.243		13	61.14	142.44	68.93	60.72	138.64	28.77	50.73	1.14	0.37
762.1	COVID-19		2		394		0.01	71	64	639	296	53	0.03	66		54	105		31		3		45	163		18	121	11	1.86	6	2		272	25	63	58		4.167	254	7	101.9	187.53	98.12	64.46	149	29.32	72.93	1.52	0.49
762.2	COVID-19		3		346		12	83	92	571	281	55	46	66		67	1		66				47	173		15			2.49	4			38	5	32	76		5.182		9	88.44	152.1	79.6	57.3	128.82	27.58	65.28	1.39	0.51
764.1	COVID-19	15	14		377		9	87		463	311	99	22	89		45	99		74		2		44	163	17	16		3	5.724	3			0.02	7	26	38	621	1.731		8	63.09	164.84	83	69.48	165.15	31.86	62.32	1.19	0.38
765.1	COVID-19		3	32	419		31	82	284	545	291	107	31	96		69	2	153	101		1		43	195		0.05	139	23	5.008	2		13	108	49	73	65		3.023	217	15	123.74	239.42	149.61	55.17	150.69	34.1	111.32	2.71	0.74
766.1	COVID-19		27		367		27	107	225	536	245	92	42	109		55	1	37	67		3	55	66	292	81	5	219	27	6.156	3			0.04	11	95	104		2.51	239		104	122.33	66.95	33.26	103.32	21.49	64.8	2.01	0.63
766.2	COVID-19		0.05		448		9	0.1	129	465	205	0.07	23	138	143	58	1	94	111		4			251		17		34	3.23	9	8	4	226	49	87	54		4.214		5	88.36	105.19	65.17	36.83	96.41	19.28	69.23	1.77	0.72
766.3	COVID-19		16		582		32	0.14	277	443	0.38	117	103	189	138	65	1		204		1		81	411	144	35	192	0.02	6.368	41	19		563	0.11	257	0.03		3.562		12	89.63	98.78	51	32.32	85.93	18.13	61.66	1.58	0.72
772.1	COVID-19		17		369			117		684	312	94	0.08	107		72		87	86		2		53	263		31	162	24	2.02	17			542	67	0.15	0.03		5.26	285	3	74.1	111.92	71.48	30.98	80.42	17.82	72.38	2.31	0.9
773.1	COVID-19		32	119	358		6	97	0.21	0.63	327	112	66	137	274	0.09		131	99	167	1		48	262		35	169	31	3.608	1	19		238	1	148	36		13.194	269	8	109.29	124.75	69.63	31.37	82.83	18.21	75.33	2.22	0.91
776.1	COVID-19		23		416		5	185	315	308	313	76	65	139		52	1	73	156		3		56	314		11		2	5.188	2	0.01		97	4	52	43		3.719		27	152.91	102.55	47.53	32.89	95.59	23.83	57.71	1.45	0.6
777.1	COVID-19	13	41		402		45	86	276		312	81	37	91		51			89		3		54	237		48		2	4.839	1	11		287	33	236	48		4.875	288	16	107.16	226	148.78	48.94	118.69	23.33	131.69	3.04	1.11
777.2	COVID-19		31		378		0.04	71	278	414	0.34	0.04	41	111		52		0.12	92		3		37	247		0.05		21	6.323	9	25		0.17	24	219	55		4.255		17	118.03	229.67	154.62	47.71	114	23.51	140.43	3.24	1.23
778.1	COVID-19		8		431		18	102	202	412	233	55	0.04	124		58	3		125		1		0.07	292		6		3	4.152	2	7		53	0.02	64	25		3.378		8	102.96	94.09	44.12	34.2	97.1	21.93	50.03	1.29	0.52
779.1	COVID-19		29	107	0.47		22	98	192	603	288	132	53	127	256	98		0.11	84		3		52	236	38	14	164	33	3.16	2	0.01	12	196	0.02	77	52		5.809	321	18	134.88	129.02	57.89	38.73	104.31	24.8	62.94	1.49	0.6
782.1	COVID-19		27		335		66	63	288		256	48	31	95		0.05		96	128		1			245	178	29		19	5.34	1	6	11	161	8	0.17	65		4.668		1.592	117.36	144.69	65.64	43.62	99.82	21.99	74.51	1.5	0.75
783.1	COVID-19		5		0.48		31	82	269	517	293	95	0.06	83	0.14	63	2	5	51		3		28	221		23		31	5.194	3			22	5	21	102		5.014		11	225.83	173.82	86.2	40.61	133.13	32.06	77.27	2.12	0.58
784.1	COVID-19		0.01		262		0.02	91	193	0.4	184	4	26	65		41	1		75		8			228		11		19	3.113	2			93	17	47	28		4.274		11	133.54	147.89	68.68	45.83	120.37	28.23	72.03	1.5	0.6
784.2	COVID-19		3		298		0.02	97	221	357	221	69	43	95		54	1		109		1		43	0.21		11	134	8	2.798	1	0.02	11	127	0.04	65	78		4.133		9	146.39	143.38	61	41.35	107.9	26.95	71.25	1.48	0.66
788.1	COVID-19	12	0.01		612		16	93	315	434	321	99	92	121	179	77	1		69		3		57	259		19		36	4.753	5			58	11	28	146		4.662		7	129.69	196.51	105.55	49.34	129.45	27.21	86.69	2.14	0.67
789.1	COVID-19	62	0.01		393		25	85	169	449	242	66	33	95	144	54	1		0.09		1		21	253		16		21	3.193	3		12	0.06	15	62	85		4.543		12	122.7	147.92	72.16	42.32	111.04	27.48	71.5	1.7	0.64
790.1	COVID-19		16		305		25	71		549	303	63	29	59		63	1		57		4			178		26		34	2.222	1	5	3	72	1	23	43		4.915		7	90.97	151.64	75.36	51.46	127.74	26.29	62.56	1.46	0.49
791.1	COVID-19		6	0.19	0.37		45	47	204	498	268	62	73	152	164	64		33	79		3		65	311	103	11		24	3.045	25	3	11	0.51	133	82	63		5.196		11	108.97	144.56	87.38	44.14	101.27	21.99	90.7	1.98	0.9
791.2	COVID-19				653		16	104	247	659	0.26	119	107	0.16	261	103			81		4		59	339	25	17	128	19	3.953	3			25	3	8	0.06		8.697	217	8	327.76	184.06	97.06	42.08	117.49	29.77	104.15	2.31	0.89
792.1	COVID-19		14		416		29	65	109	0.55	205	67	48	49	171	71	104		62					156	26	12		29	3.157	5		13	79	27	26	99		4.533	497	4	60.21	207.43	109.58	93.27	190.94	28.99	74.94	1.17	0.39
793.1	COVID-19		3	0.11	491		3	148	149	588	244	141	93	111		77	1	93	125				54	306	27	22	163	9	3.374	7		6	179	14	0.11	61		5.35		4	136.55	133.22	61.11	40.69	109.31	24.43	57.71	1.5	0.53
793.2	COVID-19		8	132	426		3	0.14	142	554	279	0.01	74	148		86		0.08	127		2		61	302	82	0.02		22	3.535	0.03	4	4	797	128	173	36		4.119		5	87.57	101.82	52.6	32.93	85.94	17.73	52.2	1.6	0.61
793.3	COVID-19		11	157	602		1	0.15	0.14	757	364	83	103	0.23	0.22	129			191		3		72	356	128	11	233	15	3.821	11	21		251	89	85	17		5.342	112	0.01	90.98	110.83	48.3	35.14	79.82	21.84	53.17	1.37	0.67
794.1	COVID-19	58	17	69	435		31	52	0.2	469	234	111	0.03	91		58		9	82		1		33	218	131	17		4	4.592	13		4	22	4	76	116		4.767	358	4	83.6	170.96	74.72	81.02	192.12	39.44	67.2	0.92	0.35
801.1	COVID-19		13	0.05	0.41		12	129	163	501	373	101	38	88	103	63			105		2			229		12		44	3.715	5	3		45	21	12	0.06		6.19		5	152.8	227.25	136.77	42.23	112.62	24.11	129.9	3.24	1.15
802.1	COVID-19	15	0.01		601		12	107	186	0.69	224	131	32	89		104	1	33	77				48	239		13		19	4.731	3		13	39	5	18	39		4.883		2	114.51	263.83	189.41	54.25	136.33	30.8	143.65	3.49	1.05
804.1	COVID-19	62	18		369		17	0.09		367	157	31	47	98		64	2		91			16		276	0.21	15	99	9	4.981	19	13	4	421	78	135	74		10.148		3	101.59	187.03	118.63	42.42	100.23	21.81	105.27	2.8	1.05
805.1	COVID-19	19	7		493		154	69	167	377	244	61	96	155		53	1		135		6		77	314	107	26		68	5.043	5		12	17	1	22	54		13.041	453	3	238.15	236.54	127.32	50.18	123.44	27.13	129.53	2.54	1.05
806.1	COVID-19		9		642		34	82	165	702	366	41	54	131	166	88			103		1		58	332		0.03		37	4.124	4		11	181	2	49	52		6.675	411	5	188.95	208.03	107.71	55.07	133.66	29.99	115.8	1.96	0.87
806.2	COVID-19	23			533		16	91		734	371	14	33			87	1		0.05					172		5		12	3.872	6		12	122	5	15	38		6.052		1	262.52	215.71	110.95	52.38	142.27	30.78	111.53	2.12	0.78
808.1	COVID-19	25	3		353		51	39	202	697	258	79	45	107	182	95			72		1		52	215		12		23	2.383	1		12	46	1	24	24		3.733	218	0.01	166.43	136.39	70.01	31.9	100.37	22.98	65.55	2.19	0.65
808.2	COVID-19		7		372		36	61	187	789	318	88	0.05	107	206	99			67		17		2	237		11		43	2.528	2			79	3	0.03	19		3.775		11	171.38	139.9	73.24	30.82	104.47	22.83	75.49	2.38	0.72
809.1	COVID-19		8		367		24	55		455	214	57	22	43		64	1		69		2		2	127		0.01		0.01	2.624	1			21	1	0.03	73		5.089		3	133.23	202.43	88.31	85.96	209.05	29.83	72.66	1.03	0.35
810.1	COVID-19		19	28	378		19	239	187	596	279	53	26	72		64	1	96	0.06		14		41	174		11		13	2.492	2	34		64	2	43	27		7.379		18	260.52	203.99	92.73	38.48	132.72	25.2	111.24	2.41	0.84
810.2	COVID-19		38	29	492		41	259	231	621	231	83	81	88		0.07	1		62		8		63	195		11		6	2.756	1	29		25	4	0.08	0.03		9.049		25	309.08	209.02	91.69	37.61	125.96	25.09	112.79	2.44	0.9
810.3	COVID-19		139		349		24	258		592	144	139	0.05	59	98	46	1		49		13	349	46	176		15	178	26	1.64	2		34	12	4	36	0.08		7.085		2	330.03	228.82	106.63	35.14	128.81	24.88	124.5	3.03	0.97
811.1	COVID-19		7	94	372		49	82	136	587	356	61	31	102	144	74		74	67	314	1		64	248		17		44	2.486	1		4	129	4	0.02	21		4.307	402	3	162.98	137.36	58.35	38.29	120.39	26.53	66.55	1.52	0.55
811.2	COVID-19		2		569		0.06	88	231	587	518	127	0.07	132	195	82		72	102				74	338		26		18	6.092	4	13		11	1	69	56		5.185		11	176.75	130.52	49.22	34.96	116.59	24.99	64.75	1.41	0.56
811.3	COVID-19		18	55	371		58	78		691	408	32	44	93		73	1						52	238		14	112	38	2.302	3		13	11	2	27	66		5.563		1	142.75	136.32	66.71	37.13	119.56	24.36	65.84	1.8	0.55
813.1	COVID-19	25	0.01		341		57	59	238	0.49	211	98	67	114		76	1	9	85		4		78	282		24		41	5.043	2	5		27	7	44	56		4.531		1	111.63	129.38	64.38	37.66	105.58	20.08	65.21	1.71	0.62
813.2	COVID-19		16		398		72	64	113	702	207	51	61	118	176	84			73	158	1		63	316		13		15	2.218	2	5		92	7	42	16		5.438		3	106.11	154.14	84.33	39.29	109.26	19.89	80.22	2.15	0.73
814.1	COVID-19		23		376		448		126	518	191	134	58	93		78			0.09		0.01		71	235		21		0.02	6.143	3			14	4	22	57		4.551		9	98.03	112.05	54.02	34.48	101.46	18.76	49.47	1.57	0.49
814.2	COVID-19		3		389		45	0.04		647	187	64	31	61	127	76			68		2		54	201		24		24	3.147	1			8	0.01	8	32	351	4.335		4	71.04	100.38	47.64	35.95	101.98	20	44.99	1.33	0.44
815.1	COVID-19	19	0.01		541		37	92	318	658	188	204	97	0.15	0.26	0.1	2		115				82	341	29	21	85	36	5.613	2	11		0.02	7		46		6.81	38	4	340.1	178.13	93.97	31.36	134.47	22.81	97.43	3	0.72
815.2	COVID-19		2		458		35	91	178	641	116	94	75	149		82	1	51	82				65	364		11		21	2.937	3			62	5	5	53		8.126		3	360.64	192.9	106.7	36.1	146.18	30.38	115.03	2.96	0.79
816.1	COVID-19		8		472		16	128	239	647	299	184	0.06	0.17	0.2	97	1		87		1		75	314		29		9	5.643	3			53	21	73	41		2.481	43	1	92.44	179.43	103.49	44.07	121.9	25.08	91.86	2.35	0.75
821.1	COVID-19	11	12		358		15	61	114	557	224	46	31	57	127	63			84				52	0.18		23		13	3.806	2	5	5	45	5	22	31		5.982	43	2	77.35	191.09	132.1	42.21	103.79	20.11	99.06	3.13	0.95
821.2	COVID-19		2		366		7	67	89	0.59	201	105	31	59		62			96		3			191		26		17	2.534	1	4		38	0.01	8	66		6.308		1	74.68	173.17	120.57	41.48	100.18	19	92.6	2.91	0.92
821.3	COVID-19		12		393		18	75		604	276	105	29	72	121	59	3		117				24	207	9	12		8	3.223	2			11	22	18	39		4.316		8	109.44	195.87	128.15	42.2	105.35	21.52	104.06	3.04	0.99
822.1	COVID-19				325		53	51	206	486	0.21	73	67	123	169	64	1		105		3		36	211		9	122	16	3.078	2	9	19	81	18	25	0.03		4.291	0.14	2	151.48	149.8	71.39	43.43	122.82	26.12	77.91	1.64	0.63
827.1	COVID-19		16		449		52	127	131	547	229	72	61	123	208	83			125				0.07	0.26		34		27	4.435	8	6		78	5	0.05	114		6.235	316	0.01	105	203.45	121.47	59.64	135.71	33.25	97.67	2.04	0.72
827.2	COVID-19		11		0.41		34	108	115	571	231	72	43	82	189	77	1		104				71	265		13	96	33	2.996	1	6		67	29	56	46		4.126		12	115.42	180.49	104.53	53.67	122.5	29.38	87.26	1.95	0.71
827.3	COVID-19		23		0.43		31	112		579	198	76	53	102	174	95	1		86		1		59	221		9	128	21	2.973	2	25	6	86	3	57	58		6.36		8	120.42	188.82	109.14	54.3	123.92	30.93	91.43	2.01	0.74
829.1	COVID-19		7		489		1	136	161	542	197	71	48	85	191	57			122		1		75	202		26		37	3.603	1			177	0.03	65	25		4.986	172	3	70.16	100.7	59.8	27.65	79.43	17.38	54.17	2.16	0.68
829.2	COVID-19		16		538		1	0.14	0.13	462	223	95	86	134	162	62	1		129		1		76	373	291	0.02		22	3.33	0.02	4		0.63	92	147	43		5.556	43	4	107.87	98.65	52.24	32.53	75.16	19.46	69.49	1.61	0.92
829.3	COVID-19		4		534		9	124	198	415	248	85	69	146	152	0.07			132				69	293	244	12		32	4.466	3	24	0.01	231	39	114	44		6.397		1	132.71	127.28	70.58	35.68	80.33	23.08	89.66	1.98	1.12
830.2	COVID-19		6		501		1	84	265	584	375	61	68	121	182	83			155		3		74	244		17	147	12	6.347	11	16	11	175	46	89	65		3.085	363		165.55	196.01	98.97	50.62	120.02	28.58	109.4	1.96	0.91
830.3	COVID-19		1	81	483		18	0.09	192	573	248	71	58	88		77			77		5			0.21		0.01		31	4.127	3	16	12	32	9		37		3.024	256	3	392.87	246.55	96.86	60.56	163.77	36.72	112.01	1.6	0.68
831.1	COVID-19				414		4	63	232	614	277	0.04	44	0.09		93			123				52	191		12	101	12	4.115	3	9	5	133	32	45	83		5.414	266	1	136.6	190.86	94.91	52.89	119.27	28.98	98.9	1.79	0.83
831.2	COVID-19		6		302			0.08		658	213	13	0.04	86	0.13	67	2		97		1		36	0.23		9		11	2.437	11			337	69	117	51		5.09		1	149.4	197.42	105.9	55.1	123.72	30.31	105.5	1.92	0.85
833.1	COVID-19		36	89	644		7	135	198	358	309	4	35	0.12	94	59	1	77	142		3		43	224	223	25	186	34	7.147	3	0.01	32	236	15	22	106		8.766	365	4	113.97	102.89	29.95	43.91	96.18	19.96	53.31	0.68	0.55
833.2	COVID-19		11		342			0.29	115	503	0.28	52	82	101	278	108	1	21	159		1	0.52	0.07	262		7		18	1.736	3	41		63	1	7	59		9.211	441	1	208.55	187.13	71.32	49.16	116.85	23.31	97.81	1.45	0.84
833.3	COVID-19	105	0.01		238			246	162	392	208	73	91	87	168	78		31	0.11		3		48	183	15	16		22	2.294	4	13		72	2	6	49		5.885	359	2	132.69	175.68	70.62	52.52	126.11	24.52	83.04	1.34	0.66
836.1	COVID-19	18	3	0.09	357		22	134	255	397	307	3	59	143		57	1		175		3	61	92	308		17		64	4.699	0.01	0.01	4	79	3	99	73		11.149	411	17	218.28	162.55	82	33.31	92.44	20.73	104.42	2.46	1.13
837.1	COVID-19		5		396		12	0.08		396	267	69	59	103		59	1	0.01	119		3		77	198	88	33	155	17	5.199	19		5	478	53	0.14	53		3.112	389	3	98.9	182	103.04	46.99	120.12	25.23	84.26	2.19	0.7
838.1	COVID-19	75	72		526		27	196	269	576	275	93	52	83	167	82	2		114		4		61	259	3	57	128	2	6.099	6	18		117	2	85	84		6.107	285	21	81.61	158.26	72.14	70.14	156.99	28.97	71.42	1.03	0.45
838.2	COVID-19		0.03	123	601		53	185		571	226	14	43	76		0.06	1		0.12		3		0.06	187	102	0.02	175	4	3.689	6	12		19	2	47	52		5.428		0.02	116.49	150.69	65.41	61.98	139.75	28.42	70.91	1.06	0.51
838.3	COVID-19	54	27		551		52	187	216	563	241	96	52	126		81	1	126	113				54	265	43	22	194	13	3.849	2	14	11	169	35	0.07	56		4.573		0.02	110.73	134.73	62.43	56.75	128.7	27.38	70.53	1.1	0.55
839.1	COVID-19		32	46	0.45		0.01	115	263	645	347	17	51	145		77	2	96	84	171	2		75	0.31		47	152	24	5.182	3	19	0.01	121	6	67	73	543	3.268	0.24	0.03	124.75	121.15	33.86	51.86	136.96	31.94	41.25	0.65	0.3
844.1	COVID-19		17		355		14	86	152	416	0.23	61	35	106		61	2		93		4		61	211	85	19		22	2.889	1	9	0.01	0.1	29	21	54		4.432		15	209.69	106.24	42.68	36.65	96.73	25.4	60.9	1.16	0.63
844.2	COVID-19		14		419		14	94	173	466	276	82	54	109	0.2	76	1	86	115		3	155	0.06	268	67	21		44	3.614	3	15	14	93	17	0.02	0.12		5.093		12	238.91	120.3	51.06	38.59	102.56	26.47	68.92	1.32	0.67
844.3	COVID-19	79	19		464		11	95		462	207	53	34	101		51	1		86		7		48	199		16		15	4.097	2		0.01	52	1		177		6.809		4	246.52	125.47	60.31	36.79	106.64	27.23	80.43	1.64	0.75
848.1	COVID-19	9	17	0.05	521		0.01	0.07		694	295	76	25	49		76	2	55	68	113	5		52	105	5	18	171	25	2.31	2			21	4	13	114		5.614		19	117.3	124.12	60.75	40.84	119.26	22.11	64.55	1.49	0.54
848.2	COVID-19		25	14	611		23	66		672	258	52	15	0.04		69	2		0.06		11		61	142		13	142	32	2.436	4		0.01	38	4	24	138		6.14	203	11	151.22	129.49	61.32	43.12	128.85	22.8	67.08	1.42	0.52
849.1	COVID-19	89	16		464		63	63	174	516	274	59	0.05	125	127	74	1	63	165		3		65	245	179	34		17	4.237	2	27	9	28	4	41	195		10.839		6	202.99	231.23	132.15	50.48	119.65	31.29	133.93	2.62	1.12
852.1	COVID-19	5.552	51		328		8	0.11	262	447	226	98	72	67	252	69	2	113	86				62	162		242	176	12	2.577	4	14	7	124	13	76	38		3.538	261	14	754.13	241.47	35.48	39.14	157.67	30.23	102.03	0.91	0.65
852.2	COVID-19		46		493		3	161	124	377	301	116	43	114	165	46	2	0.05	107		0.01		56	226		7		8	3.393	7	6	11	114	26	202	0.08		5.014		2	191.08	146.1	45.6	37.13	105.15	25.97	72.34	1.23	0.69
852.3	COVID-19		67		458		5	144		346	262	71	33	119	152	43	1	0.04	88				68	255	0.09	3		7	2.543	1	6		113	37	127	0.07		5.505		8	158.19	132.75	36.88	38.33	101.21	28.08	61.13	0.96	0.6
855.1	COVID-19		34		484		36	97	0.16	525	257	62	46	72		46		77	99				49	213		8		18	5.423	4	5	0.01	16	3	31	52	448	9.392	239	6	83.24	143.97	79.55	45.84	112.17	23.05	66.95	1.74	0.6
856.1	COVID-19		37		395			0.14	105	0.66	286	84	46	148	203	75	1	118	0.07				35	327		24	96	0.02	4.174	15	14	11	448	0.04	175	0.05		2.965	222	12	102.12	105.71	45.49	30.97	101.1	19.5	53.48	1.47	0.53
857.1	COVID-19	23	33	117	303		21	71	135	478	321	137	45	102	125	66	1		79	133			41	175		35		21	4.219	32	3		634	89	211	35		2.649	513	11	64.84	125.19	49.74	54.35	122.25	26.93	52.6	0.92	0.43
857.2	COVID-19		19		349		12	78	55	656	334	114	45	88	208	79	1		75		1	0.07	53	182		12		0.02	1.289	2			58	5	23	63		4.769	331	7	70.24	149.37	79.75	52.26	119.2	28.11	75.94	1.53	0.64
869.1	COVID-19	57	21		458		6	84	146	658	197	14	85	0.12	205	81	2	125	105		14		63	263		7	93	13	2.297	1	9		16	8	17	73		5.595		8	143.74	153.38	68.47	52.15	125.48	22.83	67.44	1.31	0.54
869.2	COVID-19		33		486		6	97	181	664	0.2	74	61	123	136	82	2	68	83		12		66	223		8	96	19	2.128	1	13		24	7	14	84		7.161		12	154.67	144.63	66.06	48.69	118.92	21.33	71.09	1.36	0.6
869.3	COVID-19		26	11	363		9	94	286	504	277	82	82	139	167	69	1	143	114				49	346	0.09	28	114	14	5.618	0.01	8		61	8	48	44		5.396	207	6	123.14	133.58	52.96	47.19	116.1	20.79	59.94	1.12	0.52
871.1	COVID-19		0.05		412		29	49	77	727	0.25	114	49	106	205	89		54	0.05		9	211	72	214		49	154	18	1.65	4		13	8	4	33	115		5.612		1	154.23	172.33	74.72	53.15	131.75	25.47	75.09	1.41	0.57
871.2	COVID-19	12	23		571		22	76	153	859	375	133	61	127	264	112	1	212	117			234	0.07	0.25		18	127	15	4.65	3	11		21	4	21	36		2.622	209	7	157.01	171.55	82.6	55.21	132.64	26.76	78.74	1.5	0.59
872.1	COVID-19		11		312		0.07	95	34	696	386	0.07	44	54	192	84			76					165		7	0.11	8	1.258	6	21	11	76	19	41	32		4.176	202	8	73.72	133.69	59.06	60.25	135.7	26.95	54.85	0.98	0.4
872.2	COVID-19		21	27	0.41		73	83		698	586	0.14	48	121	201	76		68	84		1	132	58	172		14	141	13	5.383	2			159	6	43	36		1.65	315	9	70.19	146.05	66.54	66.5	146.98	30.28	57.09	1	0.39
877.1	COVID-19		16	126	358		8	147	152	396	266	107	62	175		57			183		3		57	315	75	43		18	3.242	17	0.01		354	78	232	34		5.049	329	7	87.97	164.56	101.62	35.81	103.21	22.62	89.67	2.84	0.87
878.1	COVID-19		21		272		0.05	47	0.13	432	215	68	0.07	0.18		46	2		118		1			0.28		0.05		4	3.151	13		11	513	95	304	16		4.647		7	69.68	175.86	113.06	41.75	114.29	22.56	89.6	2.71	0.78
880.1	COVID-19		2		289		38	102	194	0.45	228	48	45	111		57			95		3		49	258		17		25	2.144	3	8		16	13	0.04	0.04		5.162		5	138.99	172.89	93.47	42.32	116.3	27.34	82.4	2.21	0.71
881.1	COVID-19		19		481		0.04	59		654	321	73	45	85		81	1	22	38	227	14		59	236		16		18	1.705	3	7		15	4	17	62		4.165	0.2	7	108.92	119.07	53.06	39.53	111.55	24.09	52.05	1.34	0.47
882.2	COVID-19		0.02	87	509		12	0.09	187	601	304	61	54	0.11	193	55	2	0.11	119		3		68	278	8	9	166	19	7.037	11	14		49	3	61	0.02		3.876		5	87.92	135.96	82.05	32.84	91.16	19.84	63.86	2.5	0.7
882.3	COVID-19	7	19		662		4	105	291	646	311	101	57	124	0.23	104		137	141		7		95	297		18		0.02	6.756	8	57		35	4	23	42		4.24		1	88.11	129.28	75.25	35.45	89.78	21.04	62.07	2.12	0.69
884.1	COVID-19	13	34	45	237		12	61	0.1	0.34	114	59	41	76	97	44	1		54		6		49	0.2	54	25		44	2.146	6		25	0.02	19	39	81		4.031		7	107.19	43.48	6.49	19.4	72.16	11.49	26.43	0.33	0.37
885.1	COVID-19		42	75	0.5		106	97	183	0.46	206	54	76	124	201	75	2	108	85		1		62	296		5		25	4.34	4	15		98	4	35	0.06		11.802		8	158.87	115.13	34.43	54.43	125.61	26.26	47.8	0.63	0.38
885.2	COVID-19		24	82	545		125	112	238	455	234	0.05	73	164		77	2	91	0.1				49	279	36	3		16	5.759	6	7		56	1	25	41		9.03		11	109.53	107.38	33.29	52.07	120.39	26.59	43.14	0.64	0.36
891.1	COVID-19		28		254		3	198	76	379	192	46	47	97		51	1		111		3		63	186	124	29	123	0.04	3.056	31	16		964	217		28		10.216	259	9	147.64	153.71	76.29	42.25	103.06	16.08	97.02	1.81	0.94
892.1	COVID-19		27		456		9	83		363	156	8	74	0.1		61			127				75	319	14	12		24	4.938	2	47		79	2	34	0.06		9.156		8	165.93	147.43	43.31	67.03	137.34	26.75	52.41	0.65	0.38
892.2	COVID-19	2.126	42		522		0.01	88	287	452	347	71	137	165	0.25	96	1	94	181		6		0.13	351	358	421		33	7.534	1	21	9	0.17	8	36	58		5.864	326	12	215.49	142.65	38.12	62.53	137.21	21.38	48.67	0.61	0.35
893.1	COVID-19		26		302		22	0.11	117	459	146	52	42	93		71	2		126		1		39	265		8		0.01	2.08	5	6	0.01	125	18	44	93		6.872		24	132.64	203.66	113.09	46.67	112.91	27.58	109.28	2.42	0.97
894.1	COVID-19		7		256		0.02	0.09	129	393	145	51	0.06	102		54			131		3		43	223	182	14		16	1.728	5	23		184	72	79	44		7.839		2	118.6	120.83	60.75	32.68	77.35	20.84	72.29	1.86	0.93
896.1	COVID-19		6		352		136	64		572	136	142	0.05	79	121	79			85		7		37	245		22		26	1.952	7	6		47	9	83	73		6.517		7	126.79	253.64	165.19	65.52	144.46	29.18	119.63	2.52	0.83
896.2	COVID-19		17		371		119	69	164	508	0.26	68	58	96	149	77	2	69	83		3		47	224		23	81	19	4.852	8		12	197	45	78	49		3.099		15	91.73	249.56	167.92	69.44	148.53	31.52	128.44	2.42	0.86
896.3	COVID-19		0.01		284		73	68		591	197	83	46	98		81	1		71		3		56	251	13	27		22	2.3	1			144	22	39	65		5.272		8	129.82	226.8	137.49	64.92	143.51	32.1	120.02	2.12	0.84
901.1	COVID-19	9	2		484		17	144	261	546	303	115	0.12	184	228	0.09		29	103		5		67	426		12		19	6.884	2	7		58	6	41	53		1.852	167	9	144.6	195.9	118.78	32.33	94.26	21.47	100.73	3.67	1.07
901.2	COVID-19		4		575		24	113	0.13	634	314	85	73	141	237	98	87		86		3		75	311		6	113	7	2.405	4	6	8	35	8	14	106		5.653		0.01	163.45	175.62	102.6	33.16	93.73	19.84	91.03	3.09	0.97
906.1	COVID-19		0.03		347		99	55	0.11		171	76	113	232	151	61	1		102				74	396	247	0.01		26	3.047	18	47	0.01	593	97	83	108		16.837		5	131.58	105.32	39.36	40.2	89.65	21.27	62.07	0.98	0.69
908.1	COVID-19		1		0.35		21	145	76	416	263	35	36	129		0.06	1		0.07		1		47	235	0.18	0.07	226	12	2.539	8			194	56	46	63		6.222	266	11	139.57	137.35	78.33	20.68	74.05	23.37	83.54	3.79	1.13
908.2	COVID-19	192	2	85	478		14	141	0.39	548	443	68	83	206	188	87	2		99		1		58	315		99	157	12	5.999	16	17	6	156	8	0.09	48		3.472	0.3	9	101.68	135.46	77.29	24.87	79.28	21.54	82.44	3.11	1.04
909.1	COVID-19	14	0.03		333		19	86	183	544	196	8	52	88		55	1	75	79		8		49	229		23	122	0.01	2.297	1	12		15	4	46	107		6.928		8	153.18	173.11	73.78	54.86	137.37	24.41	75.94	1.34	0.55
909.2	COVID-19		28		402		18	77	209	476	305	78	53	115	0.16	68	2	134	104		4		57	293		24		16	4.531	2	23		38	4	31	28		5.534		4	137.82	178.82	72.69	54.02	134.94	30.02	79.86	1.35	0.59
913.1	COVID-19		5		541		18	78	119	483	175	63	27	66		54	1	47	71		3		31	144		5		14	2.785	1	5		9	4	16	8		4.02		11	222.22	156.92	77.05	41.45	110.9	24.2	80.17	1.86	0.72
[truncated: 128 more columns]

## Sheet: NMR Data AHTcontrol
Sample	Group	Ethanol	Trimethylamine-N-oxide	2-Aminobutyric acid	Alanine	Asparagine	Creatine	Creatinine	Glutamic acid	Glutamine	Glycine	Histidine	Isoleucine	Leucine	Lysine	Methionine	N-Dimethylglycine	Ornithine	Phenylalanine	Proline	Sarcosine	Threonine	Tyrosine	Valine	2-Hydroxybutyric acid	Acetic acid	Citric acid	Formic acid	Lactic acid	Succinic acid	Choline	2-Oxoglutaric acid	3-Hydroxybutyric acid	Acetoacetic acid	Acetone	Pyruvic acid	D-Galactose	Glucose	Glycerol	Dimethylsulfone	TPTG	TPCH	LDCH	HDCH	TPA1	TPA2	TPAB	LDHD	ABA1
A1	AHT	47	18		526		23	74	167	631	204	68	133	149	216	126	2	101	73	318	15		97	277		15	163	47	1.827	1		8	38	21	0.03	115		6.433	0.1	16	289.42	163.12	47.51	73.22	184.77	42.25	61.8	0.65	0.33
A2	AHT		45	27	475	45	8	0.11	91	877	199	164	112	153	281	139	3		61	363	3		63	313		24	137	44	2.772	3	11	13	25	0.01	26	94		8.818		5	116.76	147.82	81.8	43.25	118.16	29.11	65.91	1.89	0.56
A3	AHT	71	0.01		493	26	29	77	129	639	231	68	91	115	262	83	4	87	63	203			59	292		6	249	41	2.561	3			144	28	31	115		9.247	514	19	289.36	183.21	75.66	52.06	150.86	29.76	88.35	1.45	0.59
A4	AHT	104		42	0.52	58	54	71	131	681	215	66	33	88	208	99	2		0.06	352	9		81	234		11	106	41	2.496	2		12	72	21	24	134		4.473	203	35	157.15	248.36	145.37	52.9	156.77	32.69	115.3	2.75	0.74
A5	AHT	0.27	91		658		52	0.12	67	654	0.15	96	49	161	211	88	5		87	216	3		0.07	322	129	12	172	39	6.521	12		12	261	3	58	295		33.166	0.16	19	112.52	188.59	103.45	60.14	150.69	28.3	98.11	1.72	0.65
A6	AHT	254			547		0.01	115	0.08	708	0.15	115	88	214	247	84	4	0.01	63	203	19		55	373	15	25	155	53	2.519	2			101	4	49	108		10.041	196	12	240.31	174.81	86.83	42.35	124.89	29.19	90.29	2.05	0.72
A7	AHT	321	22	31	717	27	36	77	96	657	248	89	0.06	121	272	51	5	56	89	418	5	111	74	296	28	9	226	24	3.886	1		7	107	5	58	212		16.085	308	7	159.93	170.36	71.22	66.07	160.23	31.74	70.69	1.08	0.44
B1	AHT	32	49	44	0.59		74	73	69	716	227	0.07	71	142	235	61	4	72	78	277	4	92	68	286	56	5	238	78	3.246	2			37	5	21	0.15		14.567	292	5	114.94	154.78	76.09	57.15	147.39	31.23	63.01	1.33	0.43
B2	AHT	2.626	26		363		0.02	131	109	802	234	65	97	135	328	68	5		46	231		216	65	281	4	0.04	191	22	1.393	11		12	477	0.06	69	68		7.874		0.01	117.55	160.76	87.3	32.53	105.1	18.8	87.34	2.68	0.83
B3	AHT		2	24	554	35	27	0.1	96	832	265	88	57	98	251	83	7	75	74	352			54	245		6	148	71	1.543	2			68	38	44	116		4.6	233	5	301.87	226.5	114.38	37.64	117.55	26.29	107.38	3.04	0.91
B4	AHT	57	1	21	0.58	19	36	113	93	665	252	63	54	94	235	74	5	73	91	386	5	88	85	307		6	179	103	2.636	1		8	48	16	63	242		9.464		11	175.78	186.03	99.1	44.83	122.2	26.2	88.52	2.21	0.72
B5	AHT		37		302		3	118		506	236	37	0.08	125	163	0.06	7		61	0.15		116	54	262	0.23	18	206	0.06	2.258	127			2.721	689	416	127		24.913	323	22	92.77	221.58	145.02	54.18	129.51	24.14	118.37	2.68	0.91
B6	AHT	149	18	13	511		18	73	57	654	227	59	43	94	173	82	3	9	63		4		0.07	238	9	7	174	0.03	2.041	4				0.01	16	174		8.731		14	159.24	199.23	111.24	40.89	121.96	22.61	105.53	2.72	0.87
B7	AHT	469	28	77	579		0.07	0.11	96	689	331	49	45	107	197	81	4	45	94	228	4	67	67	257	46	13	203	17	5.025	1		13	217	35	57	306		8.656	264	7	140.37	177.93	69.09	68.82	166.94	32.72	62.29	1	0.37
C1	AHT	23	39	22	537		8	101	88	531	151	55	79	0.12	202	64	7	31	104	286	25		84	309		14	186	0.12	3.05	2		9	41		35	278		18.347	172	5	177.79	206.58	128.62	45.44	119.93	27.19	105.43	2.83	0.88
C2	AHT	41	12	24	534		0.01	93	87	754	316	0.1	44	74	191	87	3		44	269	6		45	229		6	67	46	1.725	3		12		5	0.01	82		5.191		0.01	304.21	315.16	190.18	47.57	134.98	30.76	166.78	4	1.24
C3	AHT	72	24		535	57	109	0.1	25	669	466	71	36	55	187	92	3		0.06	216			46	195		0.01	177	51	1.924	4		11		2	27	154		10.042		61	124.04	290.87	197.76	59.42	146.22	28.62	141.5	3.33	0.97
C4	AHT		11	39	656	22	33	89		653	182	78	129	132	0.24	63	9		76	322			116	305		6	137	0.1	2.174	2			65			189		12.768		4	1186.83	340.15	72.87	74.29	171.22	36.9	151.89	0.98	0.89
C5	AHT	0.18	32		0.53		7	122	68	471	109	63	54	91	189	68	2		68	178	1		42	215	135	19	73	59	3.412	2		6	19	9		177		9.398	258	2	71.32	126.13	54.42	49.1	111.37	21.46	49.47	1.11	0.44
C6	AHT	176	15		0.54		8	113	113	0.7	238	106	89	133	281	109	3		71	231	8		74	0.28		0.02	126	43	2.645	3		13		6	41	145		6.92		11	183.28	250.04	140.75	41.49	132.02	29.81	122.47	3.39	0.93
C7	AHT	42	35		714		25	123	61	812	0.25	113	93	145	381	82	0.01	115	61	215	2	197	89	0.31	15	6	194	31	2.164	4	0.01	12	37	4	21	136		13.839		6	137.43	107.42	39.87	47.16	129.92	28.36	38.78	0.85	0.3
D1	AHT	43	9	14	576		75	61	144	0.52	143	0.05	106	183	243	0.08	7	36	65	523		195	74	348		4	125	68	2.881	1		11	34	1	13	301		14.56	0.24	11	359.29	215.03	96.85	46.34	138.36	27.24	101.56	2.09	0.73
D2	AHT		6	83	489	32	33	104	72	525	185	66	86	149	186	75	7		39	192	21		53	268	0.03	9	263	69	2.602	16		12	397	42	69	154		11.176	0.28	13	297.12	116.73	22.87	47.98	134.56	28.09	51.68	0.48	0.38
D3	AHT	39	1	52	734		55	86	85	824	255	0.15	101	133	302	108	1	0.01	63	362	3	27	86	254	4	9	0.08	52	3.342	2		12	34	4	13	154		8.536	132	5	139.05	163.7	89.67	49.54	131.24	30.34	71.76	1.81	0.55
D4	AHT	314	14		591	35	16	95	29	804	274	74	74	137	216	99	5	38	56	0.31	0.01	83	81	0.27	6	4	144	69	2.177	2		0.01		5	24	154		5.784	273	25	130.39	180.8	57.26	91.46	222.53	49.4	54.05	0.63	0.24
D5	AHT	252	24	36	669		1	107	38	678	162	0.09	87	133	261	107	1		63				66	333		11	127	72	3.076	2		13	69	11	25	203		7.127	0.31	4	121.94	243.25	152.7	57.25	149.91	34.71	108.04	2.67	0.72
D6	AHT	137	0.02		0.61	37	52	112	101	697	221	118	54	151	0.25	113	16	0.08	66	347	7		67	236		12	147	44	3.386	6		12		5	48	208		9.362		12	171.91	139.47	52.43	56.88	157.6	34.12	56.35	0.92	0.36
D7	AHT	64	2	54	0.63		11	127	134	642	194	72	101	133	275	84	5		73	256	12		0.08	338		0.01	172	48	3.253	2			101	1	27	167		9.238	187	13	226.15	230.07	138.22	46.22	130.59	26.69	107.46	2.99	0.82
E1	AHT	31	0.02		0.6	36	0.04	117	194	723	246	77	105	106		78	8		0.11	248	15		62	338		11	198	53	2.301	1		8	31	0.01	43	214		8.556	228	6	422.49	170.41	36.95	36.22	114.19	24.27	71.21	1.02	0.62
E2	AHT	46	24		563		8	125	92	647	216	0.07	123	219	183	76	6		64	251	9	215	83	402	36	8	152	48	2.81	2		11	47	1	63	152		13.313	277	0.01	258.55	161.26	72.94	47.94	122.54	25.53	82.27	1.52	0.67
E3	AHT		25		714	56	37	109	133	819	219	83	94	146	0.32	117	5	11	77	294		306	0.09	314		7	0.18	54	1.755	1		11	59	3	0.01	135		10.715		17	435.18	221.64	94.9	49.73	142.17	36.47	110.57	1.91	0.78
E4	AHT	366	0.01		538		0.02	0.1	88	721	123	79	85	119	195	17	2	58	66	353			66	285	16	15	107	0.03	2.369	1			0.1	5	11	156		12.158	184	17	184.76	286.05	178.16	56.56	146.58	30.21	136.14	3.15	0.93
E5	AHT	531	1		598		103	133	135	661	197	68	67	0.16	0.27	94	3		58		8		79	344		3	158	35	2.997	2		14	92	3	17	197		7.911	211	17	195	177.15	95.5	45.71	121.13	27.75	89.39	2.09	0.74
E6	AHT	483	12	42	582	42	26	101	85	768	189	0.11	68	134	236	105	9	0.09	0.06	306	6		54	277	31	28	131	0.02	3.821	2		11	137	13	46	0.26		8.23		8	127.31	201.49	113.93	51.39	139.02	29.95	85.86	2.22	0.62
E7	AHT	159	37	127	479	89	14	108	43	786	416	84	54	115	231	117	4	81	57		7		49	275	24	28	201	12	1.443	2		12	106	34	62	84		6.301		27	89.96	183.5	71.74	92.88	198.54	34.12	53.03	0.77	0.27
F1	AHT	91	8	79	469	46	71	72	69	529	177	0.1	34	108	205	88	1		0.08		4		67	241		5	91	34	2.638	2		12	0.07	0.01	18	148		8.382		9	177.05	282.07	181.97	61.87	166.11	38.5	130.54	2.94	0.79
F2	AHT	41	5		809	47	21	119	79	563	202	71	105	148		112	8		114	315		0.34	102	0.25	6	5	159	55	4.442	2		11	107		16	229		16.566	0.17	13	234.49	208.49	102.09	51.75	140.01	32.64	104.59	1.97	0.75
F3	AHT	37	0.01		703	48	101	75	66	796	421	0.1	48	88	202	0.11	1	84	59		15		57	232	18	6	124	52	3.341	4			76	12	38	129		5.745		24	160.66	208.87	113.73	58.93	163.02	32.07	94.2	1.93	0.58
F4	AHT	446	24	26	726	44	19	97	201	701	298	61	105	173	0.19	88	6	47	87	345		201	62	285		4	178	39	2.707	1		4	0.11	3	18	0.24		13.922	171	7	253.42	151.47	56.15	53.02	130.34	20.33	60.73	1.06	0.47
F5	AHT	334	22		647		91	131	76	778	138	59	58	97	155	11	2	0.05	13	294			61	202	12	17	92	35	4.158	3		12	73	9	16	202		7.17		7	99.41	165.22	81.89	62.38	156.72	29.46	61.6	1.31	0.39
F6	AHT		17		438		12	143	0.1	717	173	87	62	108	197	68	6		95	302	4		64	245	197	28	115	29	2.707	6	25		288	122	88	88		7.514	278	8	102.51	241.7	140.1	75.37	160.83	28.44	103.73	1.86	0.64
F7	AHT		1	58	439		41	122	213	667	162	0.09	124	172	265	103	2		65	197	4		57	375	64	23	0.11	22	1.19	17		5	567	175	99	0.1		8.826	239	6	230.74	128.35	39.09	39.17	116.35	25.08	55.4	1	0.48
G1	AHT		34		691			181	63	0.74	143	76	61	96	187	23	1	84	61		3	143	84	207	15	15	114	68	4.23	2	32	11	25	0.01		293		11.901	138	13	104.01	196.63	104.68	68.22	161.78	30.33	78.27	1.53	0.48
G2	AHT	39	13		557		86	79	91	0.67	295	71	64	81	207	102	4	86	76		8		84	233		6	108	72	3.172	3		12	58	8	8	125		6.087	396	12	177.33	229.42	117.01	68.28	175.55	39.75	98.98	1.71	0.56
G3	AHT		12	44	333		9	108	53	668	118	51	61	73	222	13	3	62	68		4		56	194	114	0.02	82	64	1.513	7		11	199	86	69	73		5.11	284	13	97.47	196.22	94.94	77.2	181.86	25.02	80.3	1.23	0.44
G4	AHT	0.12	1		488	48	13	111	78	552	265	65	38	78	159	83	1		52	209			53	223		11	134	17	2.717	1		12	37	18	11	197		7.689	168	15	201.31	201.42	109.04	47.24	131.23	28.29	92.33	2.31	0.7
G5	AHT	0.5	51	14	729		74	76	74	694	326	77	91	147	268	74	8		91	311	8	0.25	77	0.26		19	195	22	3.827	2		12	84	1	23	238		9.685		11	108.7	116.64	33.26	58.77	149.13	29.43	38.42	0.57	0.26
G6	AHT	1.039	23		773		28	117	82	751	176	76	111	185	321	123	5	11	0.07	0.17		235	0.1	377	44	5	158	22	3.908	2			187	3	36	195		18.271	221	25	231.5	247.66	139.99	47.1	134.98	28.51	125.7	2.97	0.93
G7	AHT	59	32		659		25	0.11	55	798	448	0.08	46	88	254	73	6		62	315	4	167	68	258		5	213	25	2.443	5		13	54	18	26	176		6.042		12	122.89	173.49	76.71	71	167.01	33.76	64.7	1.08	0.39
G8	AHT	439	6	67	0.41	39	51	106		594	222	61	0.06	169	217	73	5	23	69			25	65	341	35	7	153	29	2.545	2			0.09	11	53	127		5.413		5	120.77	272.26	169.18	60.66	158.72	35.88	115.14	2.79	0.73
H1	AHT	22	51		0.47		11	121		683	241	75	53	109	161	65	7		69	412	3	99	53	271	7	13	156	14	2.904	2	42		33	25	69	196		7.719		6	84.91	145.85	72.51	50.7	127.02	26.53	61.57	1.43	0.48
H2	AHT	51	0.01		689		21	89	65	606	208	69	77	64		69	6		78	227			81	224		3	229	18	3.471	7		9	29	14		251		7.379		0.01	649.75	238.68	80.81	54.99	150.19	34.87	103.95	1.47	0.69
H3	AHT		19	35	625	39	26	104	65	0.63	232	73	119	161	268	74	6	92	82	329	7	105	66	303	35	35	156	36	3.11	1		5	77		21	0.19		24.215		8	184.55	266.24	165.42	43.23	120.37	23.13	141.47	3.83	1.18
H4	AHT	188	22		618	35	62	81	113	676	0.25	65	79	119	234	77	7	31	63	324	3	104	94	301		0.01	145	24	3.426	2		12	76	5	12	188		14.185		7	146.58	174.06	91.45	54.94	146.85	29.87	80.42	1.66	0.55
H5	AHT	118	41		475		12	81	98	0.51	173	64	59	128	164	81	4		104	167	4	99	71	314	79	16	178	28	3.957	2		7	41	22	22	192		9.398		13	85.58	267.78	173.9	63.87	143.74	34.97	116.61	2.72	0.81
H6	AHT		3	31	553		11	118	81	749	225	84	127	271	354	93	7	109	88	331	4	0.28	87	0.37	112	5	154	24	2.463	4		7	196	56	54	124		7.247	203	38	156.06	212.54	120.32	49.58	132.45	29.59	97.26	2.43	0.73
H7	AHT	94	24	43	0.5	27	68	81	97	0.73	248	58	72	94	227	78	7	21	0.07	347	4	272	92	285		17	167	21	2.379	1		8	67	0.01	23	213		9.785	213	7	181.39	274.42	172.79	57.03	148.96	33.65	124.8	3.03	0.84
H8	AHT		39	39	408		19	125	59	651	0.2	71	95	205	177	62	8	42	57	282	3	87	64	315	54	19	209	11	2.111	12	4	6	0.3	96	0.11	109		10.858	205	11	105.99	191.41	118.33	50.42	134.93	30.67	90.18	2.35	0.67
[truncated: 114 more columns]

## Sheet: NMR Data HC
ID	Group	TPTG	TPCH	LDCH	HDCH	TPA1	TPA2	TPAB	LDHD	ABA1	TBPN	VLPN	IDPN	LDPN	L1PN	L2PN	L3PN	L4PN	L5PN	L6PN	VLTG	IDTG	LDTG	HDTG	VLCH	IDCH	VLFC	IDFC	LDFC	HDFC	VLPL	IDPL	LDPL	HDPL	HDA1	HDA2	VLAB	IDAB	LDAB	V1TG	V2TG	V3TG	V4TG	V5TG	V1CH	V2CH	V3CH	V4CH	V5CH
P_HEA0001	Control	82.57	218.42	129.18	56.23	159.68	38.2	91.29	2.3	0.57	1659.86	115.19	84.06	1415.05	199.43	118.01	226.66	313.58	289.98	317.89	62.5	4.73	16.35	7.16	15.55	12.01	6.91	3.55	40.37	13.77	16.27	7.2	70.49	75.07	153.03	38.01	6.33	4.62	77.82	23.78	10.74	9.89	7.02	1.89	4.31	2.74	3.67	3.64	0.71
P_HEA0002	Control	55.03	151.37	82.65	49.82	133.97	33.31	56.46	1.66	0.42	1026.52	85.31	58.17	841.76	101.94	87.27	102.43	133.9	205.1	291.13	44.58	0.69	7.82	5.96	12.26	8.02	5.08	2.39	24.56	9.61	13.56	4.16	45.47	60.31	131.55	32.78	4.69	3.2	46.29	15.82	7.77	8.12	6.2	1.26	1.94	1.96	2.98	3.66	0.45
P_HEA0003	Control	62.73	170.13	80.04	79.13	181.09	39.81	51.91	1.01	0.29	943.78	46.77	35.81	870.52	150.09	146.92	111.41	65.55	119.25	296.27	36.93	4.15	10.42	7.47	6.26	2.54	3.43	0.9	24.62	16.75	9.27	4.13	47.87	105.4	186.09	39.42	2.57	1.97	47.88	17.17	5.85	4.14	3.34	1.65	2.06	1.05	0.86	1.44	0.37
P_HEA0004	Control	107.27	176.43	81.88	58.43	160.55	37.33	66.38	1.4	0.41	1206.98	152.68	71.7	915.77	146.61	70.84	91.69	151.4	208.85	308.2	76.53	8.64	13.83	12.28	23.15	10.05	9.81	3.06	25.66	14.16	22.15	6.78	47.25	79.85	160.1	36.73	8.4	3.94	50.36	27.95	16.41	15.33	9.07	2.11	6.2	4.62	5.43	5.5	1.07
P_HEA0005	Control	86.53	165.03	78.88	67.34	176.85	39.72	68.48	1.17	0.39	1245.11	99.41	74.13	1038.1	178.82	87.89	92.72	162.39	221.12	293.23	47.79	6.82	21.75	13.3	10.53	5.86	5.27	1.82	23.75	14.38	12.36	4.08	50.12	97.67	180.51	40.36	5.47	4.08	57.09	23.38	6.44	4.32	4.61	2.66	4.04	1.72	1.04	2.64	1.04
P_HEA0006	Control	82.14	192.78	98.97	61.56	153.11	36.13	67.47	1.61	0.44	1226.73	102.45	57.41	1028.71	238.19	193.83	181.74	127.2	101.25	207.24	52.54	6.22	10.7	8.52	16.88	8.47	7.02	2.65	29.76	13.05	15.76	5.87	56.46	86.31	154.14	35.76	5.63	3.16	56.58	20.39	9.74	8.72	6.01	2.1	4.96	2.81	3.34	3.86	1.28
P_HEA0007	Control	76.28	239.18	143.02	65.76	150.42	33.99	96.64	2.17	0.64	1757.26	94.46	118.36	1572.05	419.63	346.57	310.75	211.58	108.33	133.79	27.38	4.65	23.34	11.01	11.16	14.66	4.03	4.31	40.75	13.24	8.51	6.92	80.49	94.34	151.46	34.39	5.19	6.51	86.46	8.45	2.84	1.98	4.58	2.79	3.21	1.31	0.95	3.55	1.59
P_HEA0008	Control	49.04	174.34	97.28	66.28	158.7	33.81	67.01	1.47	0.42	1218.33	44.43	39.27	1095.18	233.59	212.41	205.63	159.55	96.1	178.15	19.92	0.65	14.79	8.51	3.69	3.33	2.83	0.96	30.97	15.38	5.92	2.25	58	95.34	163.39	34.08	2.44	2.16	60.23	6.49	0.65	0.66	2.24	2.33	2.03	0.22	0.23	0.7	1.08
P_HEA0009	Control	71.03	190.06	92.26	74.16	163.16	30.7	57.77	1.24	0.35	1050.49	83.52	37.09	940.66	219.85	221.03	178.6	60.61	63.49	204.66	37.72	4.16	11.59	9.78	13.65	5.9	5.5	1.72	29.75	18.07	11.82	5.33	52.85	98.63	165.22	30.41	4.59	2.04	51.73	10.08	7.56	7.34	5.27	2.25	3.71	2.51	2.39	2.9	1.31
P_HEA0010	Control	49.22	201.49	91.53	96.88	187.9	36.54	53.26	0.94	0.28	968.39	35.54	32.96	943.08	223.33	202.05	152.44	0.7	30.62	315.69	22.65	1.36	10.58	5.58	4.39	3.71	2.53	1.04	29.73	21.7	5.09	4.86	52.63	119.4	192.53	36.24	1.95	1.81	51.87	2.14	3.45	3.73	4.95	2.32	0.16	0.62	0.35	1.5	0.6
P_HEA0011	Control	63.02	198.72	111.12	64.56	154.71	35.93	76.12	1.72	0.49	1384	76.66	86.81	1227.99	261.13	207.97	201.58	182.33	150.28	235.63	30.22	2.51	15.9	5.91	9.57	9.9	3.9	2.95	33.14	13.25	8.54	5.33	63.76	91.29	155.1	36.06	4.22	4.77	67.54	10.79	2.29	1.57	4.29	2.64	2.94	0.98	0.93	2.61	1.28
P_HEA0012	Control	111.44	236.81	95.56	116.46	280.59	44.61	75.32	0.82	0.27	1369.59	102.65	84.78	1123.19	325.42	207.02	175.99	98.12	84.45	239.91	49.13	11.02	24.47	27.27	10.17	6.73	6.14	2.06	31.81	30.59	12.77	6.94	61.25	174.27	287.84	44.1	5.65	4.66	61.77	20.59	5.78	5.08	7.17	3.89	2.71	0.92	1.22	3.63	2.05
P_HEA0013	Control	116.98	172.41	72.1	65.36	183.14	40.45	63.39	1.1	0.35	1152.57	121.35	42.89	937.36	168.33	43.72	77.29	160.35	161.58	310.56	74.23	13.22	14.53	14.12	17.82	3.21	8.23	1.53	20.58	13.9	19.29	6.38	46.43	102.16	183.43	40.12	6.67	2.36	51.55	33.4	15.88	10.8	4.76	1.82	7.27	4	3.47	2.79	1.14
P_HEA0014	Control	150.96	216.44	118.62	51.33	151.32	38.87	91.61	2.31	0.61	1665.65	189.34	106.73	1327.52	167.02	74.31	152.03	307.61	336.2	360.65	112.82	15.89	16.25	10.06	30.26	15.17	13.51	4.38	34.03	11.64	31.01	10.12	65.7	73.3	151.76	38.95	10.41	5.87	73.01	63.25	18.49	13.88	8.9	2.76	12.46	4.84	5.51	6.04	1.14
P_HEA0015	Control	118.06	188.13	91.73	71.9	190.23	42.97	76.61	1.28	0.4	1392.89	122.96	100.76	1127.27	230.79	137.37	157.94	245.21	199.21	176.96	67.06	11.63	23.12	17.72	13.32	9.11	6.84	2.94	27.62	16.66	15.94	6.43	57.04	114.16	196.28	43.2	6.76	5.54	62	38.65	7.35	4.46	5.65	3.47	6.62	1.6	1.45	2.95	1.62
P_HEA0016	Control	65.35	189.88	105.91	66.53	161.91	39.02	73.57	1.59	0.45	1337.74	76.82	61.24	1154.71	156.67	120.83	136.95	185.92	227.9	356.55	43.1	2.94	11.08	5.26	8.81	6.29	5.25	1.84	31.18	14.98	12.17	4.28	59.22	84.74	164.16	38.93	4.22	3.37	63.51	21.31	5.31	4.4	5.52	2.58	2.3	0.77	1.13	2.87	0.94
P_HEA0017	Control	54.39	171.16	98.33	61.36	145.69	35.31	65.64	1.6	0.45	1193.49	59.19	54.98	1074.58	200.03	177	186.18	165.42	145.23	212.46	33.89	1.05	12.56	4.76	4.98	5.55	3.37	1.55	31.71	13.35	8.89	3.4	56.24	78.82	147.95	35.34	3.26	3.02	59.1	17.2	4.28	2.87	3.26	1.84	1.74	0.56	0.55	1.3	0.36
P_HEA0018	Control	48.85	210.24	113.71	88.76	190.98	37.94	69.76	1.28	0.37	1268.35	29.25	42.5	1207.26	210.4	227.21	212.16	143.01	131.23	275.81	20.01	1.21	14.42	7.51	3.43	4.08	2.13	1.15	34.28	20.33	4.47	4.31	64.75	117.04	196.45	37.79	1.61	2.34	66.4	4.9	1.79	1.61	2.9	2.19	0.87	0.29	0.14	0.53	0.66
P_HEA0019	Control	68.11	267.42	174.45	57.94	146.23	37.1	117.57	3.01	0.8	2137.81	115.1	125.69	1846.94	276.29	199.56	232.18	260.31	370.57	549.8	45.16	3.06	17.26	4.73	14.36	17.98	6.46	5.39	47.5	10.65	14.92	8.67	90.96	61.64	139.93	36.76	6.33	6.91	101.58	11.98	5.35	8.64	10.28	1.91	0.55	1.58	3.24	7.16	1.34
P_HEA0020	Control	49.25	193.25	97.31	85.56	178.66	34.88	57.83	1.14	0.32	1051.52	36.42	36.79	1022.93	197.54	196.15	167.79	68.1	97.45	294.69	23.13	0.79	11.65	6.83	4.61	3.71	2.65	0.92	31.47	20.43	6.65	4.14	55.65	107.61	183	34.49	2	2.02	56.26	4.89	4.54	4.05	3.76	1.86	0.51	0.88	0.61	1.39	0.28
P_HEA0021	Control	61.41	169.76	75.45	77.29	174.33	33.91	49.89	0.98	0.29	907.12	45.19	39.49	860.37	203.02	175	133.68	41.39	55.78	249.15	29.92	2.79	12.11	9.46	7.95	4.06	3.52	1.14	24.98	17.31	8.43	3.82	46.08	107.79	178.15	33.75	2.49	2.17	47.32	9.1	4.14	3.37	2.7	1.64	3.03	1.66	1.35	1.64	0.45
P_HEA0022	Control	36.48	161.54	100.33	57.65	138.51	36.18	62.44	1.74	0.45	1135.38	49.17	52.52	929.35	129.81	186.49	146.27	122.52	194.65	249.69	29.63		8.24	5.75	6.14	7.26	3.5	1.91	29.51	11.56	7.8	3.08	51.53	59.91	143.08	36.08	2.7	2.89	51.11	17.19	1.73	2.89	3.13	1.07	1.51	0.53	1.32	2.07	0.01
P_HEA0023	Control	76.78	150.17	60.7	62.34	152.6	30.16	51.6	0.97	0.34	938.27	98.05	70.9	759.21	240.31	133.35	103.89	58.49	56.1	161.49	35.77	3.94	14.41	12.33	11.25	5.92	5.42	1.76	21.55	15.12	12.53	3.05	40.93	94.74	154.06	30.42	5.39	3.9	41.75	15.14	3.42	2.97	5.61	3.42	3.17	1.07	0.96	3.72	1.9
P_HEA0024	Control	53.46	199.9	107.46	77.99	170.62	37.39	65.65	1.38	0.38	1193.63	56.79	54.69	1107.53	179.2	171.5	172.89	142	157.96	314.54	33.08	1.19	12.49	6.45	9.08	7.96	4.28	2.19	32.82	16.99	9.89	5.35	59.46	96.89	174.24	36.84	3.12	3.01	60.91	4.93	6.3	6.99	5.81	1.52	1.38	1.76	2.38	2.88	0.17
P_HEA0025	Control	150.82	212.85	110.94	52.07	154.38	31.45	94.13	2.13	0.61	1711.5	204.72	66.94	1363.67	210.12	107.87	167.51	248.51	249.88	367.5	103.32	15.54	19.56	14.35	29.97	10.14	12.61	3.4	31.33	12.19	27.02	9.36	63.06	75.93	149.06	31.74	11.26	3.68	75	47.32	21.86	17.63	8.75	2.13	10.96	5.93	6.34	5.05	1.68
P_HEA0026	Control	85.84	201.17	107.88	61.48	145.41	33.43	73.95	1.75	0.51	1344.58	100.38	87.04	1166.48	327.05	245.62	220.75	140.27	75.2	138.62	46.91	5.81	15	9.11	13.25	10.55	5.98	3.09	32.81	12.94	14.34	5.87	61.64	85.31	145.81	33.49	5.52	4.79	64.15	23.21	6.64	4.56	4.96	2.55	5	1.81	1.53	3.24	1.07
P_HEA0027	Control	50.57	152.98	79.92	59.97	137.24	28.6	53.13	1.33	0.39	966.02	51.52	28.44	909.32	181.3	167.56	149.59	101.12	90.61	194.31	25.35	0.78	10.44	6.89	5.81	1.64	3.02	0.5	24.71	13.15	8.29	2.18	47.78	82.41	138.68	28.81	2.83	1.56	50.01	10.64	3.84	2.13	2.25	2.05	2.17	0.93	0.25	0.8	0.89
P_HEA0028	Control	83.09	198.61	110.92	53.79	144.22	32.04	87.95	2.06	0.61	1599.22	131.13	107.86	1308.57	242.25	139.92	147.79	205.29	248.21	338.95	45.96	4.37	19.34	10.9	16.6	13.4	7.59	3.86	31.86	11.37	16.43	5.58	63.5	74.78	143.61	32.22	7.21	5.93	71.97	13	6.49	7.55	9.61	3.17	3.05	1.94	2.97	6.56	1.8
P_HEA0029	Control	77.91	174.9	79.61	73.83	173.06	32.99	60.65	1.08	0.35	1102.77	88.67	75.65	896.66	248.16	170.28	151.86	107.52	77.98	165.33	38.77	4.02	17.42	13.96	10.57	8.35	5.32	2.27	27.55	18.1	11.2	4.61	49.01	103.98	177.6	32.91	4.88	4.16	49.31	15.49	4.98	4.42	5.51	2.76	3.31	1.23	1.71	3.17	1.09
P_HEA0030	Control	418.28	192.7	72.82	35.68	128.56	28.06	92.53	2.04	0.72	1682.43	374.04	185.84	1140.21	99.36	94.36	67.13	103.99	269.19	524.07	290.78	55.01	24.93	18.29	60.69	32.92	25.85	10.09	16.88	4.11	55.04	18.97	39.47	49.81	116.67	31.07	20.57	10.22	62.71	230.3	25.48	17.62	11.6	3.06	40.08	6.61	7.72	6.59	1.15
P_HEA0031	Control	65.59	196.23	116.05	56.35	142.68	35.14	82.22	2.06	0.58	1495.07	102.81	106.01	1248.68	226.78	151.2	175.88	224.83	239.67	268.57	42.35	1.65	15.74	7.81	11.89	13.13	5.62	3.68	33.84	11.35	13.13	5.54	63.6	69.26	141.53	35.16	5.65	5.83	68.67	18.23	4.88	4.87	7.03	2.44	2.16	1.03	1.94	4.62	0.91
P_HEA0032	Control	176.01	204.9	109.78	36.38	109.64	26.03	104.63	3.02	0.95	1902.45	310.87	136.19	1479.45	173.57	90.47	109.91	196.37	374.41	544.36	135.43	16.33	23.33	9.31	41.22	19.84	17.64	5.94	33.65	7.5	40.85	11.57	62.25	52.52	104.11	26.61	17.1	7.49	81.37	45.99	28.52	28.5	20.96	3.7	9.01	7.44	9.98	11.94	2.72
P_HEA0033	Control	268.72	214.4	104.59	47.93	148.94	40.07	91.1	2.18	0.61	1656.43	236.76	110.25	1282.75	150.79	97.35	156.78	254.66	246.29	408.67	185.97	38.27	16.22	13.93	39.52	19.15	17.35	6.37	28.13	9.16	37.65	14.39	59.7	77.98	148.86	40.33	13.02	6.06	70.55	132.46	26.31	16.04	7.32	2.34	21.87	5.85	5.83	4.61	1.85
P_HEA0034	Control	78.34	210.11	117.52	74.23	173.61	38.7	75.51	1.58	0.43	1372.95	90.23	66.96	1224.89	235.69	232.99	219.84	167	144.09	239.38	50.37	5.33	14	9.16	11.58	8.27	5.74	2.55	34.8	16.06	14.14	6.07	65.84	99.58	177.44	38.1	4.96	3.68	67.37	16.26	8.67	9.05	7.55	2.1	2.31	1.8	2.69	3.49	0.83
P_HEA0035	Control	175.23	208.7	104.28	42.89	144.16	38.24	99.68	2.43	0.69	1812.36	216.11	89	1409.02	147.71		24.64	208.3	409.51	696.99	138.47	20.32	17.29	10.77	35.42	13.3	15.73	4.26	30.32	9.52	36.3	11.49	58.28	62.43	140.56	38.15	11.89	4.89	77.49	69.38	29.23	20.95	8.34	1.23	13.81	8.41	8.02	6.94	1.06
P_HEA0036	Control	44.47	136.44	55.57	67.83	153.55	31.47	37.19	0.82	0.24	676.15	57.23	24.21	579.64	135.86	91.8	63.96	28.09	60.83	197.37	23.73		7.12	5.98	6.36	1.05	3.27	0.38	18.15	14.05	8.18	1.91	35.07	85.19	154.63	31.38	3.15	1.33	31.88	4.11	3.19	3.65	4.8	2.31	0.66	0.68	0.41	1.75	0.97
P_HEA0037	Control	69.41	179.07	103.9	49.75	129.9	31.89	72.59	2.09	0.56	1319.93	94.16	102.16	1087.37	247.03	178.71	185.45	206.75	176.75	147.04	40.72	2.14	15.72	8.79	11.98	13.15	5.35	3.66	32.82	11.63	13.97	5.43	58.59	70.21	130.83	31.5	5.18	5.62	59.8	17.96	5.12	4.31	6.03	2.6	3.72	1.27	2.01	4.29	1
P_HEA0038	Control	105.8	215.47	126.83	56.58	146.24	35	85.87	2.24	0.59	1561.33	162.82	85.55	1292.49	162.1	147.06	222.07	292.67	276.15	266.03	86.06	7.12	13.98	6.49	23.59	14.55	10.22	4.15	39.31	13.97	24.22	8.67	67.41	70.75	144.5	34.47	8.95	4.71	71.08	33.74	16.57	16.24	11.14	2.46	6.36	3.99	5.71	5.3	1.04
P_HEA0039	Control	136.65	217.23	121.23	44.84	128.58	35.76	96.89	2.7	0.75	1761.74	220.29	138.04	1455.81	261.26	168.88	223.2	294.12	273.48	245.34	91.95	11.48	23.41	12	30.67	18.61	12.09	5.54	37.1	11.27	29.37	9.26	70.43	77.61	126.62	35.73	12.12	7.59	80.07	33.47	18.84	18.38	13.53	3.71	7.83	5.43	6.81	8.32	2.27
P_HEA0040	Control	83.82	214	134.94	47.65	131.86	32.5	99.81	2.83	0.76	1814.88	131.97	105.52	1555.68	192.97	127.63	180.49	277.29	359.01	451.46	58.85	4.48	18.84	7.45	17.71	14.5	7.86	4.2	37.96	9.25	19.21	7.1	73.9	62.22	128.8	32.59	7.26	5.8	85.56	20.69	9.11	10.1	9.11	2.03	4	2.74	4.26	6.13	1.24
P_HEA0041	Control	63.22	203.94	123.82	57.88	145.48	31.02	83.82	2.14	0.58	1524.04	84.29	62.26	1385.4	192.4	150.82	192.77	234.18	252.83	360.3	38.44	2.55	15.22	6.85	10.44	7.74	4.82	2.26	34.9	12.78	12.48	5.11	68.72	76.62	142.35	31.01	4.64	3.42	76.19	9.54	7.52	6.75	6.13	2.1	1.89	1.73	1.93	3.1	1.03
P_HEA0042	Control	47.47	157.83	85.08	57.21	137.99	29.8	59.67	1.49	0.43	1085.04	57.95	47.94	951.26	203.87	149.09	151.41	113.63	112.7	234.14	29.78	0.09	12.98	9.06	7.09	5.83	3.55	1.63	25.96	11.05	9.53	3.27	50.18	77.54	138.29	29.84	3.19	2.64	52.32	8	4.4	4.51	4.36	1.35	1.65	1.1	1.92	2.46	0.43
P_HEA0043	Control	40.31	150.63	78.4	66	144.26	31.05	51.92	1.19	0.36	943.96	49.28	24.71	882.6	149.73	154.72	121.12	18.79	99.22	320.42	23.78		10.52	2.75	3.07	1.21	2.17	0.32	25.39	13.87	6.05	1.84	46.23	77.97	143.72	31.29	2.71	1.36	48.54	8.08	3.12	3.94	4.28	1.64		0.19	0.25	1.23	0.39
P_HEA0044	Control	69.18	206	121.89	57.75	152.82	33.49	87.95	2.11	0.58	1599.14	99.31	108.13	1361.04	243.45	157.36	192.62	272.83	253.74	266.91	36.08	2.26	19.26	8.53	11.85	13.38	5.66	3.73	36.31	12.73	11.73	5.57	67.74	76.28	152.28	33.57	5.46	5.95	74.85	9.34	3.42	3.69	6.83	2.78	2.57	1.31	1.57	4.36	1.15
P_HEA0045	Control	72.52	245.62	146.97	60.26	143.23	34.59	106.69	2.44	0.74	1939.96	109.63	120.87	1661.83	291.22	168.78	180.98	232.65	337.43	465.15	45.97	2.56	19.31	7.13	16.66	17.24	7.46	4.78	43.37	13.44	16.62	7.49	79.23	72.71	142.76	34.77	6.03	6.65	91.4	12.69	6.61	7.2	8.27	2.71	3.18	2.7	3.25	6.91	1.43
P_HEA0046	Control	135.73	231.86	123.7	75.43	202.61	44.89	92.5	1.64	0.46	1681.82	176.23	119.68	1352.24	229.6	195.98	222.51	299.32	261.36	191.72	83.47	14.43	24.59	17.36	23.32	14.61	9.7	4.34	34.65	16.91	21.7	9.84	70.02	108.98	206.4	44.65	9.69	6.58	74.37	35.62	15.9	13.56	10.57	3.27	7.05	3.55	4.23	5.02	1.19
P_HEA0047	Control	39.28	203.78	123.01	71.43	159.03	32.81	73.09	1.72	0.46	1329.05	30.68	53.39	1254.26	183.47	189.11	208.37	195.02	208.72	301.54	20.86		13.89	6.92	4.25	7.37	2.27	1.83	36.61	17.05	6.37	4.45	66.36	85.89	161.2	32.44	1.69	2.94	68.98	4.8	3.24	2.97	3.16	1.46	0.71	0.76	0.69	1.37
P_HEA0048	Control	54.39	154.84	87.17	55.58	142.79	35.24	59.77	1.57	0.42	1086.76	51.06	40.19	1001.71	140.17	128.07	159.73	172.56	169.5	249.29	32.74	1.06	12.63	3.37	5.27	2.78	2.85	0.8	29.23	13.23	7.56	2.46	51.29	75.18	142.09	35.56	2.81	2.21	55.09	19.36	3.46	1.78	1	1.58	3.01	0.99	0.34	0.11	0.26
P_HEA0049	Control	137.67	211.58	127.64	47.32	133.81	29.03	100.21	2.7	0.75	1822.05	162.53	75.93	1533.63	183.91	99.69	166.27	267.07	339.33	472.33	102.58	14.71	17.36	10.42	21.78	10.31	10.84	3.04	35.46	10.37	25.39	8.43	69.42	60.26	129.64	29.92	8.94	4.18	84.35	61.01	17.39	11.02	6.38	2.2	9.23	3.78	3.35	3.72	1.25
P_HEA0050	Control	56.42	143.91	72.27	55.37	142.29	30.52	52.31	1.31	0.37	951.07	62.33	50.3	807.07	205.29	150.37	143.61	128.6	82.23	101.19	24.5	1.21	13.68	9.9	6.33	4.67	3.18	1.36	23.71	12.89	7.94	2.29	44.58	80.47	143.23	30.63	3.43	2.77	44.39	11.82	2.46	1.08	2.68	2.38	2.84	0.56	0.19	1.52	1.02
P_HEA0051	Control	105.06	195.22	96.45	57.31	146.54	32.07	75.91	1.68	0.52	1380.16	149.18	80.82	1126.45	259.84	136.15	154.02	140.75	139.81	284.97	67.73	8.39	15.66	10.35	20.14	10.88	8.83	3.4	29.92	12.66	21.11	7.03	57.07	82.55	143.77	31.78	8.2	4.44	61.95	22.69	14.43	13.04	9.6	2.63	4.96	3.58	4.3	5.44	1.68
P_HEA0052	Control	75.65	276.26	176.13	75.24	167.42	36.71	105.89	2.34	0.63	1925.31	87.29	88.6	1682.39	396.07	421.72	362.42	234.34	133.96	157.98	37.23	3.95	14.17	6.16	11.79	13.65	6.18	3.81	53.18	19.79	11.57	7.18	91.38	88.41	173.47	36.11	4.8	4.87	92.53	14.46	6.05	5.17	5.52	2.87	3.1	1.47	1.21	3.29	1.35
P_HEA0053	Control	43.34	168.55	101.87	57.61	133.87	29.79	65.29	1.77	0.49	1187.17	59.32	28.44	1061.43	163.89	174.21	176.8	141.03	158.86	249.27	28.19		11.22	5.32	5.32	3.54	3.09	0.97	30.72	13.06	8.32	2.7	56.57	67.9	133.92	29.94	3.26	1.56	58.38	10.09	4.84	4.94	4.29	1.83	0.68	0.7	0.79	1.42	0.73
P_HEA0054	Control	77.76	284.24	179.58	76.33	186.66	40.42	113.83	2.35	0.61	2069.77	87.21	120.15	1866.2	338.94	280.46	315.63	331.77	301.38	322.98	41.29	5.34	21.69	10.04	11.91	16.31	4.97	4.7	50.9	17.46	12.22	9.53	95.45	97.01	185.16	39.69	4.8	6.61	102.64	13.09	7.62	6.24	5.78	1.82	2.43	2.02	2.13	3.99	0.69
P_HEA0055	Control	116.76	240.64	136.63	59.23	157.79	37.43	108.96	2.31	0.69	1981.17	171.38	155.66	1621.6	294.86	124.94	177.92	320.18	342.47	370.51	67.69	9.27	26.42	11.26	21.78	20.27	9.97	5.85	39.73	12.77	21.13	9.26	76.86	82.48	157.63	37.8	9.43	8.56	89.18	27.08	8.88	8.12	11.15	3.94	6.18	2.7	3.35	7.75	2.02
P_HEA0056	Control	75.5	195	113.62	55.71	147.13	30.19	75.28	2.04	0.51	1368.84	103.27	62.9	1147.75	257.65	229.39	235.08	218.36	131.86	96.81	41.61	3.68	13.48	10.36	13.6	8.86	6.44	2.51	35.31	14.57	14.72	4.74	63.59	76.51	148.08	29.88	5.68	3.46	63.12	15.36	7.99	7.03	5.9	2.59	3.81	1.91	2.17	3.31	1.42
P_HEA0057	Control	61.1	216.56	124.54	80.33	173.39	35.77	75.53	1.55	0.44	1373.39	72.29	43.11	1267.38	224.93	280.62	238.66	137.36	130.66	245.32	29.9	2.5	12.66	6.52	7.48	5.22	4.29	1.48	38.18	20.26	8.94	4.54	68.17	100.23	177.92	35.42	3.98	2.37	69.7	7.69	5.43	5.86	6.18	2.91	0.7	0.85	0.74	2.2	1.3
P_HEA0058	Control	48.44	231.25	134.61	91.29	197.39	41.12	79.81	1.47	0.4	1451.21	33.47	41.85	1425.76	223.19	266.01	257.43	159.96	161.19	346.46	24.44	1.61	15.07	5.09	2.09	4.44	1.9	1.34	40.75	20.38	4.55	5.22	74.31	113.77	200.69	40.76	1.84	2.3	78.41	2.85	4	4.64	4.14	1.4		0.5	0.53	0.63	0.09
P_HEA0059	Control	128.21	239.72	143.22	51.78	140.19	35.83	105.39	2.77	0.75	1916.24	169.97	101.18	1561.63	256.55	183.1	209.29	227.67	295.42	423.78	97.01	12.42	16.29	9.35	25.01	16.34	11.31	4.89	41.85	11.7	26.08	9.76	75.78	61.06	136.77	35.56	9.35	5.56	85.89	48.35	18.33	15.99	10.07	1.88	7.2	4.33	5.49	7	1.23
P_HEA0060	Control	59.11	180.19	105.59	55.63	140.06	30.7	68.86	1.9	0.49	1252.04	78.69	56.82	1093.34	196.77	174.76	179.97	178.97	173.97	212.43	35.91	1.74	11.28	7.42	9.61	7.17	4.89	2.05	31.43	12.14	12.38	4.28	58.28	70.73	139.44	30.45	4.33	3.13	60.13	14.14	5.42	4.95	5.24	2.01	2.35	1.17	1.49	2.94	0.91
P_HEA0061	Control	51.17	208.36	127.9	67.2	156.61	34.45	83.72	1.9	0.53	1522.18	49.82	37.36	1382.11	248.75	229.2	246.52	204.74	146.94	281.24	26.1	0.75	13.04	3.77	4.49	4.26	3.86	1.18	39.41	15.67	6.6	2.92	70.93	81.84	159.2	34.79	2.74	2.05	76.01	10.82	1.74	2.08	2.49	1.99	1.87	0.45	0.28	0.65	0.83
P_HEA0062	Control	61.63	165.31	87.67	52.56	140.9	30.64	65.71	1.67	0.47	1194.77	84.02	63.52	1000.27	207.68	109.98	135.05	189.33	162.02	202.09	29.13	1.15	13.91	8.26	9.99	7.19	5.47	1.98	29.06	13.77	12.13	2.56	52.36	73.86	141.09	30.78	4.62	3.49	55.01	8.54	3.56	3.7	5.43	2.99	2.68	1.15	1.09	3.62	1.48
P_HEA0063	Control	52.5	179.42	88.82	75.49	180.32	38.12	60.55	1.18	0.34	1101.04	41.32	47.62	972.6	222.16	164.38	175.77	146.37	87.98	190.21	21.7	0.68	14.01	7.13	5.07	4.43	3.17	1.16	31.21	18.97	6.06	2.85	53.91	105.5	184.41	37.96	2.27	2.62	53.49	6.32	1.64	1.28	2.37	2.42	2.46	0.61	0.47	0.85	0.67
P_HEA0064	Control	53.26	204.67	102.95	88.05	182.14	35.75	62.5	1.17	0.34	1136.37	52.79	36.58	1072.19	236.72	237.75	176.97	57.27	75.59	260.09	22.01	1.8	12.49	7.34	7.08	4.06	3.64	1.18	31.64	20.5	8.24	4.18	59.33	113.88	188.6	35.35	2.9	2.01	58.97		5.7	5.8	5.77	2.68	0.29	1.26	0.94	2.36	1.1
P_HEA0065	Control	105.22	274.27	186.2	55.23	137.24	34.39	121.12	3.37	0.88	2202.33	142.55	127.11	2009.96	313.88	294.35	354.53	383.59	326.23	337.19	66.67	8.19	21.23	4.05	17.8	16.31	7.61	4.79	52.65	12.58	19.35	9.69	99.94	73.11	133.93	34.52	7.84	6.99	110.54	32.38	10.99	8.91	7.36	2.49	5.41	2.62	2.95	4.09	1.27
P_HEA0066	Control	62.55	240.4	130.36	97.32	208.63	37.91	79.53	1.34	0.38	1445.99	50.61	65.6	1283.46	278.86	255.05	234.6	181.72	131.28	223.79	25.91	2.4	15.6	10.87	5.65	8.14	3.97	2.14	40.76	24.87	6.91	5.78	71.42	121.3	216.42	37.29	2.78	3.61	70.59	6.48	2.68	2.39	4.8	3.05	1.4	0.41	0.06	1.66	0.96
P_HEA0067	Control	173.24	242.43	118.03	44.26	142.19	31.53	110.75	2.67	0.78	2013.72	238.19	108.68	1555.48	269.46	60.79	81.43	166.92	352.12	613.43	118.78	18.37	22.96	13.2	41.78	17.32	16.04	5.27	34.32	11.77	33.5	12.61	65.34	64.66	132.82	31.85	13.1	5.98	85.55	54.28	27.37	20.44	8.85	2.06	15.04	8.97	8.51	8.87	1.72
P_HEA0068	Control	79.54	218.96	121.93	62.98	157.4	32.55	82.84	1.94	0.53	1506.27	106.3	82.58	1270.61	276.8	204.97	216.62	202.24	163.69	230.1	43.24	4.01	13.99	8.63	15.18	12.34	7.16	3.48	38.66	16.37	14.31	6	66.67	81.78	156.97	32.19	5.85	4.54	69.88	14.13	6.26	6.33	7.09	2.96	3.84	2.04	2.27	4.62	1.61
P_HEA0069	Control	68.88	171.56	97.81	44.76	129.55	27.78	75.59	2.19	0.58	1374.48	108.72	61.82	1171.89	192.42	102.48	135.27	192.52	229.86	299.58	40.27	2.88	15.88	8.65	13.87	6.97	6.1	2.13	27.67	9.04	15.58	3.79	57.86	65.06	124.87	28.2	5.98	3.4	64.45	11.22	6.98	7	6.6	2.38	3.36	2.08	2.45	4.19	1.6
P_HEA0070	Control	58.37	183.13	99.38	74.98	168.27	36.23	67.55	1.33	0.4	1228.24	63.32	24.69	1110.18	139.15	170.49	130.16	85.45	188.67	404.67	38.84	2.52	10.55	6.86	7.06	2.52	4.58	0.8	30.69	17.36	9.95	3.44	54.88	91.82	173.46	36.18	3.48	1.36	61.06	12.52	6.35	6.6	5.31	2.03	0.78	1.48	1.39	2.24	0.95
P_HEA0071	Control	64.12	252.55	152.58	84.29	180.24	35.13	94.54	1.81	0.52	1718.94	71.55	82.21	1589.74	266.72	287.63	273.67	205.58	220.47	350.17	32.34	2.66	17.74	8.02	8.43	11.29	4.34	3.07	45.17	19.99	9.43	7.2	81.65	104.56	183.42	34.87	3.93	4.52	87.43	8.5	3.65	4.43	6.5	2.58	1.27	0.89	1.24	3.21	1.07
P_HEA0072	Control	108.93	158.67	77.66	48.54	141.46	30.18	65.74	1.6	0.46	1195.3	167.78	55.62	905.18	74.12	36.23	76.15	187.33	254.56	324.9	77.49	7.45	11.55	9.12	22.48	7.27	10.5	2.13	25.05	13.93	24.02	4.94	45.05	66.56	139.34	29.92	9.23	3.06	49.78	31.63	14.76	14.19	10.6	3.33	6.36	3.6	4.42	5.27	1.83
P_HEA0073	Control	97.48	168.31	72.48	55.33	144.19	30.2	68.66	1.31	0.48	1248.34	152.49	99.46	924.78	267.47	118.93	79.24	53.13	137.58	275.66	56.84	6.96	19.91	16.35	19.38	12.78	8.13	3.84	22.43	11.18	17.11	6.1	43.8	76.13	140.35	30.73	8.39	5.47	50.86	20.56	8.94	9.15	9.62	2.9	4.38	2.85	3.48	6.99	1.84
P_HEA0074	Control	54.24	162.59	83.4	68.91	164.02	35.31	57.51	1.21	0.35	1045.76	63.93	47.99	881.85	148.73	137	127.09	122.4	145.41	233.01	30.99	1.07	11.62	7.5	5.85	4.45	3.71	1.25	26.67	15.71	7.86	3.03	47.85	86.42	166.89	35.29	3.52	2.64	48.5	13.38	2.24	2.65	4.84	2.49	1.34	0.19	0.4	1.87	0.84
P_HEA0075	Control	61.2	193.56	120.67	43.69	121.49	25.81	89.14	2.76	0.73	1620.86	84.74	93.8	1377.23	271.82	159.37	210.81	250.15	221.44	258.56	26.26	0.99	20.01	7.84	9.81	11.81	4.27	3.22	35.96	10.16	9.75	4.33	69.09	61.46	115.63	26.5	4.66	5.16	75.74	12.33	0.22	0.88	4.34	2.64	3.63	0.5	1.02	3.31	1.53
P_HEA0076	Control	102.97	197.78	108.79	54.9	153.04	37.33	91.29	1.98	0.6	1659.81	157.18	113.87	1325.13	245.6	114.38	146.24	241.61	263.64	319.46	63.45	7.83	22.44	11.44	17.79	13.43	8.44	4.06	31.71	11.33	18.91	6.59	63.73	79.88	152.78	37.67	8.64	6.26	72.88	24.86	9.23	8.77	10	3.48	4.66	2.24	3.11	6.13	1.98
P_HEA0077	Control	79.65	168.99	94.52	53.23	145.04	31.31	70.24	1.78	0.48	1277.21	104.43	54.82	1086.65	189.08	170.99	154.6	161.1	162.84	249.95	45.57	5.07	13.96	8.83	12.4	5.58	6.18	1.83	27.2	11.22	14.49	3.89	55.36	77.93	146.47	31.36	5.74	3.01	59.76	16.71	7.44	6.69	6.41	2.49	3.62	1.7	2.03	3.27	1.42
P_HEA0078	Control	40.86	221.44	127.46	78.55	173.1	33.25	74.69	1.62	0.43	1357.98	23.26	42.44	1300.9	224.41	202.36	231.21	197.92	157.51	285.11	17.78		11.13	4.8	4.24	5.38	2.43	1.37	38.47	18.71	4.64	4.42	69.34	96.86	172.94	33.15	1.28	2.33	71.55	3.73	0.5	0.02	1.68	1.98	1.58	0.53		0.29	0.54
P_HEA0079	Control	53.46	166.72	101.04	53.85	125.62	30.53	69.3	1.88	0.55	1260.04	78.27	90.13	1096.09	249.16	225.73	186.92	133.48	149.91	180.14	30.47		16.73	4.32	6.12	9.97	2.88	2.66	32.19	10.56	8.16	4.27	56.37	64.24	126.22	30.92	4.3	4.96	60.28	14.86	3.63	1.86	4.09	1.97	1.38	0.55	0.28	2.22	0.33
P_HEA0080	Control	43.74	176.86	98.7	68.16	156.05	31.87	64.24	1.45	0.41	1168.11	51.85	54.27	1090	171.73	157	169.2	162.33	176.79	260.19	20.9		15.32	7.98	4.67	5.85	2.42	1.64	29.82	14.65	6.83	3.62	56.92	88.55	156	31.98	2.85	2.98	59.95	2.4	2.17	2.96	4.86	2.08	0.05	0.42	0.57	2.03	0.7
P_HEA0081	Control	76.93	183.32	106.57	48.17	135.68	28.93	80.51	2.21	0.59	1463.95	115.35	68.19	1225.09	201.17	130.76	145.14	195.75	232.49	326.96	48.12	4	13.92	8.46	14.85	8.39	7.33	2.45	30.21	10.24	17.74	4.46	60.97	68.43	134.13	29.11	6.34	3.75	67.38	16.59	7.74	7.42	7.62	2.71	3.73	1.95	2.7	4.74	1.72
P_HEA0082	Control	72.62	199.7	93.25	83.98	175.27	36.16	64.78	1.11	0.37	1177.83	96.53	64.48	944.33	224.33	167.29	126.16	73.21	108.37	275.07	44.24	3.41	12.36	9.37	12.46	9.46	6.59	2.66	29.6	19.23	12.57	5.71	51.87	102.69	181.09	35.95	5.31	3.55	51.94	13.1	5.04	6.51	9.09	3.61	2.69	1.23	1.97	4.44	1.68
P_HEA0083	Control	65.34	224.62	133.14	71.09	159.1	33.88	84.85	1.87	0.53	1542.78	92	71.23	1354.05	240.88	236.27	223.94	201.21	197.48	256.94	35.59	2.66	12.19	6.5	10.85	8.83	5.61	2.54	38.62	16.43	12.22	5.52	71.87	86.16	161.09	33.77	5.06	3.92	74.47	12.77	4.26	4.89	7.01	3.19	1.74	0.83	1.11	3.55	1.72
P_HEA0084	Control	145.42	256.24	111.41	92.56	231.95	39.11	98.22	1.2	0.42	1785.89	202.13	183.25	1305.45	461.68	220.85	207.1	161.07	103.89	177.23	69.33	13.86	32.83	30.58	23.48	22.6	11.03	6.53	35.36	22.7	21.53	10.49	68.47	139.35	235.06	38.83	11.12	10.08	71.8	25.57	8.17	10.3	14.91	4.79	4.5	1.95	4.2	10.21	2.83
P_HEA0085	Control	80.91	148.42	74.28	47	134.93	28.17	59.2	1.58	0.44	1076.44	86.9	61.99	885.31	168.79	94.19	94.06	154.51	163.22	210.61	39.47	5.88	13.03	10.18	12.48	5.48	5.44	1.53	20.51	10.54	13.37	2.68	46.23	72.92	133.31	28.66	4.78	3.41	48.69	21.11	4.03	2.19	4.06	3.15	5.08	1.24	0.6	2.67	1.75
P_HEA0086	Control	72.24	187.51	93.92	73.57	172.1	36.95	65.13	1.28	0.38	1184.18	90.59	57.17	991.87	242.92	198.76	156.29	84.28	81.6	226.37	40.74	4.59	12.06	8.98	10.44	6.42	5.56	2.1	28.45	14.89	11.45	4.86	54.14	94.73	175.54	36.86	4.98	3.14	54.55	14.42	5.21	5.72	6.37	2.3	2.29	1.21	1.69	3.24	1.24
P_HEA0087	Control	38.31	164.31	91.53	68.81	147.09	27.27	55.18	1.33	0.38	1003.37	31.79	19.42	971.61	165.98	213.38	172.84	71.67	94.92	250.84	15.84		10.7	7.29	2.12	1.4	1.8	0.26	28.53	16.23	5.05	2.24	51.84	87.12	149.89	27.29	1.75	1.07	53.44	3.7	1.81	1.96	2.9	1.84	0.14	0.17		0.61	0.63
P_HEA0088	Control	49.45	172.01	92.51	68.58	154.85	32.43	58.45	1.35	0.38	1062.83	59.83	49.43	1000.55	194.77	212.88	174.07	87.76	102.69	220.93	18.12	0.63	13.7	6.77	5.45	4.18	2.68	1.18	29.09	15.89	6.89	2.98	54.16	90.48	156.88	32.29	3.29	2.72	55.03	2.68	2.76	3.43	4.8	2.29		0.48	0.33	2.21	0.89
P_HEA0089	Control	66.38	219.95	116.31	79.19	189.78	42.82	80.09	1.47	0.42	1456.18	68.47	61.99	1291.58	235.39	110.42	170.89	220.25	197.38	342.18	37.81	3.59	15.11	6.06	8.82	6.41	4.85	1.97	34.81	17.56	10.14	5.01	67.16	101.58	190.4	42.81	3.77	3.41	71.03	11.93	5.94	4.84	4.36	2.23	2.42	1.51	1.17	2.09	0.7
P_HEA0090	Control	111.29	177	89.77	49.93	141.04	32.84	70.5	1.8	0.5	1281.87	134.4	64.16	1037.09	161.77	71.24	140.51	216.13	196.52	299.84	81.5	9.12	12.22	8.46	20.46	9.75	9.66	2.81	29.81	12.84	22.1	6.49	51.66	72.34	139.15	32.52	7.39	3.53	57.04	38.48	14.72	11.69	7.02	2.14	7.97	3.73	4.37	3.97	0.88
P_HEA0091	Control	682.66	231.68	62.99	61.12	187.24	40.01	116.03	1.03	0.62	2109.76	588.18	198.94	1284.58	178.39				263.44	784.94	514.51	113.99	29.66	26.01	78.09	41.09	39.5	13.05	19.99	4.66	92.68	32.9	38.26	80.43	176.27	43.55	32.35	10.94	70.65	354.66	72.72	46.47	29.78	5.92	44.52	10.29	9.58	10.3	4.36
P_HEA0092	Control	101.52	191.96	92.54	74.51	175.71	35.88	74.48	1.24	0.42	1354.2	116.94	62.33	1150.29	222.39	152.52	139.37	131.05	159.69	322.92	59.94	8.34	18.72	10.43	14.38	5.93	7.41	1.74	28.25	17.02	15.75	5.24	56.17	104.35	180.35	36.61	6.43	3.43	63.26	28.67	9.52	6.82	6.21	3.19	5.8	2.17	1.82	2.88	1.31
P_HEA0093	Control	114.26	214.88	115.82	56.85	156.6	33.85	83.9	2.04	0.54	1525.45	154.26	86.94	1207.58	221.7	171.3	174.74	204.52	221.82	267.57	76.48	9.7	13.14	11.91	24.99	12.73	10.22	3.84	33.44	13.61	23.19	8.37	63.06	77.39	155.28	33.27	8.48	4.78	66.41	33.75	15.05	13.11	8.18	2.29	7.64	4.27	5.08	5.65	1.47
P_HEA0094	Control	81.96	159.07	87.81	47	128.64	29.66	69.12	1.87	0.54	1256.73	117.62	50.62	990.56	130.99	88.2	83.78	105.77	232.35	395.43	63.74	5.05	11.7	9.09	15.52	6.89	7.07	2.14	24.44	8.89	17.69	5.14	48.23	54.61	125.22	29.82	6.47	2.78	54.48	31.18	11.26	10.16	6.39	1.26	4.66	2.73	3.54	3.94	0.78
P_HEA0095	Control	78.73	289.44	153.18	110.98	231.28	43.53	101.54	1.38	0.44	1846.29	52.03	74.47	1753.62	345.14	297.06	249.73	139.62	187.24	470.42	30.46	5.38	20.77	10.01	9.2	8.58	4.72	2.37	46.09	27.61	7.04	6.84	85.18	144.66	238.9	43.89	2.86	4.1	96.44	9.66	3.05	2.11	3.25	3.11	3.11	1.77	0.36	2.3	1.25
P_HEA0096	Control	139.98	270.59	153.52	56.07	155.77	33.34	126.79	2.74	0.81	2305.43	190.47	127.19	1929.5	270.31	125.47	145.27	255.75	458.24	651.49	89.77	13.33	23.11	9.74	30.26	18.36	13.05	5.35	43.21	13.54	27.74	10.15	83.87	76.78	150.48	34.28	10.48	7	106.12	42.03	13.74	11.7	10.72	3.93	9.58	4.77	4.81	8.93	2.78
P_HEA0097	Control	58.2	234.68	132.91	88.12	191.51	39.78	85.9	1.51	0.45	1561.86	53.04	56.92	1439.88	273.49	242.51	234.08	186.64	170.97	314.96	23.18	2.14	17.84	6.52	5.61	6.05	3.65	1.71	41.02	21.14	6.49	4.53	75.17	110.62	197.9	39.88	2.92	3.13	79.19	5.09	2.27	2.72	3.69	2.56	1.26	0.85	0.21	1.66	1.02
P_HEA0098	Control	123.92	256.37	152.09	58.45	160.19	40.4	116.36	2.6	0.73	2115.77	185.96	135.57	1687.25	202.65	105.09	148.43	303.45	457.77	563.23	95.01	9.87	18.5	9.95	26.91	20.02	12.73	5.68	44.35	14.57	28.46	10.49	78.63	66.77	159.85	39.94	10.23	7.46	92.79	41	17.54	16.38	12.88	2.77	6.55	4.54	6.07	9.06	1.21
P_HEA0099	Control	67.04	157.16	75.18	60.62	144.72	30.52	55.69	1.24	0.38	1012.67	90.47	54.05	826.45	172.56	130.36	109.66	73.23	106.89	263.82	40.49	2.5	11.23	8.98	11.37	6.61	5.58	1.85	23.69	13.65	12.63	3.79	44.13	80.3	145.91	30.3	4.98	2.97	45.45	13.75	6.3	6.52	7.06	2.5	2.56	1.34	2.13	3.77	1.06
P_HEA0100	Control	57.99	181.16	98.78	67.74	165.31	36.4	67.14	1.46	0.41	1220.71	49.82	57.5	1142.7	237.2	194.02	207.02	190.65	128.44	176.96	24.56	1.89	16.87	8.56	4.96	4.99	2.89	1.43	32.82	16.4	7.43	3.38	59.52	99.95	169.42	36.38	2.74	3.16	62.85	9.91	2.92	1.28	1.69	2.08	2.58	0.95	0.34	0.83	0.66
P_HEA0101	Control	67.34	222.93	137.92	55.26	142.36	31.94	96.78	2.5	0.68	1759.77	93.63	82.61	1509.44	260.33	174.86	203.44	265.39	274.79	340.34	38.55	2.33	15.48	5.39	12.36	11.1	6.12	3.16	40.64	13.25	12.85	5.38	74.55	68.74	140.61	32.29	5.15	4.54	83.02	14.9	4.04	3.27	5.19	2.95	3.63	1.62	1.24	3.7	1.73
P_HEA0102	Control	127.02	216.21	83.46	92.59	223.94	38.6	70.67	0.9	0.32	1284.88	147.94	85.4	1049.92	273.16	130	143.04	92.45	110.55	316.99	75.47	11.27	20.84	20.92	20.56	9.74	10.04	2.59	32.1	26.61	22.5	7.36	53.35	138.42	227.82	37.99	8.14	4.7	57.74	27.35	15.63	13.88	9.73	3.33	5.22	3.97	4.47	5.91	1.48
P_HEA0103	Control	185.29	245.42	90.59	82.63	220.23	50.6	91.72	1.1	0.42	1667.8	241.45	98.71	1208.27	225.54		57.36	183.07	240.83	513.61	127.22	21.55	17.92	15.07	37.13	14.39	17.01	4.93	29.9	20.84	33.99	11.38	56.19	121.97	220.05	49.85	13.28	5.43	66.45	50.2	25.6	23.25	15.66	4.19	10.62	6.83	8.01	9.46	2.9
P_HEA0104	Control	68.22	203.02	121.9	60.55	151.76	37.88	79.14	2.01	0.52	1438.94	85.87	82.19	1230.62	171.29	156.31	178.4	213.41	266.3	324.11	50.93	3.53	12	8.72	12.63	11.37	5.68	3.25	34.37	12.5	14.64	6.58	64.89	74.47	152	37.46	4.72	4.52	67.68	26.43	7.06	6.54	5.36	1.48	3.52	1.73	2.77	3.78	0.53
P_HEA0105	Control	93.04	245.16	159.49	57.19	150.54	38.44	109.47	2.79	0.73	1990.49	152.24	93.46	1701.95	205.83	213.99	257.66	278.69	359.95	438.7	77.38	6.8	18.37	8.62	19.34	14.04	8.14	4.27	44.39	11.5	20.07	9.47	82.47	65.62	144.58	38.25	8.37	5.14	93.6	27.96	14.98	15.77	10.47	1.38	3.6	3.63	5.34	5.42	0.71
P_HEA0106	Control	76.44	207.66	124.49	59.4	152.42	33.32	84.57	2.1	0.55	1537.7	104.29	76.65	1343.09	245.73	192.75	219.8	234.67	207.69	250.68	46.54	4.27	15.82	8.98	12.32	9.47	6.22	2.75	37.02	13.75	15.4	5.73	69.56	80.34	152.42	33.11	5.74	4.22	73.87	16.17	8.35	7.45	6.64	2.34	2.95	1.89	2.3	3.68	1.18
P_HEA0107	Control	127.78	155.42	82.64	34.95	124.06	26.76	75.6	2.36	0.61	1374.61	186.43	77.79	1059.89	124.75	46.42	95.15	205.08	295.57	330.39	94.43	11.11	19.9	13.06	25.68	10.26	10.49	3.07	25.34	8.4	26.74	7.59	48.23	54.25	117.42	27.08	10.25	4.28	58.29	41.13	20.58	16.73	8.74	1.67	8.91	5.41	5.91	4.96	0.92
P_HEA0108	Control	126.16	228.92	141.35	53.52	157.06	36.22	111.15	2.64	0.71	2020.93	149.21	130.56	1736.25	238.89	146.11	190.76	352.67	406.89	393.7	74.07	13.13	26.08	12.95	19.04	15.59	8.9	4.46	38.36	10.94	21.1	8.1	79.91	79.91	157.95	37.12	8.21	7.18	95.49	38.82	9.63	6.63	7.43	3.23	7.12	2.69	2.37	5.37	1.81
P_HEA0109	Control	147.16	324.6	201.08	76.57	198.2	50.15	135.1	2.63	0.68	2456.41	175.92	147.9	2166.37	349.53	271.17	356.15	422.46	373.54	409.49	102.75	16.76	21.81	8.72	25.9	20.83	11.96	6.17	57.17	16.79	27.9	13.15	108.01	104.24	199.31	49.72	9.68	8.13	119.14	48.76	18.13	14.99	10.55	2.7	7.8	4.3	5.13	6.31	1.25
P_HEA0110	Control	46.86	180.82	107.88	62.9	149.81	33.02	69.74	1.72	0.47	1268.07	59.02	44.88	1138.82	149.26	154.43	171	178.45	203.9	297.52	25.24		11.89	6.84	5.64	4.48	3.51	1.21	31.28	14.63	8.92	2.91	60.27	77.93	151.28	32.87	3.25	2.47	62.63	9.61	3.31	4.04	4.83	2.11	0.56	0.31	0.77	2.19	0.78
P_HEA0111	Control	40.02	195.98	103.58	84.33	177.5	38.47	59.37	1.23	0.33	1079.57	25.15	33.12	997.62	157.22	182.84	157.69	105.48	147.7	281.73	24		7.32	4.01	3.97	3.85	2.54	0.95	32.47	20.01	5.22	3.87	55.18	97.7	182.15	38.23	1.38	1.82	54.87	12.23	1.61	0.81	2.2	2.17	1.24	0.29		0.6	0.4
P_HEA0112	Control	72.26	229.78	128.89	83.76	189.6	38.68	84.94	1.54	0.45	1544.4	88.84	79.27	1327.54	253.36	250.64	228.21	186.74	179.53	253.9	36.05	3.51	16.1	9.72	9.99	9.42	5.71	2.64	39.66	20.07	10.84	5.76	70.86	104.15	195.43	38.55	4.89	4.36	73.01	14.22	3	4.61	6.59	2.95	2.12	0.73	1.33	3.3	1.32
P_HEA0113	Control	59.04	209.43	112.26	85.66	178.58	34.29	71.8	1.31	0.4	1305.47	54.12	35.46	1186.55	203.64	218	205.71	104.03	125.64	320.73	32.01	1.75	13.64	6.37	6.3	4.95	4.04	1.27	36.56	21.16	7.44	4.34	62.69	103.17	182.04	34.33	2.98	1.95	65.26	12.03	3.6	5	4.93	2.28	1.56	0.68	1.09	1.46	0.71
P_HEA0114	Control	77.9	278.18	193.85	64.18	149.77	36.9	129.2	3.02	0.86	2349.22	99	102.1	2106.78	322.59	296.47	335.19	320.35	346.56	486.09	57.76	4.57	21.66	6.63	9.99	14.04	5.43	4.05	53.46	12.92	13.76	8.73	101.26	72.21	148.59	37.14	5.44	5.62	115.87	28.52	9.79	8.06	5.52	1.09	2.5	1.8	2.65	3.09	0.27
P_HEA0115	Control	81.81	191.61	88.89	72.18	170.12	34.78	67.37	1.23	0.4	1225.02	115.67	91.21	982.22	282.18	171.49	140.94	85.82	93.12	221.47	44.1	5	17.74	14.17	14.23	11.81	6.66	3.43	28.39	16.13	14.69	6.08	52.55	99.21	172.22	34.38	6.36	5.02	54.02	8.87	7.88	8.53	9.64	3.01	2.17	1.96	2.8	5.83	1.5
P_HEA0116	Control	73.54	205.35	106.2	71.04	169.19	40	71.9	1.49	0.42	1307.37	91.05	87.9	1063.82	239.62	152.31	166.14	170.95	167.94	229.52	46.98	3.47	12.26	9.63	12.18	11.73	6.22	3.29	34.53	17.51	13.61	6.13	57.69	87.99	171.22	39.32	5.01	4.83	58.51	20.84	6.92	6.02	6.45	2.64	3	1.59	1.91	4.23	0.85
P_HEA0117	Control	90.37	227.85	125.05	70.09	155.81	32.32	96.74	1.78	0.62	1758.93	140.7	149.72	1442.16	360.65	221.39	189.45	162.61	192.65	315.7	43.57	5.38	26.31	14.24	14.71	18.38	6.55	5.22	36.23	14.38	13.45	7.98	70.8	90.48	156.82	32.57	7.74	8.23	79.32	11.36	5.45	6.39	10.74	3.55	1.66	1.37	2.21	7.04	1.78
P_HEA0118	Control	66.78	211.07	107.87	84.46	184.75	32.22	71.39	1.28	0.39	1298.02	65.39	53	1134.36	286.44	245.43	182.76	68.72	75	265	28.02	2.87	13.28	11.15	7.84	5.9	4.98	1.51	33.87	21.7	10.22	4.15	61.62	111.69	191.38	31.98	3.6	2.91	62.39	9.48	3.59	2.93	5.22	3.24	1.88	0.59	0.44	2.95	1.57
P_HEA0119	Control	148.25	118.55	48.02	35.82	111.78	23.14	53.05	1.34	0.47	964.59	201.19	70.83	615.4	104.5	43.94	23.89	95.71	190.45	196.34	108.33	15.39	12.71	12.59	27.47	8.74	12.42	2.38	13.98	6.35	29.88	6.24	30.01	50.63	110.18	24.46	11.07	3.9	33.85	65.46	15.57	11.09	8.82	3.46	12.11	3.74	3.76	4.77	1.93
P_HEA0120	Control	89.49	274.75	173.84	76.62	177.08	35.87	127.31	2.27	0.72	2314.76	107.19	151.55	1974.92	368.55	243.37	252.66	320.01	369.15	422.67	47.42	5.72	29.94	13.39	10.22	18.24	5.67	5.11	48.22	15.69	12.1	9.34	93.45	93.16	180.65	36.73	5.9	8.34	108.62	24.32	3.77	1.65	6	2.82	3.48	0.94	0.9	4.32	1.06
P_HEA0121	Control	390.55	248.78	109.94	49.45	160.42	37.7	107.94	2.22	0.67	1962.64	320.05	202.45	1434	271.05	241.18	260.01	245.69	141.76	279.94	233.19	60.28	39.21	26.47	58.07	32.61	21.06	9.62	30.78	13.6	41.85	19.49	66.88	94.86	159.03	38.1	17.6	11.13	78.87	142.42	37.93	29.8	13.7	3.25	27.98	10.01	9.58	6.95	1.85
P_HEA0122	Control	118.57	198.6	112.34	51.83	149.45	33.95	86.23	2.17	0.58	1567.85	179.73	104.78	1287.08	193.59	155.46	188.52	285.86	263.56	214.41	73.07	10.11	19.11	10.97	22.87	13.13	10.07	3.96	32.07	11.5	23	7.21	64.58	78.22	149.38	34.04	9.88	5.76	70.79	29.81	12.32	11.54	11.31	3.74	6.23	2.91	3.8	6.09	2.15
P_HEA0123	Control	102.56	263.05	166.18	55.92	147.96	37.68	126.12	2.97	0.85	2293.26	170.42	132.53	1922	272.34	180.94	184.71	253.38	428.02	615.05	70.37	7.77	23.2	7.37	22.12	18.28	9.56	5.42	45.05	10.93	20.4	9.79	87.18	63.57	142.78	38.05	9.37	7.29	105.71	24.65	11.57	12.1	11.46	2.65	4.27	3.64	4.56	8.18	1.78
P_HEA0124	Control	120.32	284.54	186.46	57.7	153.63	34.46	134.42	3.23	0.87	2444.06	173.53	110.55	2106.39	295.19	225.75	298.58	370.09	398.97	501.62	81.79	9.92	23.4	6.7	21.26	15.58	10.52	4.42	53.71	14.86	22.39	9.26	98.37	66.31	149.35	35.03	9.54	6.08	115.85	34.21	14.47	13.46	10.47	2.93	5.84	3.5	3.9	5.63	1.44
P_HEA0125	Control	94.58	219.75	134.83	63.36	158.38	33.29	96.58	2.13	0.61	1756.11	129.07	91.05	1553.73	227.89	181.44	213.83	265.44	284.87	367.57	57.46	6.68	20.02	9.17	12.85	10.01	7.28	2.9	39.67	15.12	17.73	6.31	75.6	83.89	159.4	33.42	7.1	5.01	85.45	22.88	9.97	8.81	8.6	2.88	2.67	1.81	2.14	4.29	1.39
P_HEA0126	Control	92.28	202.2	87.25	90.73	197.29	35.94	65.43	0.96	0.33	1189.62	81.07	39.66	1086.47	250.95	165.83	129.34	56.63	92.02	329.48	45.97	7.7	16.14	10.63	9.71	2.54	5.91	0.79	30.14	23.09	12.84	4.69	54.19	124.25	203.14	36.14	4.46	2.18	59.75	20.03	8.41	5.18	4.69	3.26	3.72	1.93	0.48	1.96	1.43
P_HEA0127	Control	89.68	191.88	102.68	52.73	146.94	32.87	78.94	1.95	0.54	1435.43	134.56	69.25	1166.57	163.32	64.95	127	216.44	259.06	355.06	63.03	5.36	12.61	7.39	19.62	9.77	8.88	2.88	30.76	12.34	19.77	5.34	58.08	68.4	143.09	32.94	7.4	3.81	64.16	24.28	10.46	10.63	8.5	2.64	5.01	2.99	3.77	5.19	1.53
P_HEA0128	Control	162.48	249.86	143.2	68.45	190.8	47.52	108.53	2.09	0.57	1973.29	169.4	147.13	1664.06	176.61	95.72	204.35	397.22	414.43	421.66	109.49	21.34	23.23	12.95	25.2	20.03	11.27	5.67	38.91	13.35	27.46	11.53	81.17	103.01	191.86	47.2	9.32	8.09	91.52	51.85	17.54	14.93	12.28	3.17	8.02	3.68	5.14	6.29	1.43
P_HEA0129	Control	104.98	216.61	116.86	79.79	202.06	39.77	92.18	1.46	0.46	1676.17	105.85	106.33	1452.07	285.51	209.4	196.63	209.01	229.11	294.9	48.6	10.25	27.98	18.13	9.96	9.02	4.98	2.62	32.46	17.8	12.27	5.75	71.1	118.6	207.1	40.52	5.82	5.85	79.86	24.93	6.67	4.22	5.32	3.07	3.29	1.19	0.59	2.82	1.23
P_HEA0130	Control	82.72	240.58	142.69	55.14	142.82	32.7	112.08	2.59	0.78	2037.86	120.41	132.46	1730.43	380.96	199.48	205.76	235.4	277.95	403.8	45.81	4.35	24.21	8.95	15.84	17.17	7.28	4.92	42.33	10.68	15.5	7.32	80.1	74.6	140.98	33.39	6.62	7.29	95.17	12.9	6.02	5.56	7.35	2.59	3.75	2.53	2.85	6.53	1.44
P_HEA0131	Control	192.19	303.54	155.85	64.33	179.79	42.17	127.09	2.42	0.71	2310.87	302.44	150.41	1823.08	304.63	126.99	231.09	321	359.06	482.37	139.58	20.14	24.18	13.79	47.66	25.09	18.47	7.82	46.63	16.85	41.67	15.7	87.4	98.83	172.37	41.05	16.63	8.27	100.26	44.2	32.62	32.59	20.57	3.77	11.19	8.96	11.98	12.43	3.01
P_HEA0132	Control	78.52	203.83	119.56	64.88	156.31	37.21	81.88	1.84	0.52	1488.85	109.59	87.53	1297.1	240.2	202.94	202.79	209.66	195.89	251.11	45.52	4.55	16.01	5.64	10.81	9.41	5.63	2.84	35.19	13.5	13.67	5.73	67.29	84.04	158.38	37.14	6.03	4.81	71.34	19.45	6.84	5.71	7.03	2.79	2.38	1.13	1.29	3.29	1.23
P_HEA0133	Control	137.63	284.12	180.15	55.76	167.21	38.06	143.51	3.23	0.86	2609.43	174.81	128.8	2275.16	230.77	89.98	200.49	406.14	579.36	769.1	99.22	13.8	28.28	10.84	24.31	16.66	11.19	5.05	50.38	12.64	25.64	11.87	96.94	76.08	159.91	38.99	9.61	7.08	125.13	47.05	16.79	12.77	7.6	1.75	8.61	5.38	5.21	5.93	1.24
P_HEA0134	Control	169.9	221.54	120.81	62.79	166.01	35.96	93.74	1.92	0.56	1704.4	156.23	116.07	1394.09	273.25	200.56	223.34	230.66	181.65	286.74	106.79	20.26	22.49	12.01	20.15	14.67	9.9	4.47	36.83	15.41	22.35	9.5	69.57	91.72	165.59	36.11	8.59	6.38	76.67	62.5	13.82	10.53	8.97	3.27	9.69	2.52	2.72	3.73	1.43
P_HEA0135	Control	88.33	329.68	201.99	92.42	218.72	46.92	125.54	2.19	0.57	2282.58	96.43	122.88	2026.41	466.49	432.45	397.79	269.64	191.89	282.65	44.94	7.63	20.57	12.77	13.84	18.22	6.52	5.35	58.08	21.73	13.03	10.77	106.02	120.63	221.79	45.73	5.3	6.76	111.45	11.45	8.28	8.07	7.83	2.34	2.18	2.07	2.76	5.35	1.2
P_HEA0136	Control	93.89	279.45	159.42	82.48	195.84	39.21	103.35	1.93	0.53	1879.12	113.3	108.2	1639.36	395.7	318.81	310.29	278.88	169.42	146.21	39.22	8.12	19.05	13.62	17.05	15.14	7.73	4.53	45.81	18.86	14.96	8.27	88.23	112.7	200.44	38.95	6.23	5.95	90.16	13.69	4.06	4.68	7.21	3.5	4.31	1.74	1.92	5.52	2.51
P_HEA0137	Control	113.48	267.79	144.6	74.6	194.15	46.09	100.78	1.94	0.52	1832.49	173.44	98.18	1475.59	300.75	170.73	224.96	241.67	217.77	337.04	79.44	9.82	13.04	6.43	24.43	14.9	11.16	4.72	44.5	18.02	25.06	9.36	80.08	96.48	192.39	44.82	9.54	5.4	81.15	21.15	17.2	18.45	13.68	3.19	3.84	4.05	5.7	7.32	2.16
P_HEA0138	Control	101.34	247.73	138.25	61.47	163.28	43.68	112.48	2.25	0.69	2045.19	158.14	179.17	1708.42	384.71	197.6	216.05	293.23	280.46	320.06	48.25	7.44	28.04	14.84	19.62	21.62	8.47	6.4	38.92	12.04	17.54	7.96	80.73	98.81	165.02	44.03	8.7	9.85	93.96	15.33	4.94	5.9	11.1	4.31	3.37	1.88	3.15	9.29	2.59
P_HEA0139	Control	142.07	244.38	122.91	60.76	162.73	36.25	102.76	2.02	0.63	1868.47	197.84	94.35	1460.67	250.72	87.19	112.94	189.48	303.31	523.5	97.19	13.79	16.89	11.33	32.27	14.97	14.05	4.6	36.6	15.45	29.1	9.57	68.28	79.45	160.47	36.14	10.88	5.19	80.33	38.25	19.75	18.16	11.35	2.97	9.06	6.19	6.68	8.42	2.38
P_HEA0140	Control	59.54	186.85	113.28	61.98	142.85	33.01	75.57	1.83	0.53	1374.14	78.32	78.86	1174.78	199.6	201.6	179.89	166.6	199.68	276.67	37.65	1	12.85	5.73	7.41	9.39	4.32	2.6	33.98	13.5	9.83	4.6	60.66	72.48	144.93	33.12	4.31	4.34	64.61	19.45	2.57	2.57	5.33	2.46	1.77	0.27	0.7	2.77	0.9
P_HEA0141	Control	51.16	168.09	84.35	69.69	159.42	30.39	55.5	1.21	0.35	1009.11	47.95	37.03	923.75	165.28	142.71	136.05	76.88	115.07	303.75	26.45	0.4	11.78	8.62	6.86	3.9	3.39	0.92	26.99	16.91	9.21	3.26	50.32	93.51	161.07	29.94	2.64	2.04	50.8	7.89	5.1	4.92	3.89	1.62	1.61	1.08	1.63	2.05	0.39
P_HEA0142	Control	218.94	207.08	109.51	37.55	127.36	32.78	108.63	2.92	0.85	1975.21	239.65	78.11	1548.12	133.88		32.76	215.25	431.78	814.23	176.46	28.28	17.8	12.98	34.33	12.72	17.53	4.34	31.7	8.44	41.28	13.35	60.15	52.32	122.23	33.05	13.18	4.3	85.14	109.49	33.76	21.02	7.77	0.98	16.46	7.53	7.25	6.09	1.17
P_HEA0143	Control	89.54	222.9	126.05	65.67	155.53	32.37	89.48	1.92	0.58	1626.94	124.98	88.66	1383.32	291.98	233.39	212.92	175.45	181.35	282.47	48.4	5.69	17.44	10.56	16.05	11.51	7.65	3.29	38.17	16.64	16.95	6.26	70.67	88.17	158.27	32.18	6.87	4.88	76.08	16.21	9.39	8.86	8.39	3.21	3.4	2.35	2.73	5.31	1.83
P_HEA0144	Control	82.85	209.59	105.49	71.65	171.79	35.38	75.09	1.47	0.44	1365.26	108.33	85.42	1120.89	327.24	243.15	192.94	115.61	75.8	157.39	36.81	4.98	15.72	12	13.74	10.05	6.24	3.05	32.45	17.75	14.06	5.27	62.02	102.49	174.99	34.84	5.96	4.7	61.65	10.84	7.5	6.73	7.68	3.58	2.63	1.56	1.75	4.83	1.94
P_HEA0145	Control	122.32	203.03	103.34	60.56	163.06	42.01	83.95	1.71	0.51	1526.35	173.01	133.8	1186.93	249.33	167.28	153.86	198.94	208.68	249.49	74.13	10.82	18.42	12.68	22.43	16.26	10.5	4.88	30.74	13.08	22.85	7.02	60.6	90.41	167.53	41.73	9.52	7.36	65.28	33.72	9.27	10.64	12.59	4.08	5.26	2.25	3.91	8.17	2.25
P_HEA0146	Control	52.58	224.86	115.78	101.95	214.42	36.96	69.81	1.14	0.33	1269.28	27.9	30.32	1233.58	243.25	260.17	207	70.72	93.93	336.16	18.51	2.27	14.16	9.72	2.76	2.13	2.51	0.58	36.02	24.53	4.47	4.59	65.69	130.65	221.37	36.51	1.53	1.67	67.84	0.36	3.13	2.82	3.33	2.06		0.57		0.81	0.64
P_HEA0147	Control	188.36	254.79	139.61	60.55	175.16	50.31	115.93	2.31	0.66	2108	216.16	154.91	1699.71	198.46	137.44	201.09	371.18	407.86	438.96	128.05	22.58	23.94	15.41	34.33	21.18	14.69	6.35	39	14.61	32.67	11.92	79.06	100.38	180.83	49.99	11.89	8.52	93.48	68.24	21.47	18.34	12.51	3.67	12.15	5.48	7.15	8.45	1.96
P_HEA0148	Control	49.33	170.82	94.9	59.17	139.18	32.28	61.85	1.6	0.44	1124.67	52.85	40.57	1022.46	205.02	174.09	169.89	115.11	103.01	243.25	25.85	0.64	10.36	4.62	6.04	3.94	3.18	1.15	28.71	13.23	8.2	2.64	54.97	77.22	139.02	32.19	2.91	2.23	56.23	10.61	4.49	3.34	3.39	1.94	1.32	0.66	0.54	1.75	0.69
P_HEA0149	Control	67.28	153.41	71.08	60.31	167.56	33.35	55.63	1.18	0.33	1011.57	89.75	72.31	807.69	133.7	75.26	73.76	164.11	190.48	210.41	28.61	2.59	13.53	13.01	12.27	6.89	5.52	1.97	20.02	13.72	12.33	2.85	44.16	89.15	169.76	33.13	4.94	3.98	44.42	8.61	2.55	3.1	6.11	3.09	2.87	1.02	1.32	4.14	1.59
P_HEA0150	Control	258.02	271.41	130.56	52.52	157.58	41.43	124.34	2.49	0.79	2260.74	324.64	211.22	1697.53	391.02	162.78	246.98	362.44	272.68	281.63	171.39	32.04	35.05	23.62	49.77	30.04	20.24	9.13	39.62	12.4	42.73	17.15	77.14	97.4	157.29	41.79	17.85	11.62	93.36	88.37	29.8	24.61	15.9	3.99	18.48	8.57	10.09	11.3	2.61
P_HEA0151	Control	203.08	209.42	108.03	49.21	145.53	35.64	96.14	2.2	0.66	1748.02	223.8	111.6	1402.82	146.01	76.96	97.72	225.65	352.46	516.43	140.08	26.42	21.05	12.88	35.87	14.8	15.42	4.25	27.99	10.72	36.26	10.73	63.39	77.69	146.74	36.39	12.31	6.14	77.15	76.26	25.66	19.33	11.52	3.34	14.19	6.26	6.27	6.96	1.74
P_HEA0152	Control	150.98	271.7	158.47	68.98	176.41	42.54	114.46	2.3	0.65	2081.22	151.94	127.68	1786.99	303.31	170.98	258.22	351.4	324.47	384.46	98.42	18.09	22.65	10.45	21.25	18.17	10.27	5.05	46.85	16.77	23.33	10.69	86.63	92.41	174.73	43.01	8.36	7.02	98.28	55.84	14.31	9.61	8.05	3.47	9.01	3.18	2.63	4.69	1.47
P_HEA0153	Control	197.81	284.95	140.93	48.96	156.58	37.96	142.31	2.88	0.91	2587.55	314.59	190.7	2032.73	352.38	57.81	100.61	247.1	485.52	748.87	127.34	20.56	35.12	13.29	47.02	27.25	19.05	8.36	43.73	12.4	39.79	14.2	82.25	81.55	147.41	38.7	17.3	10.49	111.8	39.46	26.31	25.71	19.81	4.69	11.48	8.95	10.05	14.94	3.79
P_HEA0154	Control	126.48	324.77	179.59	79.81	205.25	41.93	126.93	2.25	0.62	2307.99	161.78	136.36	1946.64	400.04	213.28	259.54	308.62	315.69	433.28	73.07	12.79	20.21	13.43	27.38	20.48	11.66	6.17	50.76	19.35	24.53	12.14	97.2	108.6	200.71	41.24	8.9	7.5	107.06	25.41	13.51	12.13	11.06	3.61	6.65	4.17	4.66	8.7	2.6
P_HEA0155	Control	97.78	268.41	150.54	81.26	192.58	45.46	102.53	1.85	0.53	1864.23	120.14	88.33	1581.63	295.37	194.77	228.45	266.28	250.81	349.29	62.44	8.04	15.44	9.61	17.97	12.67	8.97	3.73	44.38	20.43	18.55	8.15	81.43	104.96	195.56	44.96	6.61	4.86	86.99	25.82	10.99	9.43	7.79	3.4	5.08	2.91	3.05	4.99	1.79
P_HEA0156	Control	233.09	215.91	97.92	51.35	147.54	32.72	87.2	1.91	0.59	1585.52	270.69	142.75	1192.17	201.01	123.46	151.45	209.36	219.83	329.09	155.19	28.61	21.79	14.65	43.82	21.22	17.79	6.08	29.31	13.08	38.35	12.98	56.85	79.38	146.42	32.86	14.89	7.85	65.57	85.01	27.5	21.91	13.64	3.61	16.96	7.06	7.58	8.08	1.63
P_HEA0157	Control	89.8	217.74	124.47	64.51	161.4	35.38	87.72	1.93	0.54	1595.02	97.56	79.14	1381.09	224.86	156.98	190.59	243.32	250.11	328.19	57.22	6.75	15.88	7.93	14.49	10.31	6.93	2.85	36.21	14.5	14.72	6.44	68.03	83.55	161.57	35.89	5.37	4.35	75.96	30.44	6.77	4.16	4.35	2.64	6.27	2.11	1.54	2.68	0.99
P_HEA0158	Control	63.91	251.3	152.51	82.93	180.45	37.18	100.22	1.84	0.56	1822.22	63.53	85.02	1676.21	323.32	315.45	278.6	193.63	191.09	352.36	25.18	2.6	20.54	8.67	6.2	9.87	3.84	2.74	44.98	19.51	7.49	5.85	84.12	106.58	186.58	37.14	3.49	4.68	92.19	6.23	3.29	3.47	4.91	2.39	0.92	0.75	0.82	2.78	0.87
P_HEA0159	Control	90.99	275.7	171.69	71.21	173.64	40.65	130.67	2.41	0.75	2375.87	130.42	167.99	2038.37	330.48	139.3	218.84	356.35	439	557.53	53.56	5.79	32.45	12.64	13.27	21.03	6.32	6.02	47.9	14.61	13.95	10.21	93.72	90.77	169.51	41.17	7.17	9.24	112.11	20.19	5.35	5.39	9.15	2.92	2.81	1.65	2.51	6.57	1.32
P_HEA0160	Control	70.34	207.27	121.41	53.94	129.85	28.92	81.34	2.25	0.63	1478.98	95.7	79.51	1293.61	289.33	237.12	228.89	152.39	131.53	254.89	41.99	2.89	13.13	6.48	13.5	11.47	5.63	3.3	35.58	11.34	12.97	5.77	66.13	68.9	126.19	28.9	5.26	4.37	71.15	15.78	6.71	6	5.91	2.07	3.36	1.85	2.26	3.94	1.04
P_HEA0161	Control	68.51	235.52	140.87	78.48	171.81	35.89	91.77	1.8	0.53	1668.71	69.98	82.73	1543.45	363.57	348.16	291.5	166.58	122.97	209.78	26.78	3.44	20.78	9.95	6.31	9.03	3.5	2.59	42.84	18.63	8.25	5.46	79.34	105.14	178.14	35.97	3.85	4.55	84.89	9.21	4.97	3.28	3.7	2.41	1.35	1.1	0.39	2.19	0.99
P_HEA0162	Control	121.14	239.32	132.28	59.23	156.38	35.21	98.64	2.23	0.63	1793.59	156.35	119.22	1468.32	330.5	197.02	222.11	266.85	224.61	235.62	71.75	11.02	19.2	12.6	22.82	16.24	10.25	4.71	39.77	14.73	21.89	8.57	73.59	82.94	156.5	35.28	8.6	6.56	80.75	35.81	11.98	8.71	7.88	3.4	7.42	3.3	3.24	6.23	1.94
P_HEA0163	Control	107.24	169.19	87.73	49.31	147.63	31.23	70.26	1.78	0.48	1277.51	157.71	58.87	958.51	127.44	66.83	95.03	188.31	244.39	289.1	79.89	7.97	11.61	10.34	21.62	8.06	10.08	2.42	26.62	12.04	22.79	5.99	47.99	60.15	144.52	31.16	8.67	3.24	52.72	36.65	15.21	12.78	7.92	2.22	6.94	3.87	4.12	4.31	1.14
P_HEA0164	Control	112.46	252.47	135.28	67.15	171.3	39.41	100	2.01	0.58	1818.24	145.26	131.24	1486.44	389.96	238.48	235.41	228.23	175.16	234.23	61.44	9.89	19.62	13.21	20.98	18.42	9.62	5.51	41.53	16	20.32	8.92	76.19	98.5	173.5	38.82	7.99	7.22	81.75	22.91	10.26	8.9	9.7	3.58	5.41	2.92	3.54	7.48	2.24
P_HEA0165	Control	239.78	260.96	126.6	56.81	164.15	42.63	115.83	2.23	0.71	2106.15	288.56	142.26	1653.32	202.03	22	81.99	234.51	430.52	698.73	179.1	32.38	21.87	13.73	48.1	22.94	20.59	7.06	35.29	10.74	46.32	16.06	71.88	82.79	162.33	42.97	15.87	7.82	90.93	91.97	33.85	27.36	15.59	2.82	16.64	9.12	9.96	11.07	2.23
P_HEA0166	Control	57.7	253.42	167.27	68.69	166.14	38.17	103.98	2.44	0.63	1890.56	61.95	87.21	1743.03	250.72	265.63	295.43	322.43	306.79	332.55	31.15	1.3	17.02	4.59	9.35	11.71	4.22	3.26	47.96	15.88	9.88	6.27	89.33	84.41	168.8	37.89	3.41	4.8	95.86	11.8	4.31	3.75	3.46	1.65	2.41	1.42	1.49	2.43	0.47
P_HEA0167	Control	109.26	257.65	158.31	44.54	124.3	27.61	125.21	3.55	1.01	2276.69	177.91	130.92	1929.84	306.33	165.99	189.97	270.72	408.96	565.32	71.51	7.44	23.16	7.33	27.31	19.11	11.51	5.46	45.08	9.91	25.63	8.99	86.4	60.29	119.31	28.3	9.78	7.2	106.14	21.1	13.65	13.17	11.5	3.13	6.31	4.73	5.54	9.18	2.29
P_HEA0168	Control	68.14	218.19	132.51	56.97	137.44	30.81	91.66	2.33	0.67	1666.54	97.28	78.99	1451.75	271.24	211.56	227.08	221.14	213.68	294.07	37.03	2.36	15.45	6.04	12.34	10.7	5.96	3.05	39.57	13.43	12.3	5.11	72.51	71.25	136.15	31.17	5.35	4.34	79.84	15.37	4.14	4.21	5.65	2.83	3.13	1.4	1.47	3.9	1.68
P_HEA0169	Control	67.72	284.86	168.63	100.83	204.74	43.84	105.63	1.67	0.52	1920.66	66.07	84.01	1764.21	333.51	333.64	287.76	184.87	210.28	384.81	33.87	4.18	17.7	5.29	6.36	9.78	3.94	2.89	48.76	22.13	6.89	7.58	89.56	116.63	210.54	43.98	3.63	4.62	97.03	14.11	2.97	2.71	5.14	2.86	0.83	0.55		2	1.08
P_HEA0170	Control	110.91	199.46	97.75	64.92	171.35	37.25	82.66	1.51	0.48	1503.06	153.45	89.89	1168.08	229.01	54.08	94.06	180.18	236.21	379.93	74.87	9.57	16.84	11.47	17.44	10.14	9.35	3.16	30.13	14.43	20.69	6.89	56.78	82.79	169.02	37.39	8.44	4.94	64.24	34.55	11.95	9.84	9.13	3	4.67	2.58	2.79	5.35	1.66
P_HEA0171	Control	38.84	182.45	101.28	78.91	169.99	35.83	64.09	1.28	0.38	1165.31	26.89	29.58	1137.81	168.77	170.65	165.43	121.52	157.26	332.08	20.42		13.6	6.1	0.91	1.64	1.75	0.41	31.08	17.23	4.98	2.86	58.05	97.76	174.44	35.86	1.48	1.63	62.58	3.97	3.43	3.02	2.79	1.41		0.45	0.1	0.51
P_HEA0172	Control	110.51	228.73	128.43	58.58	157.54	37.27	100.66	2.19	0.64	1830.25	156.07	129.66	1505.08	270.97	132.16	176.61	282.92	303.13	359.18	68.25	8.26	20.59	9.45	19.95	16.92	9.86	4.85	39.57	14.46	22.01	7.67	72.51	83.52	158.11	37.17	8.58	7.13	82.78	26.25	10.02	9.39	11.08	3.98	5.18	2.58	3.38	7.13	2.05
P_HEA0173	Control	83.76	242.17	147.06	68.12	169.86	37.44	94.19	2.16	0.55	1712.69	119.54	76.06	1495.56	250.06	241.94	253.98	252.04	243.2	266.41	53.07	5.78	14.01	7.57	16.68	10.5	7.62	3.16	42.46	16	18.52	7.03	80.27	88	171.23	36.84	6.57	4.18	82.25	15.55	10.76	11.26	8.47	2.54	3.13	2.71	3.43	4.52	1.59
P_HEA0174	Control	84.15	195.21	94.98	70.77	172.14	35.58	74.35	1.34	0.43	1351.83	120.58	93.08	1082.83	264.95	195.4	145.81	118.94	129.09	241.91	42.43	5.08	17.6	10.05	15.2	11.36	6.81	3.38	29.45	15.07	11.97	5.71	55.03	95.82	175.41	35.87	6.63	5.12	59.55	9.25	4.27	5.35	8.49	3.48	3.45	1.84	2.01	4.91	1.89
P_HEA0175	Control	148.07	301.12	184.78	62.43	174.87	40.74	136.59	2.96	0.78	2483.59	145.78	188.17	2190.12	417.16	197.79	301.65	422.43	393.52	431.85	85.08	16.7	33.58	13.83	20.42	20.91	9.16	6.38	53.74	15.81	22.13	11.92	105.65	97.93	170.43	41.03	8.02	10.35	120.45	48.64	9.71	6.33	7.42	3.05	7.27	2.65	2.49	7.22	1.66
P_HEA0176	Control	69.87	187.05	73.65	93.82	188.29	27.19	50.38	0.79	0.27	915.99	63.63	50.45	810.09	277.51	209.26	99.27			280.87	21.66	2.89	13.84	12.69	8.19	4.73	4.47	1.12	25.97	24.14	9.01	3.89	45.69	122.33	194.86	27.13	3.5	2.77	44.55	6.89	1.87	1.63	5.19	3.44	1.96	0.59		3.43	1.67
P_HEA0177	Control	96.71	285.27	164.05	85.35	191.91	38.96	109.38	1.92	0.57	1988.82	119.62	97.46	1707.43	392.4	333.18	286.03	177.68	172.96	334.55	53.07	7.81	17.49	10.91	16.35	14.26	8.32	4.18	49.13	20.95	16.28	8.76	87.61	105.91	195.76	38.5	6.58	5.36	93.9	18.57	9.58	9.01	8.52	3.05	3.27	2.43	2.7	5.55	1.83
P_HEA0178	Control	67.66	214.46	119.82	77.22	178.88	37.07	81.89	1.55	0.46	1488.98	71.63	66.53	1355.26	255.95	205.3	199.33	171.8	198.86	305.74	32.33	3.47	17.78	10.12	7.63	6.52	4.4	1.9	36.64	18.41	10.57	4.62	69.04	103.37	182.41	37.36	3.94	3.66	74.54	16.44	3.38	2.66	3.71	2.53	2.18	0.96	0.56	2.64	1.35
P_HEA0179	Control	65.51	165.04	95.48	50.16	128.96	29.34	76.47	1.9	0.59	1390.37	88.43	67.37	1200.99	195.84	103.73	142.94	205.05	228.71	303.94	36.84	1.53	18.86	7.85	8.5	6.4	4.63	1.68	29.78	11.85	10.98	2.57	56.46	65.31	128.46	30.29	4.86	3.71	66.05	17.49	5.05	3.7	3.95	2.34	2.66	1.31	0.87	2.49	0.87
P_HEA0180	Control	111.87	188.42	86.23	69.99	172.53	41.12	75.43	1.23	0.44	1371.48	182.3	118.8	1013.79	151.32	44.68	34.75	113.46	264.56	454.21	76.65	8.82	16.71	7.46	21.18	13.55	10.1	4.1	25.23	13.53	21.35	7.51	49.74	84.46	172.6	41.23	10.03	6.53	55.76	30.56	10.08	11.25	13.76	3.85	3.94	2.28	3.58	7.49	1.89
P_HEA0181	Control	69.25	202.19	119.41	63.88	155.8	33.78	82.49	1.87	0.53	1499.86	90.33	66.47	1294.78	217.01	186.49	188.17	199.24	210.72	301.29	36.88	2.65	14.42	7.05	9.82	7.12	5.61	1.99	35.96	16.15	11.98	3.89	66.46	80	158.66	33.96	4.97	3.66	71.21	16.12	4.75	4.54	5.51	2.93	2.28	1.04	0.89	3.04	1.37
P_HEA0182	Control	155.84	310.01	200.26	67.89	178.49	43.14	138.48	2.95	0.78	2517.99	159.53	158.33	2228.16	366.85	284.74	357.95	455.61	395.15	352.37	95.42	18.96	26.27	10.16	21.12	21.54	10.18	6.14	55.97	15.29	23.5	11.8	108.19	93.34	178.56	43.9	8.77	8.71	122.54	57.57	11.77	7.23	7.9	3.77	8.87	2.51	1.9	4.85	1.87
P_HEA0183	Control	80.17	241.5	142.83	74.01	168.31	35.37	94.09	1.93	0.56	1710.75	100.14	83.99	1513.89	321.88	285.32	273.16	208.59	159.82	245.64	39.64	4.79	18.07	8.68	11.59	10.5	5.84	3.02	42.77	18.09	12.74	6.28	79.03	95.79	171.72	35.14	5.51	4.62	83.26	12.09	7.56	7.09	6.75	2.85	2.35	1.68	1.7	3.43	1.35
P_HEA0184	Control	45.61	312.13	211.42	91.62	181.73	37.81	123.46	2.31	0.68	2244.89	11.61	52.17	2187.89	275.19	370.79	367.24	291.82	329.24	545.03	22.67	0.41	14.86	0.77	2.92	8.43	2.65	2.1	60.38	23.63	3.72	6.75	107.41	100.72	186.65	37.9	0.64	2.87	120.33	13.44	1.15		0.3	1.94	1.83	0.58			0.47
P_HEA0185	Control	90.69	245.66	148.17	61.37	155.88	37.25	104.6	2.41	0.67	1901.96	130.54	98.13	1611.41	250.42	171.8	204.36	280.19	318.6	408.15	57.57	5.93	15.43	6.1	18.17	14.07	8.91	4.12	43.2	14.65	18.79	7.2	79.46	76.87	156.25	37.18	7.18	5.4	88.62	21.89	7.76	8.15	8.82	3.35	4.54	2.54	2.95	5.82	2.11
P_HEA0186	Control	168.12	211.46	127.72	39.03	140.23	32.77	109.14	3.27	0.78	1984.41	212.01	167.59	1633.26	214.78	128.95	166.82	367.16	444.59	325.71	99.66	19.09	31.9	13.44	30.78	21.78	12.44	6.01	36.48	7.62	29.8	9.87	74.42	63.96	140.54	33.86	11.66	9.22	89.83	46.72	16.35	13.4	10.81	3.25	10.87	5.16	4.98	7.67	1.71
P_HEA0187	Control	92.9	241.83	144.66	66.95	174.94	35.82	104.46	2.16	0.6	1899.43	112.93	100.94	1650.57	271.84	145.57	215.21	305.78	312.48	387	54.35	7.03	21.88	12.07	13.15	11.5	6.8	3.35	40.56	15.26	16.57	7.13	81.21	88.75	172.51	36.02	6.21	5.55	90.78	24.82	8.85	6.7	6.37	2.41	3.63	1.84	1.97	4.07	1.14
P_HEA0188	Control	63.7	198.05	81.39	96.65	220.62	43	57.55	0.84	0.26	1046.36	45.64	40.85	916.96	214.02	126.01	107.09	64.22	96.32	308.81	25.91	3.34	13.35	11.55	7.54	2.88	4.33	0.82	27.84	24.58	7.73	3.32	50.87	131.97	227.15	42.69	2.51	2.25	50.43	8.78	2.79	2.26	3.11	2.91	2.2	1.15	0.44	2.1	1.22
P_HEA0189	Control	117.06	228.19	124.26	52.18	144.7	33.23	108.46	2.38	0.75	1972.05	180.6	118.92	1596.98	276.42	99.52	112.7	199.08	334.74	546.75	73.66	9.71	21.77	10.89	24.97	15.37	11.27	4.66	34.59	11.04	24.78	7.73	71.6	76.15	141.41	33.87	9.93	6.54	87.83	26.58	12.36	12.09	11.84	3.76	6.01	3.78	4.77	8.83	2.78
P_HEA0190	Control	240.52	274.42	139.25	58.31	174.76	40.35	125.98	2.39	0.72	2290.7	255.07	117.49	1842.77	193.51	31.79	88.54	252.14	463.93	796.25	170.75	32.85	23.17	11.92	45.16	19.51	18.86	6.21	35.79	11.21	39.71	15.64	77.08	82.08	169.31	41.28	14.03	6.46	101.35	98.78	29.2	20.43	10.19	2.51	19.53	8.23	7.79	8.42	2.02
P_HEA0191	Control	212.2	244.3	118.34	50.88	152.14	39.35	113.69	2.33	0.75	2067.19	309	120.94	1565.85	200.5	15.24	54.75	178.82	410.33	726.98	170.53	25.24	20.02	11.89	47.23	18.25	20.56	5.73	34.82	11.53	46.52	14.54	65.99	72.19	146.84	39.58	16.99	6.65	86.12	74.94	35.82	30.42	17.49	3.08	14.19	9.62	10.89	11.52	2.4
P_HEA0192	Control	135.98	197.91	108.33	53.67	148.15	35.39	88.95	2.02	0.6	1617.36	159.31	94.84	1330.82	242.73	169.8	195.27	220.39	208.43	290.19	87.25	13.29	20.58	10.14	18.47	11.75	8.67	3.78	33.84	11.95	20.58	7.96	62.63	79.17	145.18	35.62	8.76	5.22	73.19	49.65	13.16	10.32	7.68	2.48	7.83	2.77	3.42	4	1.51
P_HEA0193	Control	79.57	216.67	116.73	77.94	178.68	36.69	87.9	1.5	0.49	1598.3	91.05	85.74	1459.07	276.82	214.45	183.11	131.53	201.1	413.8	36.94	5.11	23.38	8.68	10.02	8.65	4.97	2.56	36.36	17.04	10.3	5.64	69.08	106.73	182.37	37.34	5.01	4.72	80.25	11.03	4.8	4.73	5.5	2.37	2.41	1.8	1.52	3.45	1.13
P_HEA0194	Control	107.41	165.44	63.2	64.73	165.82	46.18	57.7	0.98	0.35	1049.12	160.43	121.09	726.95	119.14	30.16	42.81	142.34	200.35	297.01	73.66	8.09	11.73	10.89	22.76	15.28	10.38	4.44	20.59	14.85	23.42	6.33	39.83	101.3	171.68	45.21	8.82	6.66	39.98	29.89	10.29	11.56	14.07	4.77	4.93	2.19	4.64	8.54	2.21
P_HEA0195	Control	315.31	227.9	104.08	50.54	147.71	37.96	99.41	2.06	0.67	1807.63	294.31	135.15	1354.94	224.2	151.83	142.48	189.36	235.14	397.52	206.22	51.55	27.95	18.38	50.84	23.56	20.36	6.26	27.47	9.47	45.91	16.76	60.69	80.39	149.95	38.65	16.19	7.43	74.52	103.01	43.71	32.63	15.65	3.4	20.82	10.56	9.05	7.38	1.75
P_HEA0196	Control	88.65	155.92	79.5	54.2	130.95	28.56	68.56	1.47	0.52	1246.55	147.95	100.19	986.88	162.93	120.31	102.69	94.8	198.61	313.13	50.05	4.46	20.41	8.42	14.48	9.86	6.46	2.73	24.3	11.51	14.47	4.33	48.2	66.18	128.98	29.37	8.14	5.51	54.28	24.62	6.17	7.3	9.62	3.27	2.45	0.96	1.77	5.06	1.39
P_HEA0197	Control	88.77	170.89	83	60.98	155.32	32.13	65.52	1.36	0.42	1191.27	113.16	64.85	954.75	223.54	145.42	155.72	142.63	105.59	191.08	49.13	6.02	16.41	13.36	12.9	7.52	6.77	2.22	27.4	15.51	14.87	4.39	50.43	89.13	157.21	32.01	6.22	3.57	52.51	20.04	8.33	7.66	7.49	3.02	3.78	1.61	2.22	3.81	1.48
P_HEA0198	Control	80.57	255.6	155.21	71.48	169.43	36.53	110.65	2.17	0.65	2011.95	108.84	131.85	1664.93	403.55	264.41	280.92	286.55	217.16	217.77	37.08	3.53	26.24	11.04	11.93	16.98	6.13	4.62	48.01	18.34	12.39	7.25	86.93	92.84	172.97	36.58	5.99	7.25	91.57	13.51	5.35	4.59	6.73	3.34	3.18	1.17	1.71	4.68	1.42
P_HEA0199	Control	55.97	224.52	130.49	87.07	186.31	36.21	90.64	1.5	0.49	1648.01	46.35	44.1	1547.46	232.87	265.51	193.46	81.25	220.27	495.09	21.14	1.58	19.2	5.05	3.52	2.13	2.71	0.58	38.67	20.08	4.32	3.16	73.64	102.93	192.17	37.21	2.55	2.43	85.11	11.3	1.51	1.66	1.75	1.9	0.61	0.61		0.8	0.7
P_HEA0200	Control	194.71	278.82	146.01	60.43	162.58	41.94	119.16	2.42	0.73	2166.65	274.75	146.34	1657.19	213.56	60.24	121.15	286.17	435.84	607.58	149.14	21.11	17.24	10.85	45.56	23.18	19.86	6.79	41.55	15.13	43.15	13.95	77.83	76.25	162.53	41.64	15.11	8.05	91.14	70.34	28.02	25.37	16.55	3.79	13.87	7.84	9.52	11.7	2.3
P_HEA0201	Control	83.69	163.43	95.81	33.01	87.9	24.46	83.05	2.9	0.94	1510.04	137.5	129.45	1251.05	336.07	181.09	189.2	179.62	145.71	193.38	41.6	3.03	26.16	7.84	14.46	15	5.72	4.23	30.98	6.27	14.15	4.8	59.72	54.57	85.77	25.55	7.56	7.12	68.8	17.36	5.85	4.78	6.67	2.91	4.56	1.84	2.28	5.15	1.44
P_HEA0202	Control	109.58	245.87	133.56	61.49	163.14	38.53	104.87	2.17	0.64	1906.85	172.49	134	1536.74	329.79	171.78	196.16	267.03	257.06	312.56	62.12	8.3	21.12	11.28	24.08	18.06	10.78	5.38	39.27	13.78	21.99	8.07	75.84	88.57	163.64	38.61	9.49	7.37	84.52	18.04	8.79	10.39	12.15	4.21	5.39	3.1	4.26	8.42	2.77
P_HEA0203	Control	51.48	203.32	113.79	76.12	158.38	28.96	73.28	1.49	0.46	1332.35	55.29	44.22	1241.11	229.62	248.48	181.35	77.94	148.42	325.96	19.11	0.71	14.6	7.02	6.6	4.9	3.22	1.27	33.7	18.18	6.4	3.71	62.87	92.44	161.96	29.35	3.04	2.43	68.26	4.62	2.09	1.95	3.76	2.64	1.11	0.82		2.05	1.3
P_HEA0204	Control	108.24	271.83	154.49	64.31	172.41	40.97	111.76	2.4	0.65	2032.11	137.46	110.27	1700.36	276.8	134.55	206.32	311.75	344	458.68	71.35	9.08	16.81	7.23	24.07	17.55	10.48	5.19	45.72	15.75	21.38	9.8	82.88	86.55	168.27	40.54	7.56	6.06	93.52	29.89	10.09	9.19	8.13	3.06	7.99	3.84	4.39	6.56	2.02
P_HEA0205	Control	74.65	304.78	172.82	115.3	239.9	41.49	104.73	1.5	0.44	1904.22	48.46	76.85	1803.86	409.71	399.64	355.9	186.02	123.68	286.41	27.72	5.38	22.45	11.54	5.4	9.35	3.35	2.58	52.99	28.68	5.69	8.48	94.48	147.95	247.42	41.16	2.67	4.23	99.21	6.2	5.18	3.23	3.57	2.46	1.24	1.07	0.15	1.02	0.73
P_HEA0206	Control	137.17	214.94	114.9	44.31	132.02	25.07	99.66	2.59	0.75	1812.06	194.64	104.71	1447.46	213.33	111.97	106.94	194.08	339.36	484.04	87.28	11.25	21.95	9.66	32.02	14.78	12.5	4.19	33.75	12.63	27.71	8.66	64.72	63.88	127.38	25.51	10.7	5.76	79.61	32.59	18.49	15.92	10.33	3.15	10.32	6.03	6.14	7.63	1.93
P_HEA0207	Control	60.07	187.79	102.74	65.68	146.43	28.48	71.98	1.56	0.49	1308.72	76.43	85.21	1128.3	339.2	253.83	213.56	122.71	55.94	116.45	21.07	1.24	19.43	10.53	6.84	9.42	3.49	2.57	32.33	15.12	8.32	4.11	61.07	91.94	149.41	28.72	4.2	4.69	62.05	4.08	2.83	1.92	5.16	3.09	1.52	0.38	0.3	2.93	1.36
P_HEA0208	Control	196.89	257.01	133.13	52.65	140.5	34.78	119.33	2.53	0.85	2169.77	280.94	141.21	1720.54	233.98	98.5	85.31	204.58	450.39	652.3	150.68	21.88	21.27	9.22	45.28	19.16	18.59	5.66	36.43	11.21	42.17	13.69	72.62	74.58	140.4	36.13	15.45	7.77	94.63	71.23	27.14	21.63	13.82	4.15	15.59	8.57	8.29	9.84	2.69
P_HEA0209	Control	62.66	224.77	122.32	83.81	201.83	41.64	80.35	1.46	0.4	1460.92	38.57	55.17	1394.37	215.14	152.16	214.94	264.63	209.72	308.45	25.32	3.32	14.9	6.23	4.98	4.2	3.31	1.18	37.66	21.32	6.91	3.64	71.7	118.69	204.35	41.72	2.12	3.03	76.69	11.62	1.48		1.85	3.09	2.24	0.37		0.42	1.17
P_HEA0210	Control	259.46	175.55	55.29	42.2	135.62	30.71	81.04	1.31	0.6	1473.53	306.31	151.8	943.78	206.21	53.02	19.61	102.3	203.81	376.8	168.75	32.38	25.64	19.53	48.42	20.92	19.65	6.3	16.19	9.53	40.05	12.45	36.73	75.06	135.47	31.98	16.85	8.35	51.91	97.22	26.47	20.1	13.85	4.46	20.38	7.63	7.73	9.6	2.69
P_HEA0211	Control	64.66	217.21	112.43	84.71	181.44	30.5	74.8	1.33	0.41	1360	63.28	59.64	1265.75	265.31	212.66	188.72	106.4	137.03	328.11	24.89	2.35	18.48	12.13	8.77	7.07	4.31	1.75	35.54	22.21	9.42	4.79	64.99	112.43	185.11	30.45	3.48	3.28	69.61	4.37	5.04	4.35	4.81	2.72	1.67	1.49	1	3.12	1.15
P_HEA0212	Control	118.68	265.24	155.51	75.18	183.76	39.57	109.16	2.07	0.59	1984.88	110.23	96.22	1734.17	273.57	175.84	240.65	320.53	304.8	390.49	67.58	12.81	19.54	10.14	15.64	13.18	8.36	3.62	44.06	17.76	16.96	7.59	84.87	94.81	183.9	40.23	6.06	5.29	95.37	38.7	6.41	4.98	6.38	3.53	6.67	1.66	1.1	3.69	1.78
P_HEA0213	Control	74.9	241.78	134.18	85.49	200.59	41.04	84.49	1.57	0.42	1536.34	84.19	78.83	1329.66	276.95	231.82	234.33	197.97	167.82	257	40.76	4.79	15.55	12.22	11.25	10.88	5.72	3.2	39.98	20.42	12.97	7.11	73.97	110.61	204.24	40	4.63	4.34	73.13	11.31	7.45	8.13	7.3	2.23	1.83	1.55	2.52	4.02	1.02
P_HEA0214	Control	61.01	206.99	96.07	97.88	202.75	33.86	61.15	0.98	0.3	1111.86	54.89	45.13	998.76	248.26	209.96	159.75	42.84	73.46	262.54	24.92	2.28	15.81	13.35	6.26	4.69	3.74	1.14	31.61	24.66	8.22	4.72	56.16	125.31	209.77	33.61	3.02	2.48	54.93	3.95	4.26	4.46	5.4	2.78	0.85	0.91	0.64	2.28	1
P_HEA0215	Control	176.43	227.31	122.1	58.6	162.07	44.98	102.27	2.08	0.63	1859.56	215.1	142.95	1476.69	165.81	105.42	139.75	260.46	367.51	478.46	123.32	21.97	20.72	8.74	30.75	20.71	13.73	5.95	35.21	11.98	31.34	10.96	69.01	85.23	162.87	45.02	11.83	7.86	81.21	58.31	19.54	18.42	16.09	4.26	8.94	4.2	6.01	8.92	2.33
P_HEA0216	Control	77.84	217.73	118.15	70.2	180.59	36.57	84.15	1.68	0.47	1530.11	100.85	93.48	1259.17	295.8	196.96	210.45	234.98	168.08	175.07	35.44	4.4	18.65	13.09	12.32	11.99	6.22	3.48	36.58	17.34	12.21	5.94	67.14	98.14	182.56	36.18	5.55	5.14	69.25	9.62	4.29	4.38	6.98	3.28	3.07	1.22	1.66	4.43	1.77
P_HEA0217	Control	68.63	238.61	124.77	96.1	200.51	34.31	81.39	1.3	0.41	1479.89	49.15	41.42	1414.81	257.43	210.97	204.53	141.28	167.12	384.53	28.32	3.34	17.67	10.41	7.29	4.08	4.52	0.88	39.96	26.11	8.48	4.79	70.3	123.12	206.87	34.5	2.7	2.28	77.81	8.76	5.25	3.09	2.66	2.83	2.65	1.81	0.09	1.13	0.99
P_HEA0218	Control	82.87	281.82	162.8	85.42	194.09	39.92	113.33	1.91	0.58	2060.71	99.63	137.58	1772	388.38	287.24	266.43	245.53	241.11	360.88	36.6	4.57	24.12	10.16	13.58	18.04	6.35	5.02	48.32	19.89	10.58	8.63	88.24	109.28	198.72	39.96	5.48	7.57	97.46	9.07	2.91	3.15	7.12	3.39	3.32	1.58	1.63	5.13	1.44
P_HEA0219	Control	90.86	329.98	203.31	92.78	199.29	40.69	132.83	2.19	0.67	2415.13	105.52	145.5	2114.36	527.56	450.02	378.59	244.58	196.67	305.32	38.04	6.02	25.96	12.41	13.45	20.33	6.79	5.67	60.42	23.42	11.96	9.91	107.58	114.16	206.87	40.42	5.8	8	116.28	10.59	6.09	5.23	7.2	3.31	2.46	1.98	1.61	5.68	1.61
P_HEA0220	Control	53.31	219.14	142.73	59.75	152.65	30.82	96.17	2.39	0.63	1748.61	57.25	72.72	1570.98	230.76	148.51	225.73	307.73	304.94	349.79	30.69	0.69	16.97	7.73	4.94	7.79	3.49	2.06	40.41	13.67	9.58	4.5	78.12	72.74	149.29	31.25	3.15	4	86.4	17.15	2.74	1.07	2.65	1.89	1.69	0.25	0.05	1.54	0.62
P_HEA0221	Control	59.81	235.43	147.73	66.62	168.12	40.08	102.93	2.22	0.61	1871.62	77.05	101.85	1680.47	309.82	214.28	249.92	288.84	266.24	331.05	30.32	2.42	21.99	8.51	7.43	11.37	3.9	3.39	41.78	12.97	9.78	5.91	83.25	91.25	168.7	40.26	4.24	5.6	92.42	6.54	3.84	3.59	5.13	2.06	0.96	1.02	1.37	3.43	0.93
P_HEA0222	Control	79.39	255.85	158.95	77.99	186.68	40.32	100.32	2.04	0.54	1824.09	90.19	103.64	1646.25	308.85	288.22	319.94	305.72	244.36	208.62	44.83	5.42	22.62	11.71	9.86	12.91	4.46	3.66	47.2	18.28	11.69	8.53	86.26	101.18	187.34	40.01	4.96	5.7	90.54	19.44	7.92	6.05	4.8	1.77	2.75	1.69	1.74	2.36	0.39
P_HEA0223	Control	80.65	249.12	150.11	82.44	196.95	39.9	97.45	1.82	0.49	1771.83	78.42	94.64	1638.12	272.33	249.85	271.81	279.96	263.87	309.74	39.25	5.8	23.27	11.35	8.71	10.43	4.22	3	43.91	19.04	10.1	7.48	83.19	108	199.68	39.81	4.31	5.2	90.09	16.84	5.92	4.52	3.92	1.7	2.61	1.56	1.16	2.14	0.39
P_HEA0224	Control	208.48	221.23	81.49	59.55	179.82	32.76	87.83	1.37	0.49	1597.02	268.88	174.48	1113.66	361.97	136.43	143.82	154.48	152.05	190.03	126.18	23.96	33.64	27.77	43.6	21.32	16.14	6.11	28.04	17.51	33.64	12.24	53.82	103.64	176.48	33.49	14.79	9.6	61.25	53.73	24.08	20.74	13.28	3.88	13.69	7.93	7.96	10.26	2.05
P_HEA0225	Control	113.28	199.54	92.95	58.31	145.97	33.35	77.33	1.59	0.53	1406.08	183.72	97.38	1057.64	271.91	139.67	108.96	89.9	155.14	289.48	71.04	8.96	15.03	10.73	26.72	13.39	11.13	4.11	27.82	12.56	24.76	7.07	55.22	80.17	145.81	33.32	10.1	5.36	58.17	24.97	13.54	14.36	12.09	3.6	5.87	3.99	5.21	8.29	2.66
P_HEA0226	Control	103.29	244.96	140.29	61.85	163.49	36.94	109.8	2.27	0.67	1996.45	142.42	121.14	1682.31	411.7	221.9	255.84	289.31	209.31	225.87	49.84	8.23	26.99	14.07	16.43	14.04	7.7	4.28	41.29	14.51	16.42	6.89	82.09	94.45	163.17	37.61	7.83	6.66	92.52	17.71	8.1	6.36	7.34	3.74	4.87	2.41	2.13	5.26	2.39
P_HEA0227	Control	111	267.97	156.19	72.9	177.95	38.88	108.96	2.14	0.61	1981.15	139.27	89.34	1683.99	320.14	203.68	241.66	252.12	237.91	402.46	71.39	10.68	16.93	8.85	17.84	12.1	9.23	3.73	43.62	16.03	20.03	8.82	84.79	89.84	176.73	38.71	7.66	4.91	92.62	32.97	13.03	10.45	8.54	2.73	4.93	2.54	2.85	4.87	1.56
P_HEA0228	Control	53.68	237.23	134.65	91.05	185.44	35.83	85.84	1.48	0.46	1560.77	28.54	49.86	1540.94	284.07	274.2	247.63	128.23	160.54	388.85	19.71	1.83	19.35	7.61	2.53	4.71	1.9	1.24	41.38	22.02	4.69	5.02	76.15	117.98	190.5	36.03	1.57	2.74	84.75	5.64	4.13	2.18	1.74	1.85	0.65	0.95		0.58	0.37
P_HEA0229	Control	122.55	186.07	88.88	61.07	160.65	39.2	75.42	1.46	0.47	1371.26	177.43	77.16	1061.47	181.15	60.46	87.27	153.22	218.48	373.88	91.31	11.98	14.92	11.24	22.23	9.57	10.92	3.17	26.11	12.09	25.88	7.78	52.27	82.85	160.69	38.9	9.76	4.24	58.38	38.43	18.66	16.21	11.45	2.55	5.66	3.97	5.08	6.2	1.55
P_HEA0230	Control	79.69	259.72	144.51	89.12	186.29	35.74	95.24	1.62	0.51	1731.76	93.79	97.3	1554.64	308.82	248.62	240.97	209.18	200.49	330.78	34.68	4.29	20.54	9.53	12.15	12.72	5.82	3.48	43.78	22.6	10.16	7.33	78.97	111.52	190.24	35.85	5.16	5.35	85.5	9.56	3.63	3.69	6.61	3.69	3.02	1.57	0.92	3.76	1.73
P_HEA0231	Control	166.97	224.55	115.73	49.4	148.58	35.04	101.32	2.34	0.68	1842.23	217.03	122.48	1456.74	233.52	73.58	152.12	283.31	319.99	414.19	116.94	17.49	20.12	12.91	31.52	17.89	14.36	5.43	35.97	12.44	32.05	10.43	66.27	76.46	144.81	35.23	11.94	6.74	80.12	61.08	19.39	15.59	11.63	3.47	11.21	4.99	5.94	7.91	2.28
P_HEA0232	Control	152.26	233.73	121.42	53.72	134.74	33.61	109.15	2.26	0.81	1984.62	225.88	151.21	1580.12	253.47	74.3	80.75	177.84	371.87	606.68	101.24	15.38	24.79	12.51	31.83	20.31	13.62	6.05	32.31	10.17	30.69	10.89	69.05	73.22	132.47	34.19	12.42	8.32	86.9	44.89	18.05	16.42	15.01	3.85	8.12	4.74	6.1	10.98	2.54
P_HEA0233	Control	159.3	249.66	140.99	50.26	145.59	32.52	123.78	2.81	0.85	2250.71	227.8	157.89	1858.31	267.6	94.48	148.29	322.73	460.32	536.12	101.28	15.83	30.51	11.7	31.32	21.1	13.61	6.01	40.74	11.55	29.56	10.68	79.33	72.8	140.34	34.07	12.53	8.68	102.2	46.36	15.25	12.71	12.88	4.53	10.2	4.92	4.69	8.96	2.65
P_HEA0234	Control	71.72	209	117.26	73.03	173.33	40.31	81.04	1.61	0.47	1473.56	88.46	85.83	1327.37	231.91	142.03	210.35	268.08	228.4	230.38	40.48	3.11	19.47	8.79	8.91	8.14	4.54	2.26	36.63	17.75	11.87	5.01	68.35	97.33	174.53	40.56	4.87	4.72	73	19.7	6.79	4.83	4.35	2.64	2.41	1.33	0.94	2.11	0.69
P_HEA0235	Control	239.96	325.86	137	77.58	204.72	40.57	147.28	1.77	0.72	2677.93	367.29	250.7	1968.11	427.81	89.91	24.97	124.36	467.4	805.76	140.45	27.34	41.15	24.27	59.74	35.99	23.97	10.56	39.99	18.49	46.33	17.32	81.14	113.76	206.22	41.15	20.2	13.79	108.24	43.9	27.58	28.9	25.03	6.09	13.53	10.09	11.83	20.61	4.56
P_HEA0236	Control	199.3	249.19	129.68	70.32	188.83	57.16	90.67	1.84	0.48	1648.67	200.86	133.62	1279.61	218.65	212.19	195.95	202.39	257.2	285.84	155.31	28.63	14.26	16.5	33.82	15.1	14.65	4.79	35.98	18.56	37.45	12.26	72.65	112.41	195.31	56.08	11.05	7.35	70.37	82.39	26.55	22.32	14.49	4.55	10.46	5.61	5.95	7.85	2.04
P_HEA0237	Control	89.14	209.41	108.15	66.55	182.04	40.03	83.12	1.63	0.46	1511.3	119.85	122.3	1205.24	249.61	118.84	151.65	249.41	238.56	248.32	43.24	5.4	20.28	14.46	16.26	14.86	7.48	4.25	32.78	16.24	15.39	5.97	63.21	97.32	183.54	39.72	6.59	6.73	66.29	15.52	3.36	4.9	8.38	3.57	4.03	1.52	2.46	6.29	1.91
P_HEA0238	Control	139.55	233.51	129.07	61.02	159.76	35.26	96.41	2.12	0.6	1753.08	152.68	107.3	1413.94	308.06	193.11	221.41	258.76	201.93	237.09	88.58	14.29	17.74	11.96	22.01	14.58	10.78	4.4	38.47	14.77	23.4	8.6	72.43	85.7	161.65	35.4	8.4	5.9	77.76	52.46	11.53	8.27	7.58	3.42	9.44	2.67	2.92	4.97	1.93
P_HEA0239	Control	62.18	167.05	79.07	70.67	165.88	35.83	58.85	1.12	0.35	1070.09	72.18	49.71	933.21	187.06	129.39	96.89	72.22	130.23	305.44	32.3	2.91	13.48	9.02	8.44	3.81	4.26	1.24	23.6	14.82	9.95	3.39	48.13	95.1	169.18	35.9	3.97	2.73	51.32	10.58	5.04	4.34	4.63	2.28	1.76	1.37	1.08	2.59	1.04
P_HEA0240	Control	185.46	260.7	126.23	74.1	186.28	46.67	104.51	1.7	0.56	1900.29	206.11	86.64	1535.04	199.56		109.23	225.19	331.99	674.53	145.88	24.17	13.84	10	31.2	13.78	15.61	4.64	36.62	16.08	35.8	12.9	71.39	100	184.26	46.25	11.34	4.76	84.42	78.95	26.91	20.42	12.2	2.72	11	5.58	6.58	7.17	1.99
P_HEA0241	Control	82.84	219.85	131.63	60.27	148.59	31.31	91.01	2.18	0.61	1654.82	117.34	75.52	1377.74	247.65	227.68	211.14	190.78	218.57	306.79	49.57	4.99	14.29	10.01	16.13	10.76	7.51	3.11	37.72	14.48	16.04	6.02	70.7	76.36	150.33	31.37	6.45	4.15	75.77	20.28	7.14	7.73	7.32	2.83	4.04	2.14	2.74	4.65	1.92
P_HEA0242	Control	154.79	130.41	57.22	31.06	120.43	22.37	63.95	1.84	0.53	1162.83	239.86	69.18	824.79	126.95	83.68	113.14	161.75	155.08	195.87	101.83	14.88	23.18	16.45	31	7.84	12.78	2.28	17.88	8.65	28.42	6.14	37.92	57.02	115.3	23.12	13.19	3.8	45.36	38.25	23.6	20.95	12.55	2.96	10.03	5.92	6.33	5.26	1.24
P_HEA0243	Control	75.06	140.23	48.62	68.87	174.98	37.61	56.28	0.71	0.32	1023.41	90.09	72.22	838.27	174.75	65.46	31.31	19.4	151.35	379.26	35.55	3.49	23.62	8.33	10.54	4.09	3.73	1.22	18.58	15.35	7.8	2.58	37.98	102.56	175.72	38.74	4.95	3.97	46.1	13.99	4.95	3.71	3.77	2.52	3.45	1.88	1.26	2.55	0.72
P_HEA0244	Control	109.7	185.13	84.27	55.48	149.99	34.11	74.85	1.52	0.5	1361.05	165.34	97.9	968.35	183.7	46.22	40.52	110.73	235.27	412.2	76.48	7.96	13.18	9.82	24.18	13.78	10.8	4.07	25.75	12.97	23.46	7.14	47.71	71.72	148.38	33.73	9.09	5.38	53.26	31.1	13.33	12.37	11.14	3.31	6.35	3.57	4.67	7.49	1.9
P_HEA0245	Control	190.38	184.93	97.34	46.93	151.16	33.8	88.76	2.07	0.59	1613.85	234.57	103.86	1244.23	111.28	39.07	91.05	259.82	362.14	442.15	145.49	22.85	19.43	13.71	31.91	13.23	15.32	3.87	27.66	9.81	38.26	10.89	56.66	73.67	152.07	34.02	12.9	5.71	68.43	75.28	27.35	20.41	12.57	2.77	12.61	5.81	6.64	6.12	1.19
P_HEA0246	Control	121.83	163.91	66.75	69.94	167.52	35.92	57.42	0.95	0.34	1044.07	132.09	41.16	833.95	152.02	68	76.63	72.34	125.87	312.6	84.33	13.04	11.15	9.13	16.13	3.53	8.93	1.23	21.51	14.7	20.45	5.07	42.33	90.99	169.51	36.64	7.26	2.26	45.87	50.57	12.4	9.01	6.86	2.93	6.64	2.12	1.8	2.63	1.41
P_HEA0247	Control	64.52	254.07	152.55	91.23	202.27	37.29	94.42	1.67	0.47	1716.8	49.35	41.61	1622.51	275.68	305.49	291.72	224.86	189.17	292.31	24.52	3.41	17.55	6.81	4.48	3.74	3.59	1.04	46.93	23.7	6.47	4.84	83.77	112.14	208.99	37.31	2.71	2.29	89.23	8.13	4.48	3.2	2.46	2.33	1.22	0.9		0.25	0.84
P_HEA0248	Control	102.42	264.57	162.11	71.61	183.91	44.1	114.33	2.26	0.62	2078.83	122.33	156.86	1774.64	287.96	168.02	251.82	393.46	376.33	374.43	65.21	7.2	22.99	9.5	14.3	19.82	7.66	5.54	49.12	17.18	16.61	9.48	86.95	91.67	185.37	43.85	6.73	8.63	97.6	34.51	6.08	4.35	7.2	2.99	4.8	1.53	1.97	4.94	0.9
P_HEA0249	Control	43.77	178.29	105.45	64.36	150.77	36.12	71.62	1.64	0.48	1302.19	68.73	66.86	1195.86	92.17	117.03	122.38	136.23	301	445.64	29.45		15.61	4.24	6.6	7.15	2.96	2.02	30.58	12.67	8.38	3.85	58.35	71.67	148.73	36.3	3.78	3.68	65.77	9.33	3.32	5.58	6.57	1.55		0.61	1.25	3.6	0.28
P_HEA0250	Control	138.25	233.94	119.94	69.8	188.96	46.6	101.51	1.72	0.54	1845.79	251.99	176.11	1349.69	193.16	75.82	96.25	249.84	388.87	421.97	89.84	11.42	24.28	12.69	30.25	22.36	13.77	6.6	35.67	16.23	30.46	10.21	68.04	91.63	190.26	45.79	13.86	9.69	74.23	23.91	15.23	20.26	21.81	5.18	3.32	3.52	6.7	12.46	2.85
P_HEA0251	Control	76.93	182.83	107.77	54.67	143.79	31.75	82.2	1.97	0.57	1494.62	128.82	83.29	1207.42	207.33	142.42	150.2	207.82	250.54	267.11	46.3	3.19	17.99	9.55	12.9	9.54	7.13	2.69	33.13	12.94	16.91	4.3	61.48	68.85	145.56	31.95	7.08	4.58	66.4	15.09	7.25	8.35	9.15	3.15	2.05	1.56	2.26	5	1.69
P_HEA0252	Control	96.67	150.21	71.1	48.46	131.85	28.57	65.87	1.47	0.5	1197.69	159.43	93.61	866.72	134.47	61.87	7.51	68.52	255.45	386.9	66.35	6.17	15.21	11.06	21.55	10.94	8.8	3.17	18.38	8.85	21.67	5.75	41.47	61.93	132.36	28.82	8.77	5.15	47.67	25.11	13.04	11.73	10.3	2.75	4.71	3.31	4.15	6.76	1.53
P_HEA0253	Control	74.99	228.99	142.78	61.34	140.24	31.58	92.53	2.33	0.66	1682.41	105.79	82.15	1460.92	309.29	305.8	280.33	201.77	153.98	215.68	42.49	3.58	14.12	7.34	12.31	11.55	6.19	3.35	42.01	14.18	13.77	6.22	76.47	75.55	142.47	31.33	5.82	4.52	80.35	17.59	6.89	6.63	6.95	2.6	2.72	1.32	1.97	3.95	1.42
P_HEA0254	Control	54.39	143.47	85.32	41.71	112.9	21.97	66.98	2.05	0.59	1217.84	81.48	47.4	1056.38	179.94	138.98	156.03	178.47	166.44	211.37	21.72	0.3	17.67	9.84	7.77	4.23	3.77	1.1	25.92	10.26	8.52	1.41	51.67	62.15	110.97	22.92	4.48	2.61	58.1	7.88	1.79	1.85	3.69	2.7	2.55	0.76	0.5	2.03	1.64
P_HEA0255	Control	53.59	166.48	96.59	58.59	144.99	27	73.19	1.65	0.5	1330.84	63.46	50.31	1161.07	193.23	144.96	171.82	186.9	181.89	267.22	21.88	0.32	19.79	11	4.67	4.36	3.06	1.09	29.73	14.63	6.3	2.19	57.38	80.72	145.24	27.76	3.49	2.77	63.86	8.54	1.41	1.4	3.32	2.49	1.77	0.28	0.2	1.28	1.12
P_HEA0256	Control	50.18	178.35	95.11	74.01	165.19	29.03	66.49	1.29	0.4	1208.91	61.72	39.74	1035.46	168.8	203.97	122.74	91.73	175.66	277.59	12	0.68	16.34	13.14	6.5	3.38	3.36	0.86	26.31	18.17	5.38	2.44	53.24	92.6	170.42	29.44	3.39	2.19	56.95		0.58	1.66	4.94	3.39	0.96	0.55		2.37	1.71
P_HEA0257	Control	74.06	149.23	81.23	49.17	131.75	26.14	68.66	1.65	0.52	1248.46	113.04	26.12	1005.19	171.47	122.31	129.15	138.26	148.43	263	39.87	3.9	15.45	9.89	10.2	1.34	5.88	0.6	24.98	11.61	11.97	1.83	49.26	66.41	130.6	27.07	6.22	1.44	55.28	15.64	5.73	6.17	6	2.95	2.95	1.32	1.21	2.27	2.15
P_HEA0258	Control	114.64	218.53	137.57	56.5	159	33.18	99.88	2.43	0.63	1816.14	168.25	85.25	1529.38	76.57	87.04	181.72	338.53	438	439.96	84.36	9.28	20.24	8.48	20.38	11.28	9.55	3.23	39.86	14.96	23.13	7.3	74.15	64.57	153.55	33.32	9.25	4.69	84.11	30.76	14.3	16.88	13.21	2.86	3.92	3.14	4.46	5.52	1.26
P_HEA0259	Control	139.13	231.76	115.72	56.69	153.37	32.71	104.38	2.04	0.68	1897.9	244.9	161.38	1479.01	247.21	101.35	105.65	153.81	317.18	556.21	90.88	11.48	24.98	12.06	33.3	21.99	13.87	6.46	33.25	11.15	29.85	10.08	66.95	77.88	148.19	32.67	13.47	8.88	81.34	17.12	16.98	21.9	20.94	3.99	4.31	4.85	7.91	12.55	2.45
P_HEA0260	Control	77.74	160.95	77.11	54.84	141.9	24.6	64.67	1.41	0.46	1175.92	127.33	81.29	930.67	216.27	149.08	120.79	94.06	131	229.8	36.49	3.5	18.44	15.23	15.31	9.58	6.61	2.68	23.58	12.94	13.65	4.03	46.86	79.52	140.5	25.02	7	4.47	51.18	6.31	4.77	6.91	9.34	3.33	2.52	1.67	2.5	5.73	2.04
P_HEA0261	Control	143.55	190.84	115.38	38.66	140.11	25.58	99.06	2.98	0.71	1801.16	179.97	75.83	1479.67	148.58	58.82	130.28	309.62	385.4	440.99	94.3	15.47	21.39	12.64	23.12	8.53	11.43	2.53	31.32	8.69	26.62	6.99	66.03	57.24	134.96	26.71	9.9	4.17	81.38	50.24	15.61	11.03	7.59	2.69	9.65	3.9	3.26	4.07	1.81
P_HEA0262	Control	150.06	220.55	119.7	39.5	118.91	28.89	112.31	3.03	0.94	2042.17	242.13	141.15	1632.08	251.94	101.55	123.13	215.65	380.84	543.61	102.63	13.75	26.77	11.74	34.86	18.98	14.28	5.59	35	8.96	33.17	9.95	70.39	67.42	116.01	29.62	13.32	7.76	89.76	36.04	21.01	19.93	15.39	3.88	8.76	6.15	7.67	10.52	2.72
P_HEA0263	Control	93.78	128.39	48.94	49.88	135.92	30.58	49.52	0.98	0.36	900.49	137.96	60.22	645.95	123.9	31.83	38.09	63.72	134.14	300.6	67.59	6.27	13.88	9.79	18.31	7.03	8.01	2.12	16.78	10.13	18.37	4.79	32.19	71.23	133.41	30.8	7.59	3.31	35.53	26.29	11.99	10.89	8.27	2.25	5.79	3.18	4.04	4.24	1
P_HEA0264	Control	93.48	156.67	93.15	38.59	117.59	27.5	75.31	2.41	0.64	1369.36	119.73	57.5	1144.52	127.37	74.71	120.38	200.24	267.43	386.43	68.64	7.21	15.44	8.51	15.55	6.89	7.55	1.95	26.96	7.97	18.49	4.78	53.18	53.21	115.55	28.21	6.58	3.16	62.95	34.9	11.7	8.74	5.47	1.65	6.04	2.9	2.94	3.08	0.65
P_HEA0265	Control	155.15	199.07	120.93	41.48	126.4	26.52	104.21	2.92	0.82	1894.9	160.04	95.99	1605.2	171.11	141.55	121.62	200.22	359.16	583.39	92.67	18.04	24.23	10.07	22.22	10.46	9.66	3.39	31.09	7.89	21.23	8.32	67.95	59.08	122.01	27.55	8.8	5.28	88.28	53.91	12.25	9.25	6.36	2.06	10.21	3.83	3.24	4.39	1.69
P_HEA0266	Control	117.96	150.29	76.08	43.64	123.14	26.33	76.65	1.74	0.62	1393.75	185.21	70.55	1115.39	171.42	85.14	84.43	123.32	203.69	402.36	72.37	9.96	19.94	8.76	18.47	6.2	9.68	2.07	23.59	9.42	21.15	4.03	48.53	64.47	121.68	27.38	10.19	3.88	61.34	30.06	12.36	11.53	11.22	3.74	4.44	2.59	2.87	5.46	2.57
P_HEA0267	Control	71.4	188.04	120.24	52.25	143.28	34.55	96.42	2.3	0.67	1753.23	96.66	92.48	1556.63	208.88	142.53	180.99	228.36	328.56	459.76	46.33	3.15	28.47	8.42	8.4	8.64	3.4	2.5	35.18	10.21	10.06	5.52	69.76	71.34	139.49	35.42	5.32	5.09	85.61	17.86	9.32	7.12	3.98	0.88	2.5	2.34	2.34	2.21
P_HEA0268	Control	54.05	224.54	138.92	77.55	177.56	31.51	91.66	1.79	0.52	1666.7	45.46	52.56	1635.66	228.2	248.07	266.03	199.9	230.7	431.32	19.12	1.45	23.12	8.32	2.84	5.05	1.98	1.34	43.08	19.7	4.13	4.44	78.75	102.63	177.6	31.8	2.5	2.89	89.96	1.09	2.96	3.35	2.86	1.45		0.99	0.44	0.94	0.48
P_HEA0269	Control	249.85	253.22	96.18	55.6	182.99	40.61	121.38	1.73	0.66	2207	453.58	207.87	1452.24	279.68	41.57	33.14	137.16	342.59	633.27	173.94	27.56	33.07	15.66	60.88	30.19	25.3	9.55	30.49	11.43	51.73	16.61	59.41	90.53	175.5	40.31	24.95	11.43	79.87	39.95	37.41	41.41	35.49	6.69	10.5	9.7	14.27	20.06	4.75
P_HEA0270	Control	65.99	132.32	82.95	34.66	100.15	20.43	66.08	2.39	0.66	1201.48	110.34	13.16	1050.8	135.99	146.57	158.97	161.07	162.53	238.56	36.54	1.96	14.23	6.82	10.01		5.51		25.37	9.37	12.86	0.27	50.05	50.38	98.33	21.52	6.07	0.72	57.79	12.91	7.28	6.98	5.45	2.81	2.71	1.62	1.2	1.78	1.83
P_HEA0271	Control	144.81	142.91	60.51	43.28	133.19	23.03	63.94	1.4	0.48	1162.56	175.73	42.47	869.32	135.01	22.84	75.39	144.55	169.05	296.14	96.3	14.9	14.58	9.83	21.52	4.86	11.46	1.53	21.1	11.21	24.67	4.77	39.19	64.65	128.45	24.43	9.66	2.34	47.81	58.18	13.32	8.72	8.11	3.93	10.29	2.56	1.9	3.29	2.28
P_HEA0272	Control	113.45	144.37	76.35	40.8	124.19	25.69	72.19	1.87	0.58	1312.67	169.01	26.8	1053.14	123.21	60.69	89.62	136.99	218.78	391.06	86.85	9.68	16.45	11.23	19.82	0.72	9.57	0.4	22.31	9.41	23.52	4.34	46.15	59.02	119.5	26.72	9.3	1.47	57.92	36.51	19.17	15.68	7.52	2.01	6.8	4.71	4.4	2.53	1.16
P_HEA0273	Control	76.86	124.31	59.58	42.78	128.51	30.76	57.24	1.39	0.45	1040.82	122.92	72.06	821.55	171.3	97.99	92.54	129.85	142.52	164.13	37.14	3.93	18.65	9.7	12.23	5.25	5.29	1.69	17.89	7.91	12.4	1.8	40.87	67.52	127.28	31.69	6.76	3.96	45.18	15.09	4.26	4.57	6.36	3.09	3.38	1.22	1.21	3.42	1.68
P_HEA0274	Control	115.81	228.48	126.8	69.56	184.6	43.94	110.35	1.82	0.6	2006.41	161.92	157.88	1686.2	237.37	93.39	150.18	302.05	421.51	497.18	67.94	9.17	35.66	16.59	18.29	17.37	7.83	5.04	37.57	15.64	16.87	8.28	74.53	97.68	184.37	45.08	8.91	8.68	92.74	28.9	8.61	9.04	9	2.91	4.73	3.24	3.49	6.36	1.1
P_HEA0275	Control	59.76	185.66	106.08	66.58	152.78	26.55	77.71	1.59	0.51	1412.94	72.97	24.92	1261.05	208.56	195.01	206.7	154.45	142.28	296.41	23.21	1.63	18.32	8.01	5.53	1.43	3.86	0.31	33.63	17.77	6.48	1.94	62.7	88.85	153.16	27.45	4.01	1.37	69.35	6.72	2	3.06	4.42	3.17	1.67	0.31	0.06	0.96	1.82
P_HEA0276	Control	90.38	188.08	115.13	46.62	130.95	27.22	94.59	2.47	0.72	1719.94	127.42	76.75	1470.29	163.43	92.46	162.13	222.72	318.66	501.82	58.16	5.66	23.06	9.22	12.56	8.16	6.2	2.35	33.2	11.34	15.51	5.33	66.6	66.56	123.93	27.92	7.01	4.22	80.86	27.13	8.99	8.42	7.89	2.53	3.96	1.6	2.53	3.64	1.2
P_HEA0277	Control	97.4	169.28	95.44	50.33	142.64	31.59	83.51	1.9	0.59	1518.38	157.83	89.62	1218.99	115.18	61.17	107.45	218.24	321.89	423.49	66.65	5.95	21.43	9.37	16.53	9.72	8.19	2.78	28.83	10.83	17.38	5.29	54.75	63.6	139.27	32.56	8.68	4.93	67.04	28.37	7.99	9.29	9.66	2.83	4.47	2.17	3.1	4.65	1.31
P_HEA0278	Control	177.11	256.28	136.91	46.18	132.99	30.93	123.83	2.96	0.93	2251.63	284.89	167.03	1768.22	258.79	63.75	116.63	251.51	433.74	657.32	125.34	16.94	28.33	11.63	42.1	24.14	17.49	6.9	40.36	11.95	38.52	12.78	76.34	64.8	127.04	31.31	15.67	9.19	97.25	41.68	26.28	25.44	18.95	4.01	10.43	7.77	9.31	12.41	2.4
P_HEA0279	Control	68.38	216.15	93.77	109.6	216.74	35.03	66.73	0.86	0.31	1213.33	56.04	33	1110.71	172.79	156.89	89.41		136.42	540.59	29.55	3.4	17.21	11.72	7.28	2.99	4.43	0.62	29.45	27.98	6.54	4.48	54.39	134.61	224.2	35.17	3.08	1.81	61.09	2.27	5.36	6.34	7.1	3.2	0.38	1.32	0.8	2.71	0.96
P_HEA0280	Control	77.91	168.85	98.46	44.57	127.37	26.61	87.51	2.21	0.69	1591.23	140.93	99.17	1294.27	190.53	140.65	118.79	128.71	276.26	438.56	46.18	3.05	23.48	11.43	14.42	11.1	6.43	3.16	28.06	8.86	14.69	4.19	57.46	61.7	124.26	27.34	7.75	5.45	71.18	6.89	7.82	10.21	11.34	2.81	0.76	1.96	3.17	6.31	1.48
P_HEA0281	Control	196.21	190.85	69.06	59.01	189.98	39.34	82.5	1.17	0.43	1500.16	299.59	222.74	1004.33	228.22	70.52	133.2	246.57	246.82	188	110.64	20.11	38.3	29.83	39.43	28.39	15.23	7.97	25.14	16.03	30.58	11.35	47.72	105.86	187.75	39.43	16.48	12.25	55.24	45.35	15.76	19.1	19.51	4.88	9.54	4.99	7.88	12.68	2.49
P_HEA0282	Control	55.08	165.43	90.99	63.77	147.74	28.26	72.62	1.43	0.49	1320.48	59.83	50.32	1213.77	185.97	170.5	152.65	90.43	190.4	389.33	25.27	1.07	22.37	10.21	4.57	3.57	2.28	0.95	28.36	14.11	5.4	2.79	55.34	88.02	148.08	29.42	3.29	2.77	66.75	9.43	2.66	2.47	2.79	1.71	1.41	0.97	0.66	1.27	0.61
P_HEA0283	Control	52.34	137.32	74.02	54.78	144.46	27.68	61.73	1.35	0.43	1122.42	71.13	36.62	999.96	127.3	112.08	110.78	113.05	195.51	314.43	21.2	0.58	20.37	8.04	5.6	1.26	2.69	0.39	24.01	12.3	6.56	1.29	47.9	76.68	143.83	28.67	3.91	2.01	55	3.75	2.95	3.85	3.85	1.87	1.01	0.93	0.76	1.58	0.89
P_HEA0284	Control	57.77	169.92	95.11	52.37	121.41	23.87	85.79	1.82	0.71	1559.98	80.64	75.32	1326.65	190.52	114.2	79.96	78.92	284.41	545.81	27.56		23.98	7.65	8.73	7.93	4.06	1.97	28.65	12.09	8.31	2.69	55.85	66.44	120.04	25.48	4.44	4.14	72.96	8.99	2.13	2.53	5.41	2.87	2.27	1.18	0.89	3.88	1.19
P_HEA0285	Control	62.65	246.05	167.38	60.57	148.62	34.73	112.3	2.76	0.76	2041.93	77.41	84.01	1842.44	226.9	227.26	281.53	312.42	350.45	462.39	39.43	2.61	20.24	7.46	8.52	10.89	4.19	3.09	45.91	13.22	9.39	6.48	88.66	74.15	146.78	35.25	4.26	4.62	101.33	18.92	3.72	4.03	4.49	1.75	2.4	1.03	1.53	2.51	0.75
P_HEA0286	Control	101.53	191.78	108.51	47.43	136.08	29.7	83.93	2.29	0.62	1526.15	144.94	53.64	1269.76	170.23	94.16	180.54	231.8	239.04	358.53	71.17	7.59	17.21	9.09	18.71	8.11	8.55	2.47	34.24	13.01	18.76	6.13	60.73	62.68	128.93	29.99	7.97	2.95	69.83	28.98	14.33	13.01	7.71	2.07	5.79	3.68	3.97	3.64	1.16
P_HEA0287	Control	94.84	192.59	102.68	49.46	138.15	27.48	89.75	2.08	0.65	1631.87	173.78	87.93	1246.6	221.86	105.02	138.84	159.3	240.71	377.83	62.33	5.07	20.43	10.39	20.99	12.35	9.13	3.6	32.41	12.57	18.49	5.41	58.82	63.25	131.16	28.11	9.56	4.84	68.56	14.01	10.42	13.78	13.29	3.75	2.98	2.85	4.3	7.09	2.42
P_HEA0288	Control	137.33	247.84	133.95	66.45	174.92	38.46	110.47	2.02	0.63	2008.67	199.88	129	1625.62	163.32	75.42	122.6	272.25	437.45	599.85	91.06	12.24	25.13	15.04	29.52	17.45	12.68	4.97	37.26	16.94	26.09	9.83	73.17	86.65	173.34	38.98	10.99	7.09	89.4	36.53	15.04	15.95	13.17	3.57	8.04	4.89	5.94	8.59	1.79
P_HEA0289	Control	92.66	173.76	91.55	59.35	163.16	36.83	74.32	1.54	0.46	1351.25	163.65	110.09	1096.19	132.37	85.7	130.84	225.3	287.97	270.44	62.86	5.5	21.83	11.54	17.89	11.45	7.43	3.33	27.13	12.43	18.76	5.9	54.86	82.92	159.57	37.24	9	6.05	60.29	18.64	9.89	12.19	12.35	3.29	2.36	2.23	3.72	5.75	1.32
P_HEA0290	Control	88.03	221.73	133.16	61.29	148.36	28.18	117.22	2.17	0.79	2131.34	127.35	132.98	1830.43	296.52	150.87	168.27	235.16	382.54	538.29	44.25	3.95	37.12	13.93	12.84	14.61	5.71	3.93	39.23	13.72	11.86	6.06	77.68	80.62	148.05	30.11	7	7.31	100.67	12.13	6.73	6.58	7.43	2.73	2.79	2.5	2.37	5.08	0.95
P_HEA0291	Control	70.92	148.06	92.41	38.49	111.14	20.69	74.67	2.4	0.67	1357.77	102.11	26.52	1179.75	151.62	124.73	176.67	213.17	191.65	283.7	37.89	2.37	16.67	7.89	9.45	1.65	5.78	0.36	29.04	10.96	12.18	0.94	55.43	57.1	108.7	21.87	5.62	1.46	64.88	16.77	5.35	5.14	4.59	2.76	3.63	1.26	1.13	1.46	1.7
P_HEA0292	Control	47.51	183.74	122.42	44.66	129.01	33.61	85.66	2.74	0.66	1557.49	53.22	55.62	1466.04	154.94	115.99	220.89	284.53	287.57	397.32	28.82	0.77	18.14	6.11	5.25	5.15	2.09	1.59	34.23	9.12	8.23	3.72	71.13	69.78	122.11	33.87	2.93	3.06	80.63	13.5	3.44	3.54	2.09	0.89	2.26	0.88	1.72	1.11	0.36
P_HEA0293	Control	64.21	159.42	70.74	69.12	145.42	24.12	57.57	1.02	0.4	1046.74	86.2	55.49	893.11	212.05	155.1	112.37		68.05	317.51	31.3	1.52	18	10.36	8.8	5.49	3.86	1.42	23.41	16.02	7.8	3.3	43.8	88.42	144.87	24.72	4.74	3.05	49.12	5.71	5.32	5.9	7.11	2.73	0.85	1.07	1.18	3.06	0.97
P_HEA0294	Control	76.65	211.68	143.27	53.22	148.25	36.73	106.03	2.69	0.72	1927.84	122.85	96.77	1672.97	139.05	139.31	179.39	291.3	454.82	510.78	56.01	3.5	23.47	8.07	13.23	10.75	6	3.09	40.4	11.17	14.77	6.12	76.93	59.62	144.95	37.72	6.76	5.32	92.01	25.85	7.23	8.24	6.09	1.51	3.07	2.58	2.77	3.73	0.61
P_HEA0295	Control	95.28	264.7	186.73	50.15	128.83	25.76	135.58	3.72	1.05	2465.28	128.23	105.47	2213.08	331.97	283.43	356.4	410.83	356.78	411.15	46.73	4.88	28.72	7.37	12.92	13.06	7.02	3.47	55.09	15.18	14.07	5.6	102.58	66.53	128.12	27.06	7.05	5.8	121.71	21.95	6.61	5.69	5.53	3.22	4.46	1.9	1.46	3.14	1.76
P_HEA0296	Control	96.9	156.79	88.93	41.61	124.69	22.58	77.83	2.14	0.62	1415.08	170.99	66.08	1108.32	119.55	127.28	107.22	171.81	271.11	313.09	52.5	5.49	17.59	10.63	20.14	6.78	9.26	2	25.91	11.44	20.02	2.74	53.01	60.65	125.28	23.29	9.4	3.63	60.95	16.41	8.3	10.69	11.34	4.41	4.01	2.43	2.98	5.8	3.07
P_HEA0297	Control	87.54	222.14	124.87	66.87	166.05	33.89	95.71	1.87	0.58	1740.34	123.73	76.08	1471.48	193.44	97.9	161	228.12	314.11	462.29	59.89	4.97	19.3	7.38	15.47	9.23	7.05	2.64	37.38	16.25	15.17	6.17	69.71	81.73	161.92	34.58	6.8	4.18	80.93	24.37	8.37	8.35	7.12	2.85	4.25	2.49	2.57	3.45	1.41
P_HEA0298	Control	141.51	244.79	146.9	53.1	156.46	37.28	122.69	2.77	0.78	2230.78	211.67	137.4	1816.26	125.15	82.13	110.15	286.35	553.71	728.88	101.32	12.97	26.08	11.09	30.96	18.45	12.95	5.36	40.18	12.34	28.48	10.8	78.53	67.7	153.36	37.93	11.64	7.56	99.89	41.79	16.82	17.16	12.74	2.78	8.71	5.73	6.74	8.58	1.65
P_HEA0299	Control	89.03	176.12	98	46.6	142.56	28.41	87.92	2.1	0.62	1598.61	128.13	88.18	1364.74	189.14	39.76	135.27	266.06	301.64	395.29	49.04	5.53	26.43	14.46	14.1	8.62	6.36	2.56	27.97	10.34	14.94	4.47	60.86	74.56	136.43	29.48	7.05	4.85	75.06	16.15	7.98	7.63	7.06	2.48	3.98	2.33	2.67	4.2	1.26
P_HEA0300	Control	52.05	173.7	110.57	50.25	120.23	20.22	87.97	2.2	0.73	1599.62	70.12	30.45	1462.37	176.47	161.54	169.11	167.09	256.77	455.88	20.87	0.19	20.39	8.91	4.75	1.59	3.37	0.36	31.71	12.29	6.82	1.18	64.29	68.45	118.57	21.92	3.86	1.67	80.43	6.62	1.02	1.8	3.8	2.77	1.27	0.46		1.65	1.81
P_HEA0301	Control	103.54	174.82	106.54	41.74	123.14	22.4	88.92	2.55	0.72	1616.74	159.47	41.36	1336.53	179.55	147.38	188.37	219.22	230.56	336.64	67.74	7.58	18.53	10.72	16.19	4.51	8.82	1.37	32.06	11.12	18.82	3.89	60.88	58.73	119.06	23.61	8.77	2.27	73.51	28.55	11.37	10.81	8.77	3.22	5.04	2.5	2.77	3.27	2.18
P_HEA0302	Control	107.11	188.09	106.32	48.51	132.19	30.7	87.89	2.19	0.66	1598.05	163.42	86.19	1307.29	164.57	105.84	137.46	198.29	285.33	433.94	70.71	7.54	19.69	9.44	20.39	10.24	9.51	2.86	31.71	12.49	21.22	5.33	61.09	64.86	130.68	31.31	8.99	4.74	71.9	29.31	12.59	12.83	10.18	3.09	5.19	3.28	3.94	5.69	1.51
P_HEA0303	Control	140.74	134.28	25.57	52.89	148.04	34.18	48.37	0.48	0.33	879.51	268.67	118.28	396.12	174.68	31.16			105.23	164.07	94.89	11.02	18.5	17.53	37.4	15.12	15.1	4.38	11.74	12.76	32.82	6.09	23.01	81.96	148.14	34.27	14.78	6.51	21.79	24.42	18.69	22.95	20.62	5.4	6.76	5.43	7.99	12.11	3.15
P_HEA0304	Control	116.3	252.97	166.65	52.96	146.36	32.56	131.56	3.15	0.9	2392.15	183.35	110.42	2027.1	142.18	131.72	144.25	269.57	571.77	796.04	85.59	8.85	25.92	8.54	24.7	14.57	10.9	4.12	45.03	12.58	25.39	9.34	87.56	60.16	142.62	33.16	10.08	6.07	111.49	29.98	16.42	16.85	11.71	2.29	5.93	5.19	5.93	7.13	1.33
P_HEA0305	Control	86.88	123.1	47.9	49.78	143.4	24.21	56.53	0.96	0.39	1027.82	131.25	59.89	722.1	228.16	114.15	87.58	71.01	62.19	145.22	42.4	5.3	21.34	18.31	13.06	4.57	6.39	1.42	16.41	11.31	13.25	1.92	35.65	80.82	144.19	25.15	7.22	3.29	39.71	12.32	6.67	6.63	7.29	3.24	3.37	1.74	1.96	3.73	2.03
[truncated: 102 more columns]
