# Supplementary material for: Stratification of hypertension and SARS-CoV-2 infection by quantitative NMR spectroscopy of human blood serum
Source: Commun Med (Lond). 2023 Oct 16;3:145. doi: 10.1038/s43856-023-00365-y (PMC11081957; doi:10.1038/s43856-023-00365-y)
Supplement: Supplementary file 7 — Supplementary Data 4 [file 43856_2023_365_MOESM7_ESM.xlsx]

## Sheet: Sheet1
sample ID	Age range	date_inclusion	gender M=1, F=2	Diabetes mellitus	Beta-blockers	Calcium channel blockers	Angiotensin- converting- enzyme- inhibitors	Angiotensin-1 receptor blockers	bscollectsp_dt
A01	60-69	2019-08-17	2	0	1	1		1	2019-08-16
A02	50-59	2019-09-05	1	0	1		1		2019-09-05
A03	60-69	2019-11-19	2	0	1		1		2019-11-19
A04	50-59	2020-01-21	2	0	1			1	2020-01-21
A05	60-69	2021-02-23	2	1	1	1	1		2021-02-23
A06	50-59	2020-11-05	1	1	1			1	2020-11-05
A07	60-69	2020-09-29	2	1	1	1	1		2020-09-29
B01	60-69	2019-08-15	2	1		1		1	2019-08-15
B02	50-59	2019-09-24	1	1	1			1	2019-09-24
B03	40-49	2019-11-26	1	1	1			1	2019-11-26
B04	60-69	2020-01-28	2	0	1	1	1		2020-01-28
B05	60-69	2021-02-16	2	1	1	1		1	2021-02-16
B06	40-49	2021-04-15	2	0				1	2021-04-15
B07	50-59	2021-05-14	2	0	1			1	2021-05-14
C01	50-59	2019-08-16	1	1		1	1		2019-08-16
C02	40-49	2019-10-21	1	1	1	1		1	2019-10-21
C03	50-59	2019-11-25	2	1	1		1	1	2019-11-25
C04	50-59	2020-03-11	1	1	1	1		1	2020-03-11
C05	50-59	2021-02-18	1	0	1			1	2021-02-18
C06	40-49	2020-08-18	1	0	1			1	2020-08-18
C07	50-59	2021-12-17	1	0	1	1		1	2021-12-17
D01	40-49	2019-07-15	2	1			1		2019-07-15
D02	60-69	2019-10-17	2	1	1			1	2019-10-17
D03	50-59	2019-11-27	2	1	1			1	2019-11-27
D04	50-59	2021-04-01	2	0	1			1	2021-04-01
D05	50-59	2021-02-11	1	0				1	2021-02-11
D06	40-49	2020-08-20	1	0	1		1		2020-08-20
D07	40-49	2021-12-21	1	1	1				2021-12-21
E01	40-49	2019-07-12	1	0	1	1	1		2019-07-12
E02	50-59	2019-10-23	1	1	1		1		2019-10-23
E03	50-59	2019-11-14	1	0	1		1		2019-11-14
E04	60-69	2021-03-05	2	1	1			1	2021-03-05
E05	50-59	2020-11-12	1	0		1	1		2020-11-12
E06	50-59	2020-08-13	1	0	1	1	1		2020-08-13
E07	60-69	2021-12-09	2	0					2021-12-09
F01	40-49	2019-10-08	1	0			1		2019-10-08
F02	50-59	2019-12-11	1	0		1		1	2019-12-11
F03	60-69	2019-12-06	2	0	1	1	1		2019-12-06
F04	50-59	2020-12-09	1	1	1	1			2020-12-09
F05	50-59	2020-11-13	2	0			1		2020-11-13
F06	60-69	2020-08-18	2	0	1		1	1	2020-08-18
F07	50-59	2022-12-14	1	0		1	1		2022-01-14
G01	50-59	2020-09-10	1	0				1	2019-09-10
G02	50-59	2019-11-28	2	0	1	1		1	2019-11-28
G03	60-69	2020-03-17	2	0	1		1		2020-03-17
G04	50-59	2020-11-17	2	0	1			1	2020-11-17
G05	60-69	2021-02-04	2	1	1	1	1		2021-02-04
G06	50-59	2020-06-16	1	1	1	1			2020-06-16
G07	60-69	2021-12-22	2	0	1				2021-12-22
G08	30-30	2020-09-30	1	0	1			1	2020-09-30
H01	50-59	2019-09-17	1	0				1	2019-09-17
H02	60-69	2019-11-29	2	1		1	1		2019-11-29
H03	50-59	2020-03-20	1	1	1			1	2020-03-20
H04	60-69	2021-02-23	2	0				1	2021-02-23
H05	50-59	2021-04-29	1	0	1			1	2021-04-29
H06	50-59	2020-10-08	1	0	1			1	2020-10-08
H07	60-69	2021-11-26	2	0			1		2021-11-26
H08	50-59	2020-09-25	2	0	1	1	1		2020-09-25
