# Supplementary material for: Stratification of hypertension and SARS-CoV-2 infection by quantitative NMR spectroscopy of human blood serum
Source: Commun Med (Lond). 2023 Oct 16;3:145. doi: 10.1038/s43856-023-00365-y (PMC11081957; doi:10.1038/s43856-023-00365-y)
Supplement: Supplementary file 8 — Supplementary Data 5 [file 43856_2023_365_MOESM8_ESM.xlsx]

## Sheet: General characteristics
Nr. CL(Biobank)	1. Sample collection	M=0 W= 1	Smoking	Body Mass Index	Symptom onset	Age Range
248	2020-09-09	1	no	28.2284	2020-09-01	50-59
249	2020-09-09	0	no	25.0829	2020-09-03	50-59
252	2020-09-14	1	ex	35.3796	2020-09-08	40-49
256	2020-09-17	0	no	25.9095	2020-09-11	50-59
259	2020-09-18	0	ex	24.6914	2020-09-13	20-29
260	2020-09-18	0	ex	38.9748	2020-09-18	60-69
264	2020-09-24	1	ex	33.1777	2020-09-22	60-69
269	2020-09-28	1	ex	21.4533	2020-09-23	60-69
270	2020-09-28	1	ex	38.0623	2020-09-28	50-59
273	2020-09-29	0	no	23.8498	2020-09-25	60-69
274	2020-09-29	0	no	24.2215	2020-09-24	30-39
275	2020-09-30	1		36.4366	2020-09-21	70-79
277	2020-10-02	0	yes	22.5981	2020-09-24	20-29
278	2020-10-02	1	ex	24.6094	2020-09-24	60-69
279	2020-10-02	1	yes	21.8724	2020-09-23	40-49
280	2020-10-05	1	no	21.1927	2020-09-30	50-59
281	2020-10-05	1	ex	31.8047	2020-09-26	60-69
282	2020-10-06	0	ex	29.2184	2020-10-05	40-49
284	2020-10-09	1	ex	20.7008	2020-09-28	30-39
285	2020-10-09	0	no	21.9525	2020-10-08	30-39
286	2020-10-09	1	yes	21.4533	2020-09-24	30-39
288	2020-10-12	1	yes	25	2020-10-07	60-69
289	2020-10-12	1	no	19.6927	2020-10-06	30-39
290	2020-10-12	0	ex	29.0367	2020-10-06	60-69
291	2020-10-12	1	yes	23.9995	2020-10-07	30-39
293	2020-10-12	1	ex	21.6333	2020-10-08	70-79
294	2020-10-13	0	no	27.7744	2020-10-05	70-79
295	2020-10-13	1	ex	25.5588	2020-10-07	60-69
297	2020-10-14	0	ex	23.4057	2020-10-12	30-39
298	2020-10-14	1	ex	17.5781	2020-10-06	40-49
299	2020-10-14	0	no	24.6354	2020-10-08	50-59
301	2020-10-15	0	no	34.1537	2020-10-08	30-39
302	2020-10-15	0	no	25.2279	2020-10-09	50-59
304	2020-10-16	0	yes	27.6134	2020-10-11	40-49
305	2020-10-16	1	no	21.6128	2020-10-09	60-69
310	2020-10-19	1	ex	38.5411	2020-10-12	50-59
311	2020-10-19	0		26.7299	2020-10-10	60-69
313	2020-10-20	0	no	24.9337	2020-10-11	60-69
314	2020-10-20	0		24.1517	2020-10-14	60-69
315	2020-10-21	0	no	24.4193	2020-10-10	80-89
316	2020-10-22	1	ex	28.6851	2020-10-13	30-39
317	2020-10-22	0	no	24.0569	2020-10-18	40-49
318	2020-10-22	0	ex	28.616	2020-10-17	40-49
319	2020-10-20	0	no	30.2469	2020-10-15	40-49
322	2020-10-23	1	ex	22.4813	2020-10-19	50-59
323	2020-10-23	1	no	36.391	2020-10-13	70-79
324	2020-10-23	1		17.5781	2020-10-19	30-39
327	2020-10-27	1		28.3039	2020-10-19	90-99
328	2020-10-28	1		20.1956	2020-10-25	20-29
329	2020-10-28	0	ex	33.2515	2020-10-25	50-59
330	2020-10-28	1	?	31.8339	2020-10-19	30-39
335	2020-10-29	0	ex	24.5675	2020-10-23	70-79
336	2020-10-29	1	no	22.3094	2020-10-20	50-59
338	2020-10-30	0		27.1605	2020-10-19	70-79
339	2020-10-30	1	no	26.6728	2020-10-22	70-79
340	2020-10-30	0	ex	27.6817	2020-10-26	70-79
341	2020-10-30	1	no	32.039	2020-10-26	50-59
342	2020-10-30	1	ex	20.9042	2020-10-28	40-49
343	2020-10-31	1	ex	27.268	2020-10-22	80-89
347	2020-11-02	1	no	34.6667	2020-10-30	70-79
349	2020-11-02	0	yes	27.7323	2020-10-31	60-69
350	2020-11-02	1	Ex	22.6562	2020-10-29	30-39
356	2020-11-03	1	no	27.8159	2020-10-19	50-59
357	2020-11-03	0	ex	29.0174	2020-10-19	20-29
358	2020-11-03	1	no	21.8871	2020-11-03	50-59
359	2020-11-03	0	no	23.3355	2020-10-28	50-59
361	2020-11-04	1	ex	24.977	2020-10-27	30-39
362	2020-11-04	0	yes	23.4375	2020-10-21	50-59
363	2020-11-04	0	ex	26.1224	2020-10-28	80-89
365	2020-11-04	1	no	34.9975	2020-10-27	50-59
366	2020-11-04	1	no	24.539	2020-10-28	60-69
368	2020-11-05	0	no	38.4438	2020-10-31	40-49
369	2020-11-05	1	no	20.202	2020-10-31	40-49
370	2020-11-05	1	ex	24.841	2020-11-01	40-49
371	2020-11-05	1	ex	19.257	2020-10-22	20-29
373	2020-11-06	1	no	33.2031	2020-10-28	40-49
378	2020-11-09	1	ex	41.8685	2020-10-31	50-59
379	2020-11-09	1	no	27.6095	2020-10-29	40-49
380	2020-11-09	1	?	20.0692	2020-11-07	80-89
387	2020-11-11	1	no	24.0882	2020-11-03	60-69
388	2020-11-11	0	no	25.9516	2020-11-05	70-79
391	2020-11-12	0	no	35.1112	2020-11-04	60-69
392	2020-11-12	0	no	32.2494	2020-11-03	50-59
393	2020-11-13	1	no	20.7031	2020-11-08	30-39
394	2020-11-13	1	no	19.9184	2020-11-04	30-39
395	2020-11-13	1	no	19.0039	2020-11-09	50-59
396	2020-11-13	0	yes	26.8136	2020-11-09	70-79
397	2020-11-13	0	no	27.7703	2020-11-02	40-49
398	2020-11-13	1	no	22.231	2020-11-05	30-39
405	2020-11-16	0	ex	30.5241	2020-11-11	60-69
406	2020-11-16	0	no	34.4161	2020-11-11	60-69
407	2020-11-16	1	no	25.7117	2020-11-12	50-59
409	2020-11-17	0	ex	26.5285	2020-11-14	60-69
410	2020-11-17	0	ex	23.8895	2020-11-12	60-69
411	2020-11-17	1	yes	28.4053	2020-11-13	50-59
414	2020-11-18	0	ex	24.4898	2020-11-14	50-59
415	2020-11-18	0	ex	23.8884	2020-11-18	40-49
417	2020-11-18	1	no	39.4111	2020-11-11	70-79
420	2020-11-19	1	yes	47.8316	2020-10-24	40-49
421	2020-11-19	1	ex	35.713	2020-11-16	70-79
423	2020-11-20	1	ex	21.4692	2020-11-15	50-59
424	2020-11-20	0	no	29.0698	2020-11-18	60-69
432	2020-11-23	0	ex	26.023	2020-11-14	70-79
433	2020-11-23	0	yes	35.0765	2020-11-20	50-59
434	2020-11-23	1	ex	24.6097	2020-11-11	60-69
435	2020-11-24	0	no	24.5351	2020-11-17	70-79
436	2020-11-24	1	no	19.8413	2020-11-16	40-49
437	2020-11-24	1	no	21.2183	2020-11-17	40-49
438	2020-11-24	0	ex	27.9947	2020-11-20	30-39
440	2020-11-24	1	ex	32.7449	2020-11-19	40-49
443	2020-11-25	0	no	29.8606	2020-11-23	50-59
444	2020-11-25	1	no	21.7993	2020-11-19	50-59
445	2020-11-25	1	no	29.7608	2020-11-14	40-49
446	2020-11-25	1	yes	44.9219	2020-11-20	40-49
451	2020-11-26	0	no	24.3025	2020-11-21	80-89
453	2020-11-26	0	no	42.4456	2020-11-22	50-59
454	2020-11-26	0	ex	40.5924	2020-11-18	50-59
458	2020-11-27	1	no	21.9899	2020-11-21	50-59
459	2020-11-27	1	yes	23.1834	2020-11-21	20-29
460	2020-11-27	1	ex	23.9224	2020-11-18	90-99
466	2020-12-01	1	no	30.1103	2020-11-19	80-89
467	2020-12-01	1	no	25.9516	2020-11-28	20-29
468	2020-12-02	1	no	25.9107	2020-11-25	20-29
469	2020-12-02	1	no	24.3418	2020-11-24	50-59
470	2020-12-02	1	no	25.9095	2020-11-27	40-49
473	2020-12-03	1	no	20.3074	2020-11-23	60-69
474	2020-12-03	0	ex	33.0579	2020-11-19	50-59
475	2020-12-03	1	no	36.5736	2020-11-29	70-79
478	2020-12-04	1	no	22.7583	2020-11-25	50-59
479	2020-12-04	0	ex	33.1398	2020-12-03	50-59
480	2020-12-04	0	ex	32.9796	2020-11-30	70-79
481	2020-12-04	1	no	34.6268	2020-11-28	50-59
482	2020-12-04	1	no	36.7309	2020-11-29	60-69
483	2020-12-04	0	no	38.7397	2020-11-30	60-69
491	2020-12-07	1	no	25.7812	2020-12-01	50-59
492	2020-12-07	1	ex	39.0625	2020-11-30	20-29
494	2020-12-08	1	no	24.3824	2020-11-27	50-59
495	2020-12-08	0	no	43.3576	2020-11-30	50-59
499	2020-12-09	0	ex	31.9922	2020-11-30	60-69
501	2021-12-09	0	no	27.4717	2020-12-01	60-69
502	2020-12-09	1	ex	28.2284	2020-12-01	50-59
508	2020-12-11	0	no		2020-12-03	40-49
510	2020-12-11	0	ex	23.4835	2020-12-08	20-29
511	2020-12-11	0	ex	24.6914	2020-12-02	60-69
512	2020-12-11	0	no	27.7323	2020-12-05	60-69
513	2020-12-11	1	no	31.2461	2020-11-24	40-49
521	2020-12-14	1	ex	21.6049	2020-12-01	60-69
522	2020-12-14	1	no	21.7776	2020-11-27	50-59
523	2020-12-14	0			2020-12-10	60-69
524	2020-12-14	1	no	33.9844	2020-12-09	60-69
525	2020-12-14	0	ex	43.2526	2020-12-09	60-69
526	2020-12-14	0	no	30.5556	2020-12-06	40-49
530	2020-12-15	1	no	40.0949	2020-12-06	50-59
531	2020-12-15	1	no	28.3266	2020-12-06	60-69
532	2020-12-15	0	ex	30.9284	2020-12-04	60-69
533	2020-12-15	0			2020-12-13	50-59
535	2020-12-16	1	ex	26.5118	2020-12-08	40-49
538	2020-12-17	1	no	32.2118	2020-12-07	50-59
539	2020-12-17	1	no	23.8087	2020-12-03	60-69
540	2020-12-17	1	yes	30.1021	2020-12-15	30-39
542	2020-12-17	0	no	29.0688	2020-12-12	70-79
543	2020-12-17	0	ex	37.0356	2020-12-06	70-79
548	2020-12-18	0		32.6992	2020-12-11	70-79
549	2020-12-18	1		28.257	2020-12-08	70-79
552	2020-12-18	0		38.1328	2020-12-14	50-59
553	2020-12-18	1		29.1363	2020-12-09	50-59
554	2020-12-18	1	no	31.25	2020-12-13	50-59
564	2020-12-21	0	ex	27.1706	2020-12-10	50-59
565	2020-12-21	1			2020-12-16	50-59
566	2020-12-21	1	no		2020-12-13	40-49
568	2020-12-21	0	no	25.3086	2020-12-06	40-49
569	2020-12-21	1	no	36.3281	2020-12-10	60-69
572	2021-01-11	1	no	29.4118	2021-01-03	60-69
573	2021-01-11	1	no	27.0552	2021-01-06	90-99
574	2021-01-11	1	no	35.8836	2020-12-30	50-59
575	2021-01-11	0	ex	29.2633	2020-12-30	60-69
579	2021-01-12	1	no	25.2994	2021-01-08	90-99
580	2021-01-07	1			2020-12-27	50-59
581	2021-01-07	0	no	30.5985	2020-12-28	50-59
582	2021-01-12	0	no	31.6522	2020-12-30	60-69
588	2021-01-13	1	no	25.7117	2021-01-03	60-69
595	2021-01-13	1	no	26.7094	2021-01-07	40-49
596	2021-01-13	0	no	28.2284	2021-01-08	40-49
599	2021-01-14	1	no	21.1073	2021-01-08	60-69
601	2021-01-15	0	no	30.3461	2021-01-09	70-79
602	2021-01-15	1	no	28.5375	2021-01-09	70-79
603	2021-01-04	0			2020-12-30	30-39
604	2021-01-15	0	ex		2021-01-11	80-89
608	2021-01-19	1	ex	24.4473	2021-01-01	30-39
615	2021-01-20	1	ex	30.4834	2021-01-14	60-69
616	2021-01-20	1	no	29.3333	2021-01-15	60-69
617	2021-01-20	0	ex	31.9122	2021-01-11	50-59
620	2021-01-22	0	yes	26.1962	2021-01-15	30-39
628	2021-01-26	0	no	34.6861	2021-01-20	70-79
629	2021-01-26	1	yes	36.5087	2021-01-20	50-59
632	2021-01-27	0	ex	33.2408	1921-01-19	60-69
633	2021-01-27	1	no	31.2452	2021-01-11	40-49
634	2021-01-27	0	no	31.055	2021-01-20	50-59
637	2021-01-29	0	ex	26.309	2021-01-21	80-89
640	2021-01-29	0	no		2021-01-26	70-79
641	2021-01-29	1	no	30.8463	2021-01-20	40-49
642	2021-01-29	0	noe	32.1402	2021-01-18	40-49
649	2021-02-01	0	no	34.5414	2021-01-27	50-59
650	2021-02-01	1	no	24.9337	2021-01-25	40-49
657	2021-02-03	0	ex	39.2465	2021-01-31	50-59
658	2021-02-03	0	ex	33.2515	2021-01-22	60-69
659	2021-02-03	1	yes	31.5115	2021-01-29	50-59
665	2021-02-05	0	yes		2021-02-02	40-49
667	2021-02-05	1	no	22.7244	2021-01-21	20-29
673	2021-02-08	0	no	30.3503	2021-01-30	60-69
679	2021-02-11	1	no	32.0312	2021-02-06	60-69
680	2021-02-12	0	ex	32.2708	2021-02-07	50-59
681	2021-02-12	0	ex	27.7769	2021-02-05	30-39
682	2021-02-12	1	no	27.3399	2021-02-04	60-69
683	2021-02-12	1	no	23.7954	2021-02-08	30-39
684	2021-02-12	0	no	26.0617	2021-02-04	70-79
691	2021-02-16	0	no	36.0111	2021-02-09	30-39
692	2021-02-19	0	no	22.4712	2021-02-13	60-69
693	2021-02-19	1	no		2021-02-10	30-39
695	2021-02-23	0	no	30.4867	2021-02-11	60-69
696	2021-02-25	0	no	26.8406	2021-02-12	40-49
697	2021-02-25	1	no	23.8087	2021-02-16	40-49
699	2021-02-26	1		17.6693	2021-02-20	70-79
700	2021-02-26	0	no	33.218	2021-02-25	50-59
706	2021-03-03	0	no	29.4118	2021-02-26	40-49
709	2021-03-05	0	no	24.4447	2021-02-24	20-29
710	2021-03-05	0	yes	21.2228	2021-03-02	60-69
711	2021-03-05	1	ex	24.2188	2021-03-03	60-69
712	2021-03-05	0	no	23.5479	2021-02-27	60-69
718	2021-03-11	1	no		2021-03-06	50-59
719	2021-03-11	1	ex	34.375	2021-03-08	30-39
720	2021-03-11	0	ex		2021-03-04	50-59
721	2021-03-11	0	no		2021-03-07	50-59
722	2021-03-11	1	no		2021-03-07	50-59
723	2021-03-12	1	ex	25.9095	2021-03-01	60-69
724	2021-03-12	0	ex		2021-03-08	40-49
725	2021-03-12	0	ex	29.0256	2021-03-07	50-59
727	2021-03-15	0	yes	30.4218	2021-03-10	50-59
729	2021-03-16	0	ex	30.1896	2021-03-05	50-59
730	2021-03-16	0	ex	21.3669	2021-03-10	60-69
731	2021-03-16	1	no	29.7578	2021-03-06	60-69
732	2021-03-16	1	no	21.1073	2021-03-12	60-69
733	2021-03-16	1	yes	16.4366	2021-03-08	30-39
734	2021-03-16	0	no	37.5766	2021-03-07	60-69
736	2021-03-18	0	no	25.8806	2021-03-16	70-79
737	2021-03-18	0	no	25.763	2021-03-10	30-39
738	2021-03-18	1	no	30.4867	2021-03-09	30-39
743	2021-03-19	1	no	17.5771	2021-03-14	40-49
745	2020-03-22	1	no	28.3987	2021-03-14	60-69
746	2021-03-22	0	no	28.0899	2021-03-15	70-79
748	2021-03-22	0	no	42.517	2021-03-14	60-69
750	2021-03-22	1	ex	35.5999	2021-03-16	60-69
752	2021-03-24	1	no	42.3241	2021-03-13	60-69
754	2021-03-23	1	no		2021-03-19	20-29
755	2021-03-23	1	no	37.7712	2021-03-18	40-49
756	2021-03-23	0	no	25.7371	2021-03-18	40-49
760	2021-03-24	1		23.8754	2021-03-18	50-59
761	2021-03-25	1	ex	19.6052	2021-03-17	20-29
762	2021-03-25	1	no	22.3214	2021-03-21	40-49
764	2021-03-26	1	ex		2021-03-23	30-39
765	2021-03-26	1	ex	33.4622	2021-03-22	50-59
766	2021-03-26	0	ex	38.6056	2021-03-22	40-49
772	2021-03-29	0	ex	27.7575	2021-03-19	40-49
773	2021-03-31	1	no	29.4118	2021-03-19	40-49
776	2021-03-30	0	ex	28.3874	2021-03-18	60-69
777	2021-03-30	1	ex	28.3447	2021-03-17	70-79
778	2021-03-30	0	ex	30.1527	2021-03-23	50-59
779	2021-03-30	0	yes	22.6347	2021-03-22	50-59
782	2021-03-31	0	no	29.8606	2021-03-18	50-59
783	2021-03-31	1	ex	38.5141	2021-03-26	30-39
784	2021-03-31	1	ex	32.5964	2021-03-19	30-39
788	2021-04-01	1	ex	39.4421	2021-03-23	30-39
789	2021-04-01	0	no	26.0146	2021-03-29	30-39
790	2021-04-01	1	no	23.3844	2021-03-28	40-49
791	2021-04-01	0	no	58.642	2021-03-19	30-39
792	2021-04-01	1	no	24.974	2021-03-29	20-29
793	2021-04-01	0	no	39.0582	2021-03-28	40-49
794	2021-04-01	1	yes	23.0518	2021-03-27	70-79
801	2021-04-07	1	no	34.7178	2021-04-04	50-59
802	2021-04-07	0	ex	29.0659	2021-03-28	60-69
804	2021-04-06	0	ex	37.5766	2021-03-25	60-69
805	2021-04-07	1	no	37.1823	2021-03-25	60-69
806	2021-04-07	1	ex	39.3282	2021-03-24	50-59
808	2021-04-07	1	ex	33.0579	2021-04-01	20-29
809	2021-04-07	1	ex	24.5089	2021-04-04	30-39
810	2021-04-08	0	yes	27.7778	2021-04-06	60-69
811	2021-04-08	1	ex	28.6851	2021-04-02	50-59
813	2021-04-09	1	ex	24.8163	2021-04-02	40-49
814	2021-04-09	1	yes	41.7969	2021-04-06	50-59
815	2021-04-09	0	ex	32.872	2021-04-02	40-49
816	2021-04-09	0	no	28.4005	2021-04-01	80-89
821	2021-04-12	1	no		2021-04-04	50-59
822	2021-04-12	1	no		2021-04-03	20-29
827	2021-04-13	0	ex	29.3524	2021-04-06	70-79
829	2021-04-14	0	ex	30.1038	2021-04-02	50-59
830	2021-04-14	1	ex	29.7265	2021-03-29	50-59
831	2021-04-14	1	ex	24.9135	2021-04-05	50-59
833	2021-04-15	0	no		2021-04-06	50-59
836	2021-04-16	1	no		2021-04-12	80-89
837	2021-04-16	1	no		2021-04-06	40-49
838	2021-04-16	0	ex	26.4236	2021-04-08	70-79
839	2021-04-16	0	ex	31.2461	2021-04-12	50-59
844	2021-04-20	0	ex		2021-04-08	60-69
848	2021-04-21	1	no	36.2897	2021-04-05	90-99
849	2021-04-21	1	no	29.7442	2021-04-08	60-69
852	2021-04-22	0	no		2021-04-19	50-59
855	2021-04-23	1	no		2021-04-18	70-79
856	2021-04-23	0	ex		2021-04-19	70-79
857	2021-04-23	1	ex	25.9701	2021-04-12	30-39
869	2021-04-28	0	ex	30.0838	2021-04-20	50-59
871	2021-04-29	1	no	27.1816	2021-04-24	50-59
872	2021-04-29	1	no	19.0311	2021-04-25	30-39
877	2021-04-30	1	no	23.4375	2021-04-26	60-69
878	2021-04-30	0	ex	28.0557	2021-04-22	50-59
880	2021-05-03	0	ex	33.464	2021-04-26	40-49
881	2021-05-03	1	ex	26.7698	2021-04-27	20-29
882	2021-05-04	1	no	33.8021	2021-04-25	50-59
884	2021-05-04	0	ex		2021-04-25	60-69
885	2021-05-04	0	ex	30.2469	2021-04-27	70-79
891	2021-05-05	0	ex	27.6361	2021-05-02	80-89
892	2021-05-05	0	no	28.0816	2021-04-28	60-69
893	2021-05-06	0	no	30.4053	2021-05-01	60-69
894	2021-05-06	0	ex		2021-04-27	30-39
896	2021-05-06	1	yes	22.6562	2021-04-30	70-79
901	2021-05-07	0	yes	34.0189	2021-04-30	40-49
906	2021-05-11	0	no	25.6173	2021-05-03	60-69
908	2021-05-12	0	ex	22.3954	2021-05-06	70-79
909	2021-05-12	1	ex	20.9566	2021-05-03	70-79
913	2021-05-14	0	ex	29.9836	2021-05-09	50-59

## Sheet: Disease severity criteria
Nr. CL(Biobank)	Death=1	Hospital = 1	Days in Hospital	Need for oxygen: no=0, yes=1	Intensive care unit: yes=1, no=0
248	0	0	0
249	0	1	3	1	0
252	0	0	0
256	0	1	4	1	0
259	0	0	0
264	0	0	0
269	0	0	0
273	0	0	0
274	0	0	0
277	0	0	0
278	0	1	3	1	0
279	0	0	0
280	0	0	0
284	0	0	0
285	0	0	0
286	0	0	0
288	0	0	0
289	0	0	0
291	0	0	0
293	0	0	0
297	0	0	0
298	0	1	4	0	0
299	0	0	0
301	0	0	0
302	0	0	0
304	0	0	0
310	0	0	0
315	0	0	0
316	0	0	0
317	0	0	0
322	0	0	0
323	0	0	0
324	0	0	0
328	0	0	0
329	0	1	50	1	1
330	0	0	0
335	0	1	7	1	0
336	0	1	1	0	0
342	0	0	0
349	0	0	0
350	0	0	0
356	0	0	0
358	0	0	0
359	0	0	0
361	0	0	0
362	0	0	0
363	0	0	0
368	0	0	0
369	0	0	0
371	0	0	0
379	0	0	0
380	1	0	0
387	0	1	13	0	0
388	0	1	3	0	0
392	0	0	0
393	0	0	0
394	0	0	0
395	0	0	0
396	0	1	2	0	0
398	0	0	0
406	0	0	0
409	0	0	0
410	0	1	8	1	0
414	0	0	0
415	0	0	0
434	0	0	0
435	0	1	1	1	0
436	0	0	0
437	0	0	0
438	0	0	0
445	0	0	0
451	0	1	7	1	0
458	0	0	0
459	0	0	0
467	0	0	0
468	0	0	0
469	0	0	0
470	0	0	0
473	0	0	0
475	0	1	5	1	1
481	0	0	0
491	0	0	0
492	0	1	1	1	0
494	0	0	0
508	0	0	0
510	0	1	1	0	0
511	0	1	9	1	0
512	0	0	0
513	0	0	0
521	0	0	0
522	0	0	0
523	0	0	0
526	0	0	0
530	0	1	41	1	0
533	0	0	0
535	0	0	0
538	0	0	0
539	0	0	0
540	0	0	0
553	0	1	41	1	1
564	0	0	0
565	0	0	0
566	0	1	0	0	0
568	0	0	0
572	0	0	0
581	0	0	0
595	0	0	0
602	1	1	1	1	1
603	0	1	6	0	0
608	0	0	0
617	0	0	0
620	0	0	0
628	0	1	4	1	0
634	0	0	0
641	0	0	0
649	0	1	9	1	0
650	0	1	6	0	0
659	0	0	0
665	0	0	0
667	0	0	0
679	0	1	3	1	0
680	0	0	0
681	0	0	0
682	0	0	0
683	0	0	0
684	0	1	12	1	1
691	0	1	2	0	0
692	0	0	0
693	0	1	2	1	0
696	0	0	0
697	0	0	0
699	0	1	4	0	0
700	0	0	0
706	0	0	0
709	0	0	0
710	0	0	0
712	0	1	7	0	0
718	0	0	0
719	0	0	0
720	0	0	0
722	0	0	0
723	0	1	4	0	0
724	0	0	0
725	0	0	0
730	0	0	0
732	0	0	0
733	0	0	0
734	0	0	0
736	0	0	0
737	0	0	0
738	0	0	0
743	0	0	0
750	0	0	0
752	0	0	0
754	0	0	0
761	0	0	0
762	0	0	0
764	0		0
765	0	0	0
772	0	0	0
773	0		0
778	0		0
779	0	0	0
782	0	1	9	1	0
783	0		0
784	0	0	0
789	0		0
790	0	0	0
791	0	0	0
792	0		0
802	0	0	0
808	0		0
809	0		0
813	0		0
815	0	0	0
816	0	0	0
821	0	0	0
822	0	0	0
829	0	0	0
833	0	0	0
837	0	0	0
844	0	0	0
849	0	0	0
857	0	0	0
871	0	0	0
872	0		0
877	0	1	4	0	0
878	0	1	2	0	0
880	0	0	0
881	0	0	0
894	0	1	4	1	0
896	0	1	2	0	0
901	0		0
906	0	1	5	1	0
909	0		0
260	0	0	0
270	0	0	0
275	0	1	7	1	0
281	0	0	0
282	0	0	0
290	0	0	0
294	0	1	7	0	0
295	0	0	0
305	0	0	0
311	0	0	0
313	0	0	0
314	0	0	0
318	0	0	0
319	0	1	4	1	0
327	0	0	0
338	0	0	0
339	0	0	0
340	0	0	0
341	0	0	0
343	0	0	0
347	0	0	0
357	0	0	0
365	0	0	0
366	0	0	0
370	0	0	0
373	0	0	0
378	0	0	0
391	0	0	0
397	0	0	0
405	0	0	0
407	0	0	0
411	0	0	0
417	0	0	0
420	0	0	0
421	0	0	0
423	0	1	0	0	0
424	0	1	0	1	1
432	0	1	2	0	0
433	0	0	0
440	0	0	0
443	0	0	0
444	0	0	0
446	0	0	0
453	0	0	0
454	0	0	0
460	0	0	0
466	0	0	0
474	0	0	0
478	0	0	0
479	0	0	0
480	0	1	6	0	0
482	0	0	0
483	0	0	0
495	0	1	1	0	0
499	0	0	0
501	0	0	0
502	0	0	0
524	0	0	0
525	0	0	0
531	0	0	0
532	0	0	0
542	1	1	14	1	1
543	0	0	0
548	0	0	0
549	0	0	0
552	0	0	0
554	0	0	0
569	0	0	0
573	1	1	1	1	0
574	0	1	3	1	0
575	0	0	0
579	0	0	0
580	0	0	0
582	0	0	0
588	0	0	0
596	0	0	0
599	0	0	0
601	0	1	1	1	1
604	0	0	0
615	0	0	0
616	0	1	1	1	0
629	0	0	0
632	0	1	5	1	0
633	0	0	0
637	0	1	1	1	0
640	0	1	3	1	0
642	0	0	0
657	0	1	3	0	0
658	0	1	6	1	0
673	0	1	0	1	0
695	0	0	0
711	0	0	0
721	0	0	0
727	0	0	0
729	0	0	0
731	0	0	0
745	0	0	0
746	0	0	0
748	0	0	0
755	0	0	0
756	0	1	34	1	0
760	0	0	0
766	0	1	7	1	0
776	0		0
777	0	1	1	1	0
788	0	0	0
793	0	1	5	0	0
794	0	0	0
801	0	0	0
804	0	1	6	1	0
805	0	0	0
806	0	0	0
810	0	0	0
811	0	0	0
814	0		0
827	0	0	0
830	0	1	5	1	0
831	0	0	0
836	0	1	7	1	0
838	0	0	0
839	0	0	0
848	0	0	0
852	0	1	6	1	0
855	0	0	0
856	0	0	0
869	0	1	8	1	0
882	0		0
884	0	1	7	1	0
885	0	1	5	1	0
891	1	1	3	1	0
892	0	0	0
893	0	1	8	1	0
908	0		0
913	0	1	6	1	0

## Sheet: Vital signs
Nr. CL(Biobank)	max Beats per minute	max Temp	min Temp	max Dyspnea scale 0-5	min Oxygen Saturation	max Breathing Rate
248	110	36.9	36	2	94	25
249	102	39.2	35.8	3	90	15
252	121	37.2	36.2	1	96	15
256	95	38.6	35.1	1	94	19
259	68	37	36	1	97	16
264	113	37.1	35.3	1	95	15
269	94	37.8	36.9	1	97	13
273	94	37.6	36.4	1	96	16
274	83	37.1	36.5	1	96	16
277	110	37.5	36.2	0	96	16
278	97	39.6	37.1		94	30
279	82	37.2	37	3	98	22
280	101	38	36.3	1	97	19
284	84	36.9	36.1	1	98	20
285		37	37	1	94
286	100	37.2	36.8	1	97	12
288	98	36	35	1	96	17
289	75	37	36.5	1	100
291	83	36.7	36.3	1	99	22
293	102	36.7	36.4	1	95	15
297	75	36.7	35.6		95
298	97	38	36.9	3	97	24
299	71	36	38.4	1	93	17
301	97	37.3	36.7	2	96	16
302	100	37.3	36.3	1	94	15
304	76	36.6	35.4	1	96	17
310	88	36.1	35.4	1	97	18
315	95	36.7	35	2	95	10
316	115	37.6	37.1	2	97	18
317	65	38	36.5	1	96	22
322	116	37.2	36.4	2	96	14
323	98	36.5	35	1	93	21
324	95	36.3	34.8	2	97	21
328	99	36.6	35.4	1	97	16
329	100	38.9	36.4	3	91	15
330	92	36.6	36	1	97	16
335	90	37.9	36	1	91	33
336	87	37.3	36.7	1	95	18
342	88	36.4	35.1	1	95	16
349	80	36.8	36	1	92	n.d.
350	98	38	36	1	95
356	120	39.2	37	1	93	26
358	77	38.5	36.1	2	94	19
359	95	37.7	35.8	1	94	15
361	115	37.1	35.8	3	95	20
362	92	36.7	36.2	2	96	20
363	76	37	34.8	2	95	26
368	111	37.5	36.5	2	96	15
369	84	37.3	36.4	1	97
371	68	37.8	37.8	1	90	20
379	102	37.6	36.8	3	95	25
380		40	36.4	4	92
387	87	37.2	36.2	1	98	14
388	94	38.6	35.3	2	90	23
392	92	36.8	36	2	96	23
393	78	37.6	37.2	1	94
394	110	37.2	35.9	1	95	14
395	76	36.7	36.5	1	96	16
396	79	36.8	36.5	4	95	18
398	70	36.9	36.7	1	97	20
406	80	37.5	35.1	2	91	19
409	85	39.7	36.2	1	96	13
410	113	39	33.2	1	93	23
414	86	37	36	2	97	30
415	94	36.3	35.5	1	96	17
434	104	37.2	36.3	1	96	16
435	100	39.9	36.2	2	88	19
436	65	37.3	35.7	4	96	19
437	111	37.8	36.5	2	89	28
438	102	38.8	36.5	3	90
445	88	37.1	34.7	3	95	16
451				2	92
458	109	37.7	36.9	2	96	24
459	91	36.2	36	3	98	30
467	92	37.7	36.7	3	97	18
468	76	36.8	35.3	2	95	17
469	96	38	35.3	1	91
470	104	37.8	36.9	2	96	17
473	97	37.7	36.3	3	93	27
475	83	38.5	36.9	2	88	19
481	125	38.8	36.7	3	92	23
491	98	37	36	1	96	12
492	110	38.9	37	4	95	39
494	109	36.9	34.7	4	92	24
508	65	36.9	35.7	1	95	24
510	81	36.8	35.2	1	94	16
511	91	40.1	36.1	1	90	16
512	86	36.4	35	1	94	13
513	125	36	34.8	4	93	20
521	102	38.1	37.2	1	92	15
522	80	39.5	36.2	3	68	18
523	106	38	35.3	1	91	19
526	65	36	34.6	2	93	17
530	81	39.4	36.6	2	87	30
533	98	38.1	36.3	1	96
535	70	37.1	36.1	1	95	20
538	90	35.9	34.1	1	95	17
539	78	36.1	34.8	1	96	20
540	94	38.2	35.5	2	98	24
553	85	39.8	37.5	3	85	48
564	74	37	35.3	1	95	19
565	106	38.2	37	1	95	13
566	101	38	36.9	1	91
568	90	37.3	36.2	3	97	18
572	80	36.5	35.2	2	95	18
581	97	36.9	36.3	2	92	18
595	102	38.4	36	1	95	20
602	80	38.1	37	2	86	33
603	118	38.4	37.4	1	97	18
608	125	37.3	36.6	2	91	n.d.
617	89	36.5	34.9	3	89	37
620	96	36.4	34.4	4	95	26
628	116	38.3	37.2	2	92	28
634	98	36.7	35.5	2	94	18
641	85	38.2	34.4	3	91	24
649	92	38.2	36.4	1	93	18
650	72	38.2	36	2	91	21
659	98	38.6	36.5	3	94	20
665	102	37.6	33.3	2	95	23
667	147	37.3	36.3	3	94	22
679	98	38.1	35.8	3	91	18
680	83	36.8	34.1	3	91	18
681	100	38.1	36.7	1	95	16
682	94	37.9	34.7	1	94	30
683	115	38.7	36.8	3	94	24
684	94	38.6	36.2	1	92	20
691	89	40.6	37.2	1	93	19
692	89	37.2	36.1	1	95	11
693	118	38.2	36	3	90	25
696	88	36.7	36.1	1	94	18
697	99	37.8	36.2	2	94	17
699	103	40	36.8	2	94	20
700	84	37.8	36.1	1	94	13
706	96	38.1	36.9	1	94	19
709	104	37	34.4	1	96	42
710	104	37.6	35.7	1	93	28
712	86	37.9	37	1	95	8
718	98	37.6	35.8	1	96	20
719	86	37.1	36.3	2	96	25
720	84	38.2	36	1	93	27
722	68	37.1	35.6	2	96	16
723	72	38.2	38	1	97	12
724	104	38.5	36	1	94	18
725	80	36.9	35.9	1	93	21
730	79	37.7	35	1	95	15
732	97	36.3	35.5	1	94	18
733	87	36.6	35.6	n.d.	98	14
734	82	38.6	36.4	n.d.	95	16
736	89	37	36.1	2	94	21
737	100	39.2	36	1	95	14
738	84	36.8	35.5	1	98	16
743	86	37.3	36.5	1	95	18
750	92	39.3	36.2	3	89	22
752	98	38.7	36	3	92	n.d.
754	91	37.3	36.6	3	97	15
761	101	36.6	35.9	4	95	29
762	114	39.7	36.7	3	96	20
764	126	38	36.9	3	96	35
765	93	37.9	36.6	1	95	25
772	117	37.3	35.6	1	96	13
773	105	37.1	36	1	95	12
778	80	38.2	37.2		93	14
779	nicht in medopad registriert				n.d.
782		37.5	36.8	3	93	14
783	98	38.6	36.6	2	96	21
784	86	37.6	35.8	3	92	35
789	112	38.9	36.7	1	95	15
790	107	38	36	1	96	20
791	96	36.4	35.9	1	91	20
792	98	37.1	36.5	1	97	14
802	97	36.9	35.1	2	94	18
808	113	36.8	36.3	5	93
809	98	37.6	36.4	1	97	20
813	96			1	93
815	100			1	95
816	78	36	35.5	2	92	13
821	97	37.7	35.5	2	94	16
822	121	38.5	35.6	4	96	28
829	115	39.8	35.5	1	93	17
833	91	37.5	36.5	1	93	26
837	99	37.8	36.5	1	94	20
844	99	38.2	36.7		86
849		39	38.6		91
857	93	39.8	36.3	2	94	20
871	77	35.5	35	1	96	25
872	75	39.2	35.7	1	94	22
877	98	38.6	37.6	2	94
878	107	40.6	37.6	2	95
880	110	39.3	36.4	1	90	12
881	74	36.4	36	2	96	23
894	108	38.7	37.1	1	93	17
896	112	38.5	36.4	1	93	20
901	126	38.6	36.2	3	92	18
906		>38,0	37.9		90
909	89	36.8	35.2	1	93	22
260	91	37.2	35.3	1	92	15
270	97	37.1	35.9	1	96	14
275		39.4	39.4	1	92
281	96	37	35	1	95	15
282	79	36.4	36	1	95	16
290	94	36.3	35	3	94	17
294	n.d.	36.8	36.8	1	92	15
295	n.d.	36.5	36	2	95	17
305	76			1	95
311	107	36.8	36.4	1	93	16
313	100	37	35.9	2	95	9
314		36.7	35.5	1	97
318	103	36.2	36.1	1	95	18
319	110	38.3	36	1	94	20
327	92	37.9	36.6	1	94	20
338	97	36.2	35.9	1	96	17
339	105	36	34.7	1	95	24
340	59	36.5	35.3	1	95	20
341	91	37.6	35.8	4	95	24
343		35	34	1	97	13
347	92	37.3	36.2	1	93	18
357	111	39	37	3	92	46
365	112	38.2	35.7	1	93	33
366	85	37.9	36.5	1	97
370	98	37.5	36.8	2	95	20
373	95	36.6	35.3	2	94	17
378	92	37.8	35.8	3	93	17
391	115	37.3	34.4	1	93	20
397	65	36.9	36.6	2	95	18
405	94	36.1	35.1	2	93	24
407	100	36.6	35.2	3	95	16
411	83	36.8	36.1	4	97	20
417	nicht in Medopad				98
420	96	39.4	37	1	97	20
421	79	37	35.4	1	94	26
423	98	37.1	36.1	1	94	15
424	83	38.3	36.5	1	96
432	100	36.3	35.1	2	93	28
433	96	37.4	36.5	1	89	17
440	119	36.9	35.9	1	86	16
443	81	36.4	36	4	94	18
444	80	38.8	36.5	1	93	17
446	95	35.7	36.3	2	94	16
453		38	37.1		97
454	116	38.8	35.3		89	28
460	94	37.6	36.6	4	93	27
466	80	36.8	36	1	91	20
474	95	36.4	35	1	96
478	98	36.5	35.9	1	95	20
479	110	36.5	36	2	94	19
480	110	39	36	2	93	21
482	88	36.8	35.9	2	96	27
483	78	36.9	35.9	2	96	23
495	88	39.4	36.3	3	94	19
499	112	37.3	36.4	1	95	20
501	86	38.4	35.8	1	94	24
502	90	37	36	2	94	20
524	83	36.5	35	2	94
525	86	36.6	35	4	88
531	81	36.5	35.3	1	97	16
532	65	36.6	35.8	1	95	16
542				1	93
543	71	38	37	1	94	15
548	87	36.9	35.5	1	94	17
549	80	37	33.9	1	93	17
552	94	39	36.9	4	91	37
554	82	36.7	36.2	1	93	16
569	93	38.4	36.1	1	95
573	102	37	34.5	2	78	20
574	83	39.2	37.7	2	90	16
575	97	39.5	36.2	3	90	22
579	95	37	36	1	90
580	104	36.5	35.54	2	95	17
582	95	36.1	34.4	2	91	24
588	93	36.5	33.4	2	95	19
596	93	39	36.1	3	93	25
599	86	39.1	35.6	2	93	22
601	84	37.7	37.7		92
604	110	37	36	3	94	50
615	80	38	37		96
616	106	36.8	36	1	90
629	88	37.3	36.8	1	96	17
632	84	37.7	36.2	3	90	19
633	95	38	35.9	3	95	24
637	83	37.9	36.5	2	92	26
640	78	37	36		94	19
642	82	37.2	35	1	92	17
657	102	38	36.3	4	91	20
658	77	39.2	37.4	3	90	12
673	64	36.9	34.5		94	15
695	105	37.6	34.8	1	95	25
711	97	37.1	36	1	95	36
721	78	37.2	35.6	2	95	18
727	109	37	36	n.d.	93	19
729	99	37.8	35.1	1	94	16
731	83	36.9	35.2	n.d.	95	17
745	87	36.3	34.2	2	96	20
746	78	36.6	34.7	1	94	19
748	79	39.1	36.4	1	94	16
755	89	37	36	1	97	19
756	99	39.6	35.6	2	92	15
760	97	38.7	36.4	4	95	20
766	114	37.2	36.2	2	92	18
776	85	38.1	36	2	93	30
777	89	38.8	37.7	1	93	24
788	89	36.5	35.5	3	94	28
793	122	38.6	35.6	1	94	12
794	92	36.8	34.5	2	91	23
801	110	38.8	36.7	3	96	20
804	nicht in medopad registiert				92
805	122	37	35	2	95	18
806	107	37.9	36.5	1	92	19
810	78	37.4	36	1	92	20
811	96	37.6	33.9	2	91	28
814	73	37	37	2	95
827	77	37,3,	34.8	2	90	23
830	130	40	35.3	4	91	26
831	93	38	36.4	2	93	18
836	99	36.8	34.9	4	84	33
838	77	38.2	36.1	2	96	14
839	64	37.8	37.1	1	95	15
848	86	36.8	36.8		97
852	85	38	35.5	1	97	16
855	75	37.6	34.7	1	95	14
856	76	36	35	1	95	12
869	99	38.7	35.7	4	91	29
882	97	39.4	37.1	4	92	20
884	nicht in medopad registriert				n.d.
885	90	37.8	36.5	3	92	22
891	84				n.d.
892	86	39	37.5
893	nicht in Medopad registiert
908	74				95
913	70	39.9	37	1	93	22

## Sheet: Pre-existing disorders
Nr. CL(Biobank)	Arterial hypertension	Coronary artery disease	Chronic heart failure	Diabetes mellitus	Asthma	COPD	OSAS	Depression	Cancer	Cancer in the past	Stroke in the past	Rheumatoid Arthritis	Hypothyroidism	Inflammatory bowel disease	Thrombosis in the past	Organ transplantation in the past	Vaccination	Pregnancy
248	0			0	0	0		0
249	0			0	0	0		1
252	0			1	1	0		1					1
256	0			0	0	0		0
259	0			0	0	0		0
264	0			0	0	0		0
269	0			0	0	0		0	1
273	0			0	0	0		0
274	0			0	0	0		0		1
277	0			0	0	0		0
278	0			0	0	0		0		1
279	0			0	0	0		0
280	0			0	0	0		0
284	0			0	0	0		0
285	0			0	0	0		0
286	0			0	0	0		0							1
288	0			0	0	0		0
289	0			0	0	0		0
291	0			0	0	0		0
293	0			0	0	0		0					1
297	0			0	0	0		0
298	0			0	1	0		0
299	0			0	1	0		0
301	0			0	0	0		0
302	0			0	0	0		0
304	0			0	0	0		0
310	0			0	1	0		0
315	0	1		0	0	0		0
316	0			0	0	0		0										1
317	0			0	0	0		0
322	0			0	0	0		0
323	0			0	0	0		0
324	0			0	0	0		1
328	0			0	0	0		0
329	0			0	0	0		0	1
330	0			0	1	0		0
335	0			0	0	0		0
336	0			0	0	0		0
342	0			0	0	0		0
349	0			0	0	0		0
350	0			0	0	0		0
356	0			0	0	0		0							1
358	0			0	0	0		0
359	0	1		0	0	0		0
361	0			0	1	0		0
362	0			0	0	0		1
363	0			0	0	0	1	0			1				1
368	0			0	0	0		0
369	0			0	0	0		0
371	0			0	0	0		0
379	0			0	0	0		1
380	0			1	0	0		0	1	1	1
387	0			0	0	0		0				1
388	0			0	0	0		0
392	0			0	0	0		0
393	0			0	0	0		0
394	0			0	0	0		0
395	0			0	1	0		0					1
396	0			0	0	0		0
398	0			0	0	0		0
406	0			0	0	0		0		1			1
409	0			0	0	0		0							1
410	0			0	0	0		0
414	0			1	0	0		0
415	0			0	0	0		0
434	0			0	0	0		0
435	0			0	0	0		0	1
436	0			0	0	0		0
437	0			0	1	0		0
438	0			0	0	0		0
445	0			0	1	0		0					1
451	0			0	0	0		0
458	0			0	0	0		0
459	0			0	0	0		0
467	0			0	0	0		0
468	0			0	0	0		0
469	0			0	0	0		0
470	0			1	0	0		0
473	0			0	1	0		0
475	0			0	0	0		0							1
481	0			0	0	0		0
491	0			0	0	0		0					1
492	0			0	1	0		0
494	0			0	0	0		1					1
508	0			0	0	0		0
510	0			0	0	0		0
511	0			1	0	0		0
512	0			0	0	0		0
513	0			0	0	0		0							1
521	0			0	0	0		0	1				1
522	0			0	1	0		0
523	0			0	0	0		0
526	0			0	1	0		0
530	0			0	0	0		0					1
533	0			0	0	0		0
535	0			0	0	0		0
538	0			1	0	0		0
539	0			0	0	0		0
540	0			0	0	0		0
553	0			0	0	0		0
564	0			0	0	0		0
565	0			0	0	0		0							1
566	0			0	0	0	1	1
568	0			0	0	0		0
572	0			0	0	0		0						1
581	0			0	0	0		0
595	0			0	0	0		0
602	0			0	0	0		1			1	1
603	0			0	0	0		0
608	0			0	0	1		0
617	0			0	0	0		0	1
620	0			0	1	0		1
628	0			0	0	0		0
634	0			0	0	0		0
641	0			0	0	0		0
649	0			0	0	0		0
650	0			0	0	0		0
659	0			0	0	0	1	0					1
665	0			0	0	0		0
667	0			0	0	0		0				1
679	0			0	0	0		1					1
680	0			0	0	0		0					1
681	0			0	0	0		0
682	0			0	0	0		0
683	0			0	0	0		0						1
684	0			0	0	0		0		1
691	0			0	0	0		0
692	0			0	0	0		0
693	0			0	0	0		0
696	0			0	0	0		0
697	0			0	0	0		0
699	0			0	1	0		1
700	0			0	0	0		0
706	0			0	0	0		0
709	0			0	0	0		0
710	0			0	0	0		0
712	0			0	0	0		0	1
718	0			0	0	0		0									1
719	0			0	0	0		0					1					1
720	0			0	0	0		0	1	1
722	0			0	1	0		0
723	0			0	0	0		0
724	0			0	0	0		0
725	0			0	0	0		0
730	0			0	0	0		0
732	0			0	0	0		0
733	0		1	0	0	0		0					1
734	0	1		0	0	0		0
736	0			0	0	0		0
737	0			0	0	0		0
738	0			0	0	0		0		1								1
743	0			0	0	0		0
750	0			0	1	0		0				1
752	0			0	0	0		0							1
754	0			0	0	0		0
761	0			0	0	0		0
762	0			1	1	0		0
764	0			0	0	0		0							1
765	0	1		0	0	0		0							1
772	0			1	0	0		0
773	0			0	0	0		0					1
778	0	1		0	0	0		0
779	0			0	0	0		0
782	0			0	0	0		0				1			1
783	0			1	0	0		0		1			1		1
784	0			0	1	0		0
789	0			0	1	0		0					1
790	0			0	0	0		0							1
791	0			0	0	0		0
792	0			0	0	0		0
802	0			0	1	0	1	0
808	0			0	1	0		0						1
809	0			0	0	0		0										1
813	0			0	0	0		0			1		1	1
815	0			0	0	0		0					1
816	0			0	1	0		0
821	0			0	0	0	1	0					1
822	0			0	0	0		0
829	0			0	0	0		0
833	0			0	0	0		0
837	0			0	0	0		0
844	0	1		0	0	0		0
849	0			0	0	0		0				1
857	0			0	0	0		0
871	0			0	0	0		0					1
872	0			0	0	0		0
877	0			0	1	0		0						1
878	0			0	0	0	1	0
880	0			0	0	0		0
881	0	1		0	0	0		0
894	0			0	0	0		0
896	0			0	0	0		0
901	0			0	0	0		0
906	0			1	1	0		0
909	0			0	0	0		0
260	1			1	0	0		0
270	1			0	0	0	1	0
275	1			1	1	0		0				1
281	1			0	0	0		0		1
282	1			0	0	0		0
290	1			0	0	0		0					1
294	1	1		1	0	0		0							1
295	1			0	0	0		0		1					1
305	1			0	1	0		0		1
311	1			0	0	0		0
313	1			0	0	0		0
314	1			0	0	0		0					1
318	1			0	0	0		0
319	1			0	0	0		0								1
327	1			0	0	0		0				1	1		1
338	1			0	0	0		0
339	1	1		0	0	0		0
340	1			1	0	0		0
341	1			0	1	0		0				1
343	1	1		0	0	0		0
347	1			0	0	0		1					1
357	1			0	0	0		0
365	1			0	1	0		0					1
366	1			0	0	0		0
370	1			0	0	0		0
373	1			0	0	0		0
378	1			0	0	1		0
391	1			1	0	0		0					1
397	1			0	0	0		0
405	1			1	0	1		0						1
407	1			0	0	0		0					1
411	1			0	1	0		0					1
417	1	1		0	1	0		0					1
420	1			0	0	0		0
421	1			0	1	0		0
423	1			0	0	0		0					1
424	1	1		1	0	0		0		1						1
432	1			0	0	0		0
433	1	1		1	0	0	1	0
440	1			1	0	0		0
443	1	1		0	0	0		0
444	1			0	0	0		0
446	1			1	0	0	1	1
453	1			0	0	0		0
454	1			0	0	0		0
460	1			0	1	1		0
466	1			0	0	0		0	1		1				1
474	1	1		1	0	0		0
478	1			0	0	0		0
479	1			0	0	0		0
480	1	1		1	0	1		0					1
482	1			0	0	0		0
483	1			0	0	0		0
495	1			0	0	0	1	0
499	1			0	0	0		0
501	1	1		1	0	0		0
502	1		1	0	0	0		1	1
524	1			1	0	0		0		1
525	1			1	1	1	1	0
531	1			0	0	0		0
532	1			0	0	0		0
542	1	1		0	0	1	1	0			1
543	1			1	0	0		0			1
548	1			0	0	0	1	0			1
549	1			0	0	0		0	1				1
552	1			0	0	0	1	0							1
554	1			0	0	0		0
569	1			1	0	0		0
573	1			1	0	0		0							1		1
574	1			0	0	0		0
575	1			0	0	1		1
579	1		1	0	0	0		1
580	1			1	0	0		0
582	1			0	0	0		0	1
588	1			0	0	0		0
596	1			0	0	0		0								1
599	1	1		1	0	0		0
601	1			1	0	0		0							1
604	1			0	0	1		0	1
615	1			0	0	0		0					1
616	1			0	0	0		0					1
629	1			0	0	0		0
632	1			0	0	0		0
633	1			0	1	0		0	1				1
637	1		1	0	0	0		0							1
640	1			0	0	0		0
642	1			0	0	0		0
657	1			0	0	1	1	1
658	1			1	0	0		0
673	1			0	0	0		0	1
695	1			1	0	0		0							1		1
711	1			1	0	0		0
721	1			0	0	0		0
727	1			0	0	0	1	0
729	1	1		0	0	0		0
731	1			0	0	0		0		1			1		1
745	1			0	0	0		0			1				1
746	1	1		0	0	0		1			1
748	1			0	0	0		0
755	1			0	1	0		0		1	1	1	1
756	1			0	1	0		0					1		1
760	1			0	0	0		0		1			1
766	1	1		0	0	0	1	0							1
776	1			1	0	0		0
777	1			0	0	0		0
788	1			0	0	0		0
793	1			0	0	0	1	0							1
794	1			0	0	0		0									1
801	1			0	1	0		1		1
804	1			1	1	0		0
805	1			1	0	1	1	0		1
806	1			1	0	0		0					1				1
810	1	1		1	0	0		0
811	1			0	0	0		0		1	1
814	1	1		1	1	0		1			1
827	1	1		0	0	1		0		1			1
830	1			0	1	0	1	1
831	1			0	0	0		0					1
836	1	1	1	1	0	0		0					1
838	1	1		0	0	0		0		1
839	1	1		0	0	0		0			1						1
848	1	1		0	0	0		0
852	1	1	1	0	0	0		0			1
855	1			1	0	0		0					1
856	1	1		0	0	0		0
869	1			0	1	0	1	0					1
882	1			0	0	0		0
884	1	1		0	0	0		1			1
885	1			1	1	0	1	0		1
891	1	1		1	0	0		0		1
892	1			0	1	0		0
893	1			0	0	0		0
908	1			0	0	0		0
913	1			0	0	0		1

## Sheet: Medication
Nr. CL(Biobank)	Beta- blockers	Calcium channel blockers	ACE- Inhibitors	AT1-R-blockers	ASS	Clopidigrel	NOAC	Statine	L-Thyroxin	Citalopram/Sertraline	Mirtazapine	Venlafaxine	Opipramol/Amitryptilin	Pantozole	Metformin	Allopurinol	Insulin	other orale Antidiabetics	Cortisone	Adalimumab	Azathioprine	Tacrolimus	Rituximab	Methotrexate
248
249										1
252									1	1
256
259
264
269
273
274
277
278
279
280
284
285
286
288
289
291
293
297
298
299
301
302
304
310														1
315					1	1		1
316
317
322
323
324
328
329
330
335					1
336
342
349
350
356							1
358														1
359					1
361
362										1
363					1
368
369
371
379													1
380
387
388								1
392																				1
393
394
395									1
396								1
398
406									1
409							1							1
410					1			1
414					1
415
434
435					1			1
436
437
438
445									1
451
458
459
467
468	1
469	1													1
470																	1
473
475							1
481
491									1
492
494									1	1
508
510
511															1	1
512								1
513
521					1
522
523
526							1
530									1
533
535
538															1
539
540
553
564
565
566
568
572
581	1
595
602										1									1
603
608
617
620
628
634
641
649
650
659
665
667
679									1				1	1
680									1
681
682
683														1					1
684
691
692
693														1
696
697
699								1			1
700
706
709
710
712
718
719									1
720
722
723
724
725	1															1
730
732
733									1
734					1			1
736														1
737
738
743
750																								1
752
754
761
762
764
765
772																	1
773									1
778	1				1	1		1
779
782							1												1				1	1
783									1						1
784
789									1					1
790
791
792
802
808																					1
809
813									1
815									1
816
821									1
822
829
833
837
844					1			1
849																			1					1
857
871									1
872
877
878
880
881					1			1
894
896
901
906															1
909
260	1			1											1
270		1
275	1			1	1									1
281		1		1
282			1
290				1					1
294	1						1	1							1		1
295		1			1			1						1
305				1
311		1	1
313			1
314				1					1
318	1	1		1
319	1	1												1		1			1			1
327				1					1															1
338
339			1		1
340	1	1	1		1			1
341				1
343					1
347				1	1			1	1		1		1	1
357	1
365	1		1						1
366				1
370			1
373
378	1
391	1		1				1		1						1
397				1
405														1	1		1	1		1
407				1					1
411				1					1					1
417	1		1	1			1	1	1					1
420	1	1		1	1
421	1		1	1
423				1					1
424	1				1	1								1			1					1
432			1	1												1
433	1	1	1		1			1										1
440	1			1											1
443	1				1			1						1		1
444		1		1
446	1	1		1	1					1			1	1	1
453	1	1		1
454			1													1
460			1		1
466				1	1
474	1	1			1			1						1	1			1
478			1
479			1
480		1		1	1	1		1	1					1	1		1
482	1			1
483				1
495			1
499	1		1
501	1		1		1			1
502	1			1								1
524
525
531	1		1											1
532	1		1	1
542	1			1			1
543
548	1		1		1									1		1
549	1								1					1
552
554				1
569	1	1	1	1	1										1
573	1			1			1	1						1
574			1
575	1									1
579	1		1		1			1				1
580
582			1	1				1
588	1
596				1																		1
599	1				1										1		1
601	1						1	1						1		1		1
604		1
615				1					1
616	1			1				1
629	1
632	1	1		1
633	1	1		1					1
637	1		1				1	1						1		1
640				1										1
642	1			1				1								1
657				1						1						1
658				1											1			1
673			1
695			1		1										1			1
711
721				1
727
729		1	1				1	1
731	1							1	1					1
745			1		1
746		1	1		1			1					1
748				1				1
755			1		1				1					1					1					1
756		1		1	1			1						1
760		1		1					1
766					1		1	1
776		1		1											1	1		1
777	1			1
788		1		1
793			1
794								1
801	1	1		1						1
804															1
805	1		1
806	1		1						1									1
810	1		1		1			1						1		1	1	1
811				1	1			1
814				1	1			1		1				1
827			1		1			1	1
830				1				1		1				1
831		1		1					1
836	1		1				1		1					1			1		1
838														1
839	1				1	1		1						1
848	1	1
852	1		1		1		1	1						1
855	1	1		1					1					1	1	1
856	1		1		1
869				1					1
882	1		1
884		1		1	1			1		1	1
885		1		1				1							1			1
891	1	1		1			1
892		1		1				1
893			1					1						1
908
913				1						1
